# Supplementary material for: The genomic landscape of carcinomas with mucinous differentiation
Source: Sci Rep. 2021 May 4;11:9478. doi: 10.1038/s41598-021-89099-2 (PMC8097060; doi:10.1038/s41598-021-89099-2)
Supplement: Supplementary file 2 — Supplementary Table 1. [file 41598_2021_89099_MOESM2_ESM.xlsx]

## Sheet: Supplementary_Table_1
Supplementary Table 1. List of samples included in this study with detailed clinicopathological features.
bcr_patient_barcode	mucinous_control_group	acronym	gender	age_at_initial_pathologic_diagnosis	icd_10	icd_o_3_histology	icd_o_3_site	year_of_initial_pathologic_diagnosis	histological_type	pathologic_T	pathologic_M	pathologic_N	tobacco_smoking_history	breast_carcinoma_progesterone_receptor_status	breast_carcinoma_estrogen_receptor_status	lab_proc_her2_neu_immunohistochemistry_receptor_status	Left.or.right.colon
TCGA-3L-AA1B	Mucinous	COAD	Female	61	C18.0	8140/3	C18.0	2013	Colon Adenocarcinoma	T2	M0	N0	NA				Right
TCGA-4N-A93T	Control	COAD	Male	67	C18.2	8140/3	C18.2	2013	Colon Adenocarcinoma	T4	M0	N1	NA				Right
TCGA-4T-AA8H	Mucinous	COAD	Female	42	C18.6	8480/3	C18.6	2013	Colon Mucinous Adenocarcinoma	T3	MX	N0	NA				Left
TCGA-5M-AAT4	Control	COAD	Male	74	C18.2	8140/3	C18.2	2009	Colon Adenocarcinoma	T3	M1	N0	NA				Right
TCGA-5M-AAT6	Control	COAD	Female	40	C18.2	8140/3	C18.2	2009	Colon Adenocarcinoma	T4	M1	N2	NA				NA
TCGA-5M-AATE	Control	COAD	Male	76	C18.2	8140/3	C18.2	2011	Colon Adenocarcinoma	T3	M0	N0	NA				Right
TCGA-A6-2670	Control	COAD	Male	45	NA	NA	NA	2009	Colon Adenocarcinoma	T3	M0	N0	NA				NA
TCGA-A6-2674	Mucinous	COAD	Male	71	C18.7	8480/3	C18.7	2009	Colon Mucinous Adenocarcinoma	T3	M1	N2	NA				NA
TCGA-A6-2675	Control	COAD	Male	78	C18.7	8140/3	C18.7	2009	Colon Adenocarcinoma	T3	MX	N0	NA				Left
TCGA-A6-2681	Control	COAD	Female	73	C18.9	8140/3	C18.9	2009	Colon Adenocarcinoma	T3	M0	N0	NA				Right
TCGA-A6-2682	Control	COAD	Male	70	C18.9	8140/3	C18.9	2009	Colon Adenocarcinoma	T4	M1	N1	NA				NA
TCGA-A6-2683	Control	COAD	Female	57	C18.2	8140/3	C18.2	2009	Colon Adenocarcinoma	T4	M1	N0	NA				NA
TCGA-A6-2685	Control	COAD	Female	48	C18.9	8140/3	C18.9	2009	Colon Adenocarcinoma	T3	M0	N0	NA				Left
TCGA-A6-2686	Control	COAD	Female	81	C18.9	8140/3	C18.9	2009	Colon Adenocarcinoma	T3	M0	N0	NA				Right
TCGA-A6-3808	Mucinous	COAD	Male	73	C18.9	8140/3	C18.9	2009	Colon Adenocarcinoma	T3	M0	N0	NA				NA
TCGA-A6-3809	Mucinous	COAD	Female	71	C18.9	8480/3	C18.9	2009	Colon Mucinous Adenocarcinoma	T4	M0	N0	NA				NA
TCGA-A6-3810	Control	COAD	Male	62	C18.9	8140/3	C18.9	2009	Colon Adenocarcinoma	T3	M0	N0	NA				NA
TCGA-A6-4105	Control	COAD	Male	79	C18.2	8140/3	C18.2	2010	Colon Adenocarcinoma	T3	M0	N0	NA				Right
TCGA-A6-4107	Control	COAD	Female	57	C18.2	8140/3	C18.2	2010	Colon Adenocarcinoma	T3	M0	N1	NA				Right
TCGA-A6-5657	Control	COAD	Male	65	C18.9	8140/3	C18.9	2010	Colon Adenocarcinoma	T3	M0	N1	NA				Right
TCGA-A6-5659	Control	COAD	Male	82	C18.2	8140/3	C18.2	2010	Colon Adenocarcinoma	T2	M0	N0	NA				NA
TCGA-A6-5660	Control	COAD	Male	73	C18.2	8140/3	C18.2	2010	Colon Adenocarcinoma	T3	M0	N2	NA				Right
TCGA-A6-5661	Control	COAD	Female	80	C18.2	8140/3	C18.2	2010	Colon Adenocarcinoma	T3	M0	N0	NA				Right
TCGA-A6-5662	Control	COAD	Male	46	C18.5	8140/3	C18.5	2010	Colon Adenocarcinoma	T3	M1	N2	NA				Left
TCGA-A6-5665	Mucinous	COAD	Female	84	C18.2	8140/3	C18.2	2010	Colon Adenocarcinoma	T3	M0	N0	NA				Right
TCGA-A6-5667	Control	COAD	Female	40	C18.7	8140/3	C18.7	2010	Colon Adenocarcinoma	T3	MX	N1	NA				Left
TCGA-A6-6137	Control	COAD	Male	55	C18.2	8140/3	C18.2	2010	Colon Adenocarcinoma	T3	M0	N1	NA				Right
TCGA-A6-6138	Control	COAD	Male	61	C18.0	8140/3	C18.0	2010	Colon Adenocarcinoma	T2	M0	N0	NA				Right
TCGA-A6-6140	Control	COAD	Male	62	C18.6	8140/3	C18.6	2011	Colon Adenocarcinoma	T3	M0	N0	NA				NA
TCGA-A6-6141	Control	COAD	Male	31	C18.9	8140/3	C18.9	2011	Colon Adenocarcinoma	T3	M0	N0	NA				NA
TCGA-A6-6142	Control	COAD	Female	56	C18.7	8140/3	C18.7	2011	Colon Adenocarcinoma	T3	M1	N1	NA				Left
TCGA-A6-6649	Control	COAD	Male	66	C18.2	8140/3	C18.2	2010	Colon Adenocarcinoma	T3	M0	N1	NA				Right
TCGA-A6-6650	Control	COAD	Female	69	C18.2	8140/3	C18.2	2010	Colon Adenocarcinoma	T3	M0	N0	NA				NA
TCGA-A6-6651	Control	COAD	Female	55	C18.9	8140/3	C18.9	2010	Colon Adenocarcinoma	T3	MX	N1	NA				NA
TCGA-A6-6653	Control	COAD	Male	82	C18.9	8140/3	C18.9	2011	Colon Adenocarcinoma	T2	M0	N0	NA				Right
TCGA-A6-6780	Mucinous	COAD	Male	74	C18.2	8480/3	C18.2	2011	Colon Mucinous Adenocarcinoma	T3	MX	N0	NA				NA
TCGA-A6-6781	Mucinous	COAD	Male	43	C18.9	8480/3	C18.9	2011	Colon Mucinous Adenocarcinoma	T4	MX	N1	NA				NA
TCGA-A6-6782	Control	COAD	Male	82	C18.2	8140/3	C18.2	2011	Colon Adenocarcinoma	T4	MX	N0	NA				Right
TCGA-A6-A565	Mucinous	COAD	Female	34	C18.4	8480/3	C18.4	2008	Colon Mucinous Adenocarcinoma	T3	MX	N2	NA				NA
TCGA-A6-A566	Mucinous	COAD	Female	55	C18.6	8480/3	C18.6	2007	Colon Mucinous Adenocarcinoma	T4	M0	N1	NA				Left
TCGA-AA-3489	Control	COAD	Male	75	C18.9	8140/3	C18.9	2002	Colon Adenocarcinoma	T3	M0	N0	NA				Left
TCGA-AA-3492	Control	COAD	Female	90	C18.2	8140/3	C18.2	2002	Colon Adenocarcinoma	T3	M0	N0	NA				Right
TCGA-AA-3496	Control	COAD	Female	83	C18.2	8140/3	C18.2	2002	Colon Adenocarcinoma	T3	M0	N0	NA				Right
TCGA-AA-3502	Control	COAD	Male	73	C18.9	8140/3	C18.9	2003	Colon Adenocarcinoma	T2	M0	N0	NA				NA
TCGA-AA-3506	Control	COAD	Male	77	C18.9	8140/3	C18.9	2004	Colon Adenocarcinoma	T2	M0	N0	NA				Right
TCGA-AA-3509	Control	COAD	Female	54	C18.7	8140/3	C18.7	2005	Colon Adenocarcinoma	T3	M0	N0	NA				NA
TCGA-AA-3511	Control	COAD	Male	64	C18.9	8140/3	C18.9	2005	Colon Adenocarcinoma	T4	M0	N0	NA				Left
TCGA-AA-3516	Mucinous	COAD	Female	74	C18.9	8480/3	C18.9	2007	Colon Mucinous Adenocarcinoma	T3	M0	N2	NA				NA
TCGA-AA-3517	Control	COAD	Male	60	C18.9	8140/3	C18.9	2007	Colon Adenocarcinoma	T3	M0	N0	NA				NA
TCGA-AA-3518	Control	COAD	Female	81	C18.0	8140/3	C18.0	2007	Colon Adenocarcinoma	T3	M0	N0	NA				NA
TCGA-AA-3520	Control	COAD	Female	86	C18.2	8140/3	C18.2	2007	Colon Adenocarcinoma	T3	M0	N0	NA				NA
TCGA-AA-3522	Control	COAD	Male	67	C18.2	8140/3	C18.2	2007	Colon Adenocarcinoma	T3	M0	N0	NA				NA
TCGA-AA-3524	Control	COAD	Male	85	C18.7	8140/3	C18.7	2007	Colon Adenocarcinoma	T3	M0	N0	NA				NA
TCGA-AA-3527	Control	COAD	Female	90	C18.2	8140/3	C18.2	2007	Colon Adenocarcinoma	T3	M0	N0	NA				NA
TCGA-AA-3530	Control	COAD	Male	80	C18.2	8140/3	C18.2	2007	Colon Adenocarcinoma	T2	M0	N0	NA				NA
TCGA-AA-3531	Control	COAD	Female	75	C18.7	8140/3	C18.7	2007	Colon Adenocarcinoma	T3	M0	N0	NA				NA
TCGA-AA-3532	Control	COAD	Male	63	C18.9	8140/3	C18.9	2007	Colon Adenocarcinoma	T3	M0	N0	NA				NA
TCGA-AA-3534	Control	COAD	Female	78	C18.2	8140/3	C18.2	2007	Colon Adenocarcinoma	T3	M0	N0	NA				NA
TCGA-AA-3543	Mucinous	COAD	Male	84	C18.2	8480/3	C18.2	2008	Colon Mucinous Adenocarcinoma	T2	M0	N0	NA				NA
TCGA-AA-3548	Control	COAD	Female	71	C18.9	8140/3	C18.9	2008	Colon Adenocarcinoma	T3	M0	N2	NA				NA
TCGA-AA-3553	Control	COAD	Female	61	C18.9	8140/3	C18.9	2008	Colon Adenocarcinoma	T2	M0	N0	NA				NA
TCGA-AA-3554	Control	COAD	Female	62	C18.2	8140/3	C18.2	2008	Colon Adenocarcinoma	T3	M0	N0	NA				NA
TCGA-AA-3555	Mucinous	COAD	Female	81	C18.9	8140/3	C18.9	2008	Colon Mucinous Adenocarcinoma	T3	M0	N0	NA				NA
TCGA-AA-3560	Control	COAD	Female	72	C18.7	8140/3	C18.7	2009	Colon Adenocarcinoma	T3	M0	N2	NA				NA
TCGA-AA-3660	Control	COAD	Female	51	C18.9	8140/3	C18.9	2005	Colon Adenocarcinoma	T3	M0	N0	NA				Left
TCGA-AA-3662	Control	COAD	Female	80	C18.9	8140/3	C18.9	2005	Colon Adenocarcinoma	T4	M1	N2	NA				NA
TCGA-AA-3663	Control	COAD	Male	42	C18.0	8140/3	C18.0	2005	Colon Adenocarcinoma	T3	M0	N0	NA				Right
TCGA-AA-3664	Control	COAD	Female	74	C18.2	8140/3	C18.2	2005	Colon Adenocarcinoma	T3	M0	N0	NA				Right
TCGA-AA-3666	Control	COAD	Male	68	C18.9	8140/3	C18.9	2005	Colon Adenocarcinoma	T3	M0	N1	NA				Right
TCGA-AA-3673	Control	COAD	Female	53	C18.4	8140/3	C18.4	2006	Colon Adenocarcinoma	T3	M0	N0	NA				NA
TCGA-AA-3675	Control	COAD	Male	84	C18.2	8140/3	C18.2	2006	Colon Adenocarcinoma	T3	M0	N0	NA				NA
TCGA-AA-3680	Control	COAD	Female	67	C18.0	8140/3	C18.0	2006	Colon Adenocarcinoma	T4	M1	N2	NA				Right
TCGA-AA-3681	Control	COAD	Female	77	C18.0	8140/3	C18.0	2006	Colon Adenocarcinoma	T3	M0	N1	NA				Right
TCGA-AA-3684	Mucinous	COAD	Female	65	C18.0	8480/3	C18.0	2007	Colon Mucinous Adenocarcinoma	T4	M1	N2	NA				Right
TCGA-AA-3685	Control	COAD	Male	69	C18.9	8140/3	C18.9	2007	Colon Adenocarcinoma	T3	M0	N0	NA				Left
TCGA-AA-3692	Mucinous	COAD	Female	47	C18.9	8480/3	C18.9	2008	Colon Mucinous Adenocarcinoma	T3	M1	N2	NA				Left
TCGA-AA-3710	Control	COAD	Female	80	C18.2	8140/3	C18.2	2008	Colon Adenocarcinoma	T3	M0	N0	NA				NA
TCGA-AA-3715	Control	COAD	Male	77	C18.2	8560/3	C18.2	2006	Colon Adenocarcinoma	T3	M0	N0	NA				Right
TCGA-AA-3811	Control	COAD	Female	84	C18.9	8574/3	C18.9	2007	Colon Adenocarcinoma	T3	M0	N2	NA				Right
TCGA-AA-3814	Control	COAD	Female	85	C18.9	8255/3	C18.9	2007	Colon Adenocarcinoma	T3	M0	N0	NA				Right
TCGA-AA-3815	Control	COAD	Female	65	C18.0	8140/3	C18.0	2007	Colon Adenocarcinoma	T3	M0	N0	NA				NA
TCGA-AA-3818	Control	COAD	Female	78	C18.9	8140/3	C18.9	2007	Colon Adenocarcinoma	T3	M0	N0	NA				Right
TCGA-AA-3819	Control	COAD	Female	41	C18.9	8140/3	C18.9	2008	Colon Adenocarcinoma	T3	M0	N0	NA				Left
TCGA-AA-3821	Mucinous	COAD	Female	81	C18.2	8480/3	C18.2	2008	Colon Mucinous Adenocarcinoma	T2	M0	N0	NA				Right
TCGA-AA-3833	Control	COAD	Female	63	C18.9	8140/3	C18.9	2008	Colon Adenocarcinoma	T3	M0	N0	NA				Right
TCGA-AA-3837	Mucinous	COAD	Male	67	C18.9	8480/3	C18.9	2008	Colon Mucinous Adenocarcinoma	T3	M0	N0	NA				Right
TCGA-AA-3841	Control	COAD	Male	66	C18.9	8140/3	C18.9	2009	Colon Adenocarcinoma	T3	M0	N0	NA				NA
TCGA-AA-3845	Control	COAD	Female	86	C18.2	8140/3	C18.2	2009	Colon Adenocarcinoma	T3	M0	N0	NA				Right
TCGA-AA-3851	Control	COAD	Male	74	C18.9	8140/3	C18.9	2009	Colon Adenocarcinoma	T3	M0	N0	NA				Right
TCGA-AA-3852	Mucinous	COAD	Male	88	C18.9	8480/3	C18.9	2009	Colon Mucinous Adenocarcinoma	T3	M0	N0	NA				NA
TCGA-AA-3854	Mucinous	COAD	Female	71	C18.9	8480/3	C18.9	2009	Colon Mucinous Adenocarcinoma	T2	M0	N0	NA				Left
TCGA-AA-3858	Control	COAD	Male	67	C18.9	8140/3	C18.9	2009	Colon Adenocarcinoma	T2	M0	N0	NA				Left
TCGA-AA-3862	Control	COAD	Male	82	C18.2	8140/3	C18.2	2009	Colon Adenocarcinoma	T3	M0	N0	NA				NA
TCGA-AA-3864	Control	COAD	Male	71	C18.0	8140/3	C18.0	2005	Colon Adenocarcinoma	T3	M0	N0	NA				Right
TCGA-AA-3866	Control	COAD	Female	78	C18.9	8140/3	C18.9	2006	Colon Adenocarcinoma	T2	M0	N0	NA				Right
TCGA-AA-3875	Control	COAD	Female	78	C18.2	8140/3	C18.2	2007	Colon Adenocarcinoma	T1	M0	N0	NA				Right
TCGA-AA-3877	Mucinous	COAD	Female	83	C18.4	8480/3	C18.4	2007	Colon Mucinous Adenocarcinoma	T1	M0	N0	NA				NA
TCGA-AA-3941	Control	COAD	Female	84	C18.9	8140/3	C18.9	2010	Colon Adenocarcinoma	T4	M1	N1	NA				NA
TCGA-AA-3947	Mucinous	COAD	Female	60	C18.9	8480/3	C18.9	2009	Colon Mucinous Adenocarcinoma	T4	M0	N0	NA				Right
TCGA-AA-3949	Mucinous	COAD	Female	87	C18.2	8480/3	C18.2	2009	Colon Mucinous Adenocarcinoma	T3	M0	N1	NA				Right
TCGA-AA-3950	Mucinous	COAD	Female	79	C18.2	8480/3	C18.2	2010	Colon Mucinous Adenocarcinoma	T3	M0	N0	NA				Right
TCGA-AA-3956	Control	COAD	Male	65	C18.0	8140/3	C18.0	2007	Colon Adenocarcinoma	T3	M0	N0	NA				Right
TCGA-AA-3966	Mucinous	COAD	Female	89	C18.9	8480/3	C18.9	2009	Colon Mucinous Adenocarcinoma	T3	M0	N0	NA				Right
TCGA-AA-3967	Control	COAD	Male	77	C18.9	8140/3	C18.9	2008	Colon Adenocarcinoma	T3	M0	N1	NA				NA
TCGA-AA-3970	Control	COAD	Male	65	C18.6	8140/3	C18.6	2009	Colon Adenocarcinoma	T3	M0	N0	NA				NA
TCGA-AA-3979	Control	COAD	Male	84	C18.7	8140/3	C18.7	2010	Colon Adenocarcinoma	T3	M0	N0	NA				Left
TCGA-AA-3984	Control	COAD	Female	61	C18.7	8140/3	C18.7	2009	Colon Adenocarcinoma	T3	M0	N0	NA				Left
TCGA-AA-3989	Control	COAD	Male	84	C18.9	8140/3	C18.9	2009	Colon Adenocarcinoma	T3	M1	N2	NA				NA
TCGA-AA-3994	Mucinous	COAD	Male	69	C18.9	8480/3	C18.9	2008	Colon Mucinous Adenocarcinoma	T3	M0	N1	NA				NA
TCGA-AA-A00A	Control	COAD	Male	80	C18.2	8140/3	C18.2	2009	Colon Adenocarcinoma	T3	M0	N0	NA				NA
TCGA-AA-A00E	Control	COAD	Male	65	C18.2	8140/3	C18.2	2007	Colon Adenocarcinoma	T3	M0	N0	NA				NA
TCGA-AA-A00F	Control	COAD	Male	66	C18.7	8140/3	C18.7	2007	Colon Adenocarcinoma	T3	M0	N2	NA				NA
TCGA-AA-A00J	Mucinous	COAD	Male	80	C18.2	8480/3	C18.2	2009	Colon Mucinous Adenocarcinoma	T4	M0	N1	NA				NA
TCGA-AA-A00K	Control	COAD	Male	79	C18.7	8140/3	C18.7	2009	Colon Adenocarcinoma	T3	M0	N0	NA				NA
TCGA-AA-A00L	Control	COAD	Male	66	C18.4	8140/3	C18.4	2009	Colon Adenocarcinoma	T3	M0	N0	NA				NA
TCGA-AA-A00N	Mucinous	COAD	Male	75	C18.0	8480/3	C18.0	2008	Colon Mucinous Adenocarcinoma	T4	M0	N0	NA				NA
TCGA-AA-A00O	Control	COAD	Female	83	C18.7	8140/3	C18.7	2008	Colon Adenocarcinoma	T3	M0	N2	NA				NA
TCGA-AA-A00Q	Control	COAD	Female	66	C18.7	8140/3	C18.7	2008	Colon Adenocarcinoma	T4	M0	N1	NA				NA
TCGA-AA-A010	Control	COAD	Female	46	C18.4	8140/3	C18.4	2008	Colon Adenocarcinoma	T4	M0	N0	NA				NA
TCGA-AA-A017	Control	COAD	Female	57	C18.7	8140/3	C18.7	2009	Colon Adenocarcinoma	T3	M0	N0	NA				NA
TCGA-AA-A01D	Mucinous	COAD	Female	47	C19	8480/3	C19.9	2009	Colon Mucinous Adenocarcinoma	T3	M0	N2	NA				NA
TCGA-AA-A01F	Control	COAD	Male	72	C18.7	8140/3	C18.7	2009	Colon Adenocarcinoma	T3	M0	N1	NA				NA
TCGA-AA-A01G	Mucinous	COAD	Male	63	C18.0	8480/3	C18.0	2009	Colon Mucinous Adenocarcinoma	T3	M0	N0	NA				NA
TCGA-AA-A01K	Control	COAD	Female	74	C18.7	8140/3	C18.7	2009	Colon Adenocarcinoma	T3	M0	N2	NA				NA
TCGA-AA-A01P	Control	COAD	Female	80	C18.2	8140/3	C18.2	2003	Colon Adenocarcinoma	T3	M0	N1	NA				Right
TCGA-AA-A01Q	Control	COAD	Female	48	C18.2	8140/3	C18.2	2003	Colon Adenocarcinoma	T3	M0	N0	NA				NA
TCGA-AA-A01R	Mucinous	COAD	Male	47	C18.2	8480/3	C18.2	2004	Colon Mucinous Adenocarcinoma	T3	M0	N2	NA				Right
TCGA-AA-A01V	Control	COAD	Male	59	C18.0	8140/3	C18.0	2004	Colon Adenocarcinoma	T2	M0	N0	NA				Right
TCGA-AA-A01Z	Control	COAD	Male	68	C18.2	8140/3	C18.2	2004	Colon Adenocarcinoma	T3	M0	N0	NA				Right
TCGA-AA-A022	Control	COAD	Female	88	C18.0	8140/3	C18.0	2005	Colon Adenocarcinoma	T4	M0	N0	NA				NA
TCGA-AA-A024	Mucinous	COAD	Male	81	C18.6	8140/3	C18.6	2005	Colon Mucinous Adenocarcinoma	T3	M0	N0	NA				Left
TCGA-AA-A029	Mucinous	COAD	Male	67	C18.0	8140/3	C18.0	2006	Colon Adenocarcinoma	T3	M0	N0	NA				NA
TCGA-AA-A02E	Control	COAD	Female	82	C18.0	8140/3	C18.0	2007	Colon Adenocarcinoma	T3	M1	N1	NA				Right
TCGA-AA-A02J	Control	COAD	Female	70	C18.7	8140/3	C18.7	2008	Colon Adenocarcinoma	T3	M1	N0	NA				NA
TCGA-AA-A02O	Control	COAD	Male	82	C18.4	8140/3	C18.4	2005	Colon Adenocarcinoma	T3	M0	N0	NA				NA
TCGA-AA-A02R	Control	COAD	Female	84	C18.0	8140/3	C18.0	2006	Colon Adenocarcinoma	T3	M0	N0	NA				NA
TCGA-AA-A02Y	Control	COAD	Male	73	C18.0	8140/3	C18.0	2007	Colon Adenocarcinoma	T2	M0	N0	NA				Right
TCGA-AA-A03F	Mucinous	COAD	Female	90	C18.0	8480/3	C18.0	2004	Colon Mucinous Adenocarcinoma	T3	M0	N2	NA				Right
TCGA-AD-5900	Mucinous	COAD	Male	67	C18.2	8480/3	C18.2	2010	Colon Mucinous Adenocarcinoma	T2	MX	N0	NA				Right
TCGA-AD-6548	Control	COAD	Female	81	C18.5	8140/3	C18.5	2011	Colon Adenocarcinoma	T2	M0	N0	NA				Left
TCGA-AD-6888	Control	COAD	Male	73	C18.2	8140/3	C18.2	2010	Colon Adenocarcinoma	T3	M0	N1	NA				Right
TCGA-AD-6889	Control	COAD	Male	76	C18.2	8140/3	C18.2	2005	Colon Adenocarcinoma	T3	M0	N0	NA				Right
TCGA-AD-6890	Control	COAD	Male	65	C18.2	8140/3	C18.2	2010	Colon Adenocarcinoma	T1	MX	N0	NA				Right
TCGA-AD-6895	Control	COAD	Male	84	C18.0	8140/3	C18.0	2011	Colon Adenocarcinoma	T3	M0	N1	NA				Right
TCGA-AD-6899	Mucinous	COAD	Male	84	C18.9	8480/3	C18.9	2011	Colon Mucinous Adenocarcinoma	T4	MX	N2	NA				Right
TCGA-AD-6901	Control	COAD	Male	78	C18.0	8140/3	C18.0	2011	Colon Adenocarcinoma	T3	MX	N0	NA				Right
TCGA-AD-6963	Control	COAD	Male	58	C18.2	8140/3	C18.2	2011	Colon Adenocarcinoma	T3	MX	N0	NA				Right
TCGA-AD-6965	Control	COAD	Male	62	C18.0	8140/3	C18.0	2011	Colon Adenocarcinoma	T4	M0	N2	NA				Right
TCGA-AD-A5EJ	Control	COAD	Female	74	C18.0	8140/3	C18.0	2012	Colon Adenocarcinoma	T3	MX	N0	NA				Right
TCGA-AM-5820	Control	COAD	Female	59	C18.9	8140/3	C18.9	2010	Colon Adenocarcinoma	T4	M1	N2	NA				Left
TCGA-AU-6004	Control	COAD	Female	69	C18.0	8140/3	C18.0	2010	Colon Adenocarcinoma	T2	M0	N0	NA				Right
TCGA-AY-4070	Control	COAD	Female	50	C18.2	8140/3	C18.2	2007	Colon Adenocarcinoma	T3	M0	N2	NA				Right
TCGA-AY-5543	Control	COAD	Female	65	C18.2	8140/3	C18.2	2010	Colon Adenocarcinoma	T3	M1	N1	NA				Right
TCGA-AY-6386	Mucinous	COAD	Female	66	NA	NA	NA	2010	Colon Adenocarcinoma	T3	M0	N1	NA				Right
TCGA-AY-A69D	Control	COAD	Female	55	C18.4	8140/3	C18.4	2012	Colon Adenocarcinoma	T3	M0	N0	NA				NA
TCGA-AY-A71X	Control	COAD	Female	54	C18.0	8140/3	C18.0	2013	Colon Adenocarcinoma	T2	M0	N0	NA				Right
TCGA-AY-A8YK	Control	COAD	Male	44	C18.7	8140/3	C18.7	2013	Colon Adenocarcinoma	T3	M1	N2	NA				Left
TCGA-AZ-4315	Control	COAD	Male	61	C18.0	8140/3	C18.0	2006	Colon Adenocarcinoma	T3	M0	N0	NA				Right
TCGA-AZ-4615	Mucinous	COAD	Male	84	C18.0	8140/3	C18.0	2009	Colon Adenocarcinoma	T3	M0	N1	NA				Right
TCGA-AZ-4616	Control	COAD	Female	82	C18.0	8140/3	C18.0	2009	Colon Adenocarcinoma	T3	M1	N2	NA				Right
TCGA-AZ-4681	Control	COAD	Female	79	C18.2	8140/3	C18.2	2004	Colon Adenocarcinoma	T3	M0	N0	NA				Right
TCGA-AZ-5407	Control	COAD	Female	51	C18.0	8140/3	C18.0	2007	Colon Adenocarcinoma	T1	M0	N0	NA				Right
TCGA-AZ-6600	Mucinous	COAD	Male	64	C18.2	8140/3	C18.2	2001	Colon Adenocarcinoma	T4	M1	N1	NA				Right
TCGA-AZ-6605	Control	COAD	Male	77	C18.2	8140/3	C18.2	2008	Colon Adenocarcinoma	T4	M0	N1	NA				Right
TCGA-AZ-6606	Control	COAD	Male	81	C18.0	8140/3	C18.0	2009	Colon Adenocarcinoma	T4	M1	N2	NA				Right
TCGA-AZ-6608	Control	COAD	Female	55	C18.7	8140/3	C18.7	2009	Colon Adenocarcinoma	T2	M0	N1	NA				NA
TCGA-CA-5254	Control	COAD	Female	42	C18.9	8140/3	C18.9	2010	Colon Adenocarcinoma	T3	M0	N0	NA				NA
TCGA-CA-5255	Control	COAD	Male	45	C18.9	8140/3	C18.9	2010	Colon Adenocarcinoma	T3	M0	N0	NA				Right
TCGA-CA-5256	Control	COAD	Female	54	C18.9	8140/3	C18.9	2010	Colon Adenocarcinoma	T3	M0	N0	NA				Right
TCGA-CA-5796	Mucinous	COAD	Female	52	C18.2	8480/3	C18.2	2010	Colon Mucinous Adenocarcinoma	T3	M0	N0	NA				Right
TCGA-CA-6716	Control	COAD	Male	65	C18.2	8260/3	C18.2	2010	Colon Adenocarcinoma	T3	M0	N0	NA				Right
TCGA-CA-6717	Mucinous	COAD	Male	57	C18.2	8480/3	C18.2	2010	Colon Mucinous Adenocarcinoma	T3	M0	N0	NA				Right
TCGA-CA-6718	Control	COAD	Male	46	C18.9	8140/3	C18.9	2010	Colon Adenocarcinoma	T3	M0	N0	NA				Right
TCGA-CA-6719	Control	COAD	Male	77	C18.6	8140/3	C18.6	2011	Colon Adenocarcinoma	T3	M0	N0	NA				Left
TCGA-CK-4947	Control	COAD	Female	46	C18.7	8140/3	C18.7	2003	Colon Adenocarcinoma	T4	M0	N1	NA				Left
TCGA-CK-4950	Mucinous	COAD	Female	68	C18.0	8480/3	C18.0	2008	Colon Mucinous Adenocarcinoma	T3	M0	N1	NA				Right
TCGA-CK-4951	Mucinous	COAD	Female	79	C18.0	8480/3	C18.0	2007	Colon Mucinous Adenocarcinoma	T3	M0	N0	NA				Right
TCGA-CK-4952	Mucinous	COAD	Female	48	C18.2	8480/3	C18.2	2007	Colon Mucinous Adenocarcinoma	T4	M0	N2	NA				Right
TCGA-CK-5912	Control	COAD	Male	81	C18.2	8140/3	C18.2	2006	Colon Adenocarcinoma	T2	MX	N0	NA				Right
TCGA-CK-6746	Control	COAD	Female	84	C18.0	8140/3	C18.0	2009	Colon Adenocarcinoma	T4	MX	N0	NA				Right
TCGA-CK-6747	Control	COAD	Female	87	C18.0	8140/3	C18.0	2008	Colon Adenocarcinoma	T3	MX	N0	NA				Right
TCGA-CK-6748	Mucinous	COAD	Female	45	C18.7	8480/3	C18.7	2008	Colon Mucinous Adenocarcinoma	T3	M1	N1	NA				Left
TCGA-CK-6751	Mucinous	COAD	Female	88	C18.2	8480/3	C18.2	2002	Colon Mucinous Adenocarcinoma	T2	MX	N0	NA				Right
TCGA-CM-4743	Mucinous	COAD	Male	69	C18.2	8140/3	C18.2	2010	Colon Adenocarcinoma	T3	M0	N0	NA				Right
TCGA-CM-4744	Control	COAD	Male	69	C18.0	8140/3	C18.0	2010	Colon Adenocarcinoma	T2	M0	N0	NA				Right
TCGA-CM-4746	Control	COAD	Male	61	C18.7	8140/3	C18.7	2009	Colon Adenocarcinoma	T2	M0	N0	NA				Left
TCGA-CM-4747	Control	COAD	Male	47	C18.0	8140/3	C18.0	2010	Colon Adenocarcinoma	T4	M1	N1	NA				Right
TCGA-CM-4748	Mucinous	COAD	Male	53	C18.4	8480/3	C18.4	2010	Colon Mucinous Adenocarcinoma	T4	M0	N1	NA				NA
TCGA-CM-4751	Control	COAD	Male	62	C18.0	8140/3	C18.0	2009	Colon Adenocarcinoma	T3	M0	N1	NA				Right
TCGA-CM-4752	Control	COAD	Male	58	C18.2	8140/3	C18.2	2010	Colon Adenocarcinoma	T3	M0	N0	NA				Right
TCGA-CM-5348	Control	COAD	Male	72	C18.0	8140/3	C18.0	2010	Colon Adenocarcinoma	T3	M0	N1	NA				Right
TCGA-CM-5349	Control	COAD	Female	68	C18.0	8140/3	C18.0	2010	Colon Adenocarcinoma	T3	M0	N0	NA				Right
TCGA-CM-5860	Control	COAD	Male	44	C18.2	8140/3	C18.2	2010	Colon Adenocarcinoma	T3	M0	N0	NA				Right
TCGA-CM-5861	Mucinous	COAD	Female	63	C18.0	8140/3	C18.0	2010	Colon Adenocarcinoma	T3	M0	N0	NA				Right
TCGA-CM-5862	Control	COAD	Male	80	C18.2	8140/3	C18.2	2010	Colon Adenocarcinoma	T3	M1	N1	NA				Right
TCGA-CM-5863	Mucinous	COAD	Female	60	C18.2	8480/3	C18.2	2010	Colon Mucinous Adenocarcinoma	T3	M0	N1	NA				Right
TCGA-CM-5864	Control	COAD	Male	60	C18.0	8140/3	C18.0	2010	Colon Adenocarcinoma	T2	M0	N0	NA				Right
TCGA-CM-5868	Control	COAD	Female	59	C18.7	8140/3	C18.7	2010	Colon Adenocarcinoma	T4	M1	N1	NA				Left
TCGA-CM-6162	Mucinous	COAD	Female	48	C18.2	8480/3	C18.2	2010	Colon Mucinous Adenocarcinoma	T3	M0	N1	NA				Right
TCGA-CM-6164	Control	COAD	Female	46	C18.7	8140/3	C18.7	2009	Colon Adenocarcinoma	T3	M0	N0	NA				Left
TCGA-CM-6165	Mucinous	COAD	Male	74	C18.7	8140/3	C18.7	2010	Colon Adenocarcinoma	T3	M0	N0	NA				Left
TCGA-CM-6166	Control	COAD	Female	48	C18.2	8140/3	C18.2	2010	Colon Adenocarcinoma	T2	M0	N0	NA				Right
TCGA-CM-6167	Control	COAD	Female	57	C18.0	8140/3	C18.0	2010	Colon Adenocarcinoma	T3	M0	N2	NA				Right
TCGA-CM-6168	Mucinous	COAD	Female	84	C18.2	8140/3	C18.2	2010	Colon Adenocarcinoma	T3	M0	N0	NA				Right
TCGA-CM-6169	Control	COAD	Male	67	C18.0	8140/3	C18.0	2010	Colon Adenocarcinoma	T3	M0	N0	NA				Right
TCGA-CM-6170	Control	COAD	Female	73	C18.6	8140/3	C18.6	2010	Colon Adenocarcinoma	T2	M0	N0	NA				Left
TCGA-CM-6171	Control	COAD	Female	77	C18.2	8140/3	C18.2	2010	Colon Adenocarcinoma	T2	M0	N0	NA				Right
TCGA-CM-6674	Mucinous	COAD	Male	39	C18.3	8140/3	C18.3	2011	Colon Adenocarcinoma	T3	M0	N0	NA				Right
TCGA-CM-6675	Control	COAD	Male	35	C18.0	8140/3	C18.0	2011	Colon Adenocarcinoma	T3	M1	N2	NA				Right
TCGA-CM-6677	Control	COAD	Female	75	C18.3	8140/3	C18.3	2011	Colon Adenocarcinoma	T3	M0	N0	NA				Right
TCGA-CM-6678	Control	COAD	Female	63	C18.7	8140/3	C18.7	2011	Colon Adenocarcinoma	T4	M1	N1	NA				Left
TCGA-CM-6680	Control	COAD	Female	78	C18.0	8140/3	C18.0	2011	Colon Adenocarcinoma	T3	M0	N2	NA				Right
TCGA-D5-5538	Control	COAD	Female	60	C18.0	8140/3	C18.0	2010	Colon Adenocarcinoma	T3	M0	N1	NA				Right
TCGA-D5-5539	Mucinous	COAD	Male	60	C18.2	8480/3	C18.2	2010	Colon Mucinous Adenocarcinoma	T3	M0	N1	NA				Right
TCGA-D5-5540	Control	COAD	Male	73	C18.0	8140/3	C18.0	2010	Colon Adenocarcinoma	T3	M0	N0	NA				Right
TCGA-D5-6529	Control	COAD	Male	69	C18.9	8140/3	C18.9	2010	Colon Adenocarcinoma	T3	M0	N0	NA				Right
TCGA-D5-6530	Mucinous	COAD	Male	53	C18.0	8140/3	C18.0	2010	Colon Adenocarcinoma	T2	M0	N0	NA				Right
TCGA-D5-6531	Control	COAD	Male	75	C18.3	8140/3	C18.3	2010	Colon Adenocarcinoma	T3	M0	N0	NA				Right
TCGA-D5-6533	Control	COAD	Female	68	C18.4	8140/3	C18.4	2010	Colon Adenocarcinoma	T4	M0	N0	NA				NA
TCGA-D5-6534	Mucinous	COAD	Female	62	C18.9	8480/3	C18.9	2010	Colon Mucinous Adenocarcinoma	T3	M0	N0	NA				Right
TCGA-D5-6535	Control	COAD	Female	80	C18.9	8140/3	C18.9	2010	Colon Adenocarcinoma	T3	MX	N1	NA				Right
TCGA-D5-6536	Mucinous	COAD	Male	73	C18.9	8140/3	C18.9	2010	Colon Adenocarcinoma	T3	M0	N0	NA				Left
TCGA-D5-6539	Control	COAD	Female	45	C18.4	8140/3	C18.4	2010	Colon Adenocarcinoma	T3	M0	N0	NA				NA
TCGA-D5-6540	Mucinous	COAD	Male	66	C18.0	8480/3	C18.0	2010	Colon Mucinous Adenocarcinoma	T2	M0	N0	NA				Right
TCGA-D5-6924	Control	COAD	Male	68	C18.7	8140/3	C18.7	2011	Colon Adenocarcinoma	T3	M0	N0	NA				Left
TCGA-D5-6926	Control	COAD	Male	65	C18.7	8140/3	C18.7	2011	Colon Adenocarcinoma	T4	M0	N1	NA				Left
TCGA-D5-6927	Control	COAD	Male	34	C18.7	8140/3	C18.7	2011	Colon Adenocarcinoma	T3	M0	N0	NA				NA
TCGA-D5-6928	Mucinous	COAD	Male	80	C18.3	8480/3	C18.3	2011	Colon Mucinous Adenocarcinoma	T3	M0	N0	NA				Right
TCGA-D5-6929	Control	COAD	Female	49	C18.9	8140/3	C18.9	2011	Colon Adenocarcinoma	T3	M1	N1	NA				Left
TCGA-D5-6930	Mucinous	COAD	Male	67	C18.0	8480/3	C18.0	2011	Colon Mucinous Adenocarcinoma	T3	M0	N0	NA				Right
TCGA-D5-6931	Control	COAD	Male	77	C18.9	8140/3	C18.9	2011	Colon Adenocarcinoma	T4	M0	N2	NA				NA
TCGA-D5-7000	Mucinous	COAD	Female	79	C18.0	8480/3	C18.0	2011	Colon Mucinous Adenocarcinoma	T2	M0	N0	NA				Right
TCGA-DM-A0X9	Control	COAD	Female	71	C18.2	8140/3	C18.2	2001	Colon Adenocarcinoma	T3	M0	N0	NA				Right
TCGA-DM-A0XD	Control	COAD	Male	65	C18.0	8140/3	C18.0	2000	Colon Adenocarcinoma	T3	M0	N0	NA				Right
TCGA-DM-A1D6	Mucinous	COAD	Male	88	C18.5	8480/3	C18.5	2000	Colon Mucinous Adenocarcinoma	T3	M0	N0	NA				Left
TCGA-DM-A280	Mucinous	COAD	Female	70	C18.2	8480/3	C18.2	1998	Colon Mucinous Adenocarcinoma	T3	M0	N0	NA				Right
TCGA-DM-A285	Mucinous	COAD	Female	71	C18.2	8480/3	C18.2	2001	Colon Mucinous Adenocarcinoma	T3	M1	N2	NA				Right
TCGA-DM-A288	Mucinous	COAD	Male	68	C18.0	8480/3	C18.0	2001	Colon Mucinous Adenocarcinoma	T3	M0	N2	NA				Right
TCGA-DM-A28A	Control	COAD	Male	78	C18.0	8140/3	C18.0	2001	Colon Adenocarcinoma	T3	M0	N2	NA				Right
TCGA-DM-A28K	Mucinous	COAD	Male	75	C18.3	8480/3	C18.3	2003	Colon Mucinous Adenocarcinoma	T3	M0	N0	NA				Right
TCGA-F4-6461	Control	COAD	Female	41	C18.9	8140/3	C18.9	2011	Colon Adenocarcinoma	T4	M0	N2	NA				Right
TCGA-F4-6463	Mucinous	COAD	Male	51	C18.4	8480/3	C18.4	2011	Colon Mucinous Adenocarcinoma	T3	M0	N0	NA				NA
TCGA-F4-6703	Control	COAD	Male	64	C18.2	8140/3	C18.2	2011	Colon Adenocarcinoma	T3	M0	N0	NA				Right
TCGA-F4-6704	Mucinous	COAD	Male	60	C18.7	8480/3	C18.7	2011	Colon Mucinous Adenocarcinoma	T3	MX	N2	NA				Left
TCGA-F4-6805	Control	COAD	Female	58	C18.9	8140/3	C18.9	2011	Colon Adenocarcinoma	T3	M0	N0	NA				Left
TCGA-F4-6807	Control	COAD	Female	51	C18.9	8140/3	C18.9	2011	Colon Adenocarcinoma	T3	M0	N2	NA				Right
TCGA-F4-6808	Control	COAD	Female	54	C18.7	8140/3	C18.7	2011	Colon Adenocarcinoma	T1	M0	N0	NA				Left
TCGA-F4-6809	Control	COAD	Female	52	C18.7	8140/3	C18.7	2011	Colon Adenocarcinoma	T3	M1	N1	NA				Left
TCGA-F4-6856	Mucinous	COAD	Male	45	C18.0	8480/3	C18.0	2011	Colon Mucinous Adenocarcinoma	T2	M0	N0	NA				Right
TCGA-G4-6294	Control	COAD	Male	75	C18.0	8140/3	C18.0	2004	Colon Adenocarcinoma	T3	M1	N1	NA				Right
TCGA-G4-6295	Control	COAD	Female	70	C18.0	8140/3	C18.0	2004	Colon Adenocarcinoma	T3	M0	N0	NA				Right
TCGA-G4-6297	Control	COAD	Female	55	C18.0	8140/3	C18.0	2005	Colon Adenocarcinoma	T3	M1	N2	NA				Right
TCGA-G4-6298	Control	COAD	Male	90	C18.0	8140/3	C18.0	2005	Colon Adenocarcinoma	T4	MX	N1	NA				Right
TCGA-G4-6299	Control	COAD	Male	69	C18.6	8140/3	C18.6	2005	Colon Adenocarcinoma	T3	M0	N2	NA				Left
TCGA-G4-6302	Mucinous	COAD	Female	90	C18.0	8480/3	C18.0	2006	Colon Mucinous Adenocarcinoma	T3	M0	N0	NA				Right
TCGA-G4-6304	Control	COAD	Female	66	C18.4	8140/3	C18.4	2006	Colon Adenocarcinoma	T4	M0	N0	NA				NA
TCGA-G4-6306	Control	COAD	Male	71	C18.2	8140/3	C18.2	2007	Colon Adenocarcinoma	T2	M0	N0	NA				Right
TCGA-G4-6310	Control	COAD	Male	69	C18.9	8140/3	C18.9	2008	Colon Adenocarcinoma	T3	M0	N1	NA				NA
TCGA-G4-6311	Control	COAD	Male	80	C18.2	8140/3	C18.2	2008	Colon Adenocarcinoma	T3	MX	N1	NA				Right
TCGA-G4-6314	Control	COAD	Female	76	C18.0	8140/3	C18.0	2008	Colon Adenocarcinoma	T3	M1	N2	NA				NA
TCGA-G4-6317	Control	COAD	Female	51	C18.7	8140/3	C18.7	2008	Colon Adenocarcinoma	T3	MX	N2	NA				Left
TCGA-G4-6320	Control	COAD	Male	73	C18.3	8140/3	C18.3	2009	Colon Adenocarcinoma	T3	MX	N1	NA				Right
TCGA-G4-6322	Mucinous	COAD	Male	65	C18.6	8480/3	C18.6	2009	Colon Mucinous Adenocarcinoma	T3	MX	N1	NA				Left
TCGA-G4-6586	Mucinous	COAD	Female	73	C18.2	8140/3	C18.2	2008	Colon Adenocarcinoma	T3	M0	N0	NA				Right
TCGA-G4-6625	Control	COAD	Female	77	C18.7	8140/3	C18.7	2004	Colon Adenocarcinoma	T3	M0	N0	NA				NA
TCGA-G4-6626	Control	COAD	Male	90	C18.2	8140/3	C18.2	2006	Colon Adenocarcinoma	T3	M0	N0	NA				Right
TCGA-G4-6627	Control	COAD	Male	84	C18.2	8140/3	C18.2	2007	Colon Adenocarcinoma	T3	M0	N0	NA				Right
TCGA-G4-6628	Control	COAD	Male	78	C18.0	8140/3	C18.0	2006	Colon Adenocarcinoma	T2	M0	N0	NA				Right
TCGA-NH-A50T	Control	COAD	Female	68	C18.5	8140/3	C18.5	2012	Colon Adenocarcinoma	T3	MX	N0	NA				Left
TCGA-NH-A50U	Mucinous	COAD	Male	42	C18.0	8480/3	C18.0	2012	Colon Mucinous Adenocarcinoma	T4	M1	N0	NA				Right
TCGA-NH-A50V	Control	COAD	Male	69	C18.0	8140/3	C18.0	2012	Colon Adenocarcinoma	T3	M0	N2	NA				Right
TCGA-NH-A5IV	Control	COAD	Female	90	C18.4	8140/3	C18.4	2012	Colon Adenocarcinoma	T3	MX	N0	NA				NA
TCGA-NH-A6GA	Control	COAD	Male	58	C18.2	8140/3	C18.2	2013	Colon Adenocarcinoma	T4	MX	N2	NA				Right
TCGA-NH-A6GB	Control	COAD	Female	71	C18.4	8140/3	C18.4	2013	Colon Adenocarcinoma	T3	MX	N2	NA				NA
TCGA-NH-A6GC	Mucinous	COAD	Female	66	C18.6	8480/3	C18.6	2013	Colon Mucinous Adenocarcinoma	T4	M1	N1	NA				Left
TCGA-NH-A8F7	Control	COAD	Female	53	C18.7	8140/3	C18.7	2013	Colon Adenocarcinoma	T3	MX	N0	NA				Left
TCGA-NH-A8F8	Control	COAD	Male	79	C18.2	8140/3	C18.2	2013	Colon Adenocarcinoma	T4	M1	N2	NA				Right
TCGA-QG-A5YV	Control	COAD	Female	64	C18.7	8140/3	C18.7	2011	Colon Adenocarcinoma	T4	MX	N1	NA				Left
TCGA-QG-A5YW	Mucinous	COAD	Female	55	C18.0	8140/3	C18.0	2011	Colon Mucinous Adenocarcinoma	T3	MX	N2	NA				Right
TCGA-QG-A5Z2	Control	COAD	Male	61	C18.0	8140/3	C18.0	2012	Colon Adenocarcinoma	T2	M0	N0	NA				Right
TCGA-QL-A97D	Control	COAD	Female	84	C18.2	8140/3	C18.2	2012	Colon Adenocarcinoma	T2	MX	N0	NA				Right
TCGA-RU-A8FL	Control	COAD	Male	51	C18.0	8140/3	C18.0	2011	Colon Adenocarcinoma	T3	MX	N2	NA				Right
TCGA-SS-A7HO	Control	COAD	Female	44	C18.0	8140/3	C18.0	2010	Colon Adenocarcinoma	T4	M0	N0	NA				NA
TCGA-T9-A92H	Control	COAD	Male	82	C18.7	8140/3	C18.7	2013	Colon Adenocarcinoma	T3	M0	N0	NA				Left
TCGA-WS-AB45	Mucinous	COAD	Female	52	C18.0	8480/3	C18.0	2008	Colon Mucinous Adenocarcinoma	T3	MX	N0	NA				Right
TCGA-AF-2692	Mucinous	READ	Female	54	C20	8140/3	C20.9	2009	NA	T3	M0	N0	NA				NA
TCGA-AF-3400	Mucinous	READ	Male	54	C19	8480/3	C19.9	2009	Rectal Mucinous Adenocarcinoma	T3	M0	N0	NA				NA
TCGA-AF-3911	Control	READ	Male	48	C20	8140/3	C20.9	2009	Rectal Adenocarcinoma	T3	MX	N2	NA				Left
TCGA-AF-3913	Control	READ	Male	60	C19	8140/3	C19.9	2009	Rectal Adenocarcinoma	T3	M1	N1	NA				NA
TCGA-AF-4110	Control	READ	Male	77	C20	8140/3	C20.9	2010	NA	T4	MX	N2	NA				Left
TCGA-AF-6672	Control	READ	Male	43	C19	8140/3	C19.9	2011	Rectal Adenocarcinoma	T4	MX	N2	NA				Left
TCGA-AF-A56K	Control	READ	Male	56	C19	8140/3	C19.9	2006	Rectal Adenocarcinoma	T3	M0	N0	NA				Left
TCGA-AF-A56L	Control	READ	Female	48	C19	8140/3	C19.9	2008	Rectal Adenocarcinoma	T3	M0	N2	NA				Left
TCGA-AF-A56N	Control	READ	Female	47	C19	8140/3	C19.9	2012	Rectal Adenocarcinoma	T3	M0	N0	NA				Left
TCGA-AG-3574	Control	READ	Female	89	C20	8140/3	C20.9	2005	Rectal Adenocarcinoma	T3	M0	N0	NA				NA
TCGA-AG-3575	Control	READ	Male	51	C20	8140/3	C20.9	2006	Rectal Adenocarcinoma	T3	M0	N0	NA				NA
TCGA-AG-3578	Mucinous	READ	Female	76	C19	8480/3	C19.9	2007	Rectal Mucinous Adenocarcinoma	T3	M0	N0	NA				NA
TCGA-AG-3583	Mucinous	READ	Male	66	C19	8140/3	C19.9	2008	Rectal Mucinous Adenocarcinoma	T3	M1	N2	NA				NA
TCGA-AG-3584	Control	READ	Male	60	C20	8140/3	C20.9	2008	Rectal Adenocarcinoma	T3	M1	N2	NA				NA
TCGA-AG-3586	Mucinous	READ	Female	72	C19	8480/3	C19.9	2006	NA	T3	M0	N2	NA				NA
TCGA-AG-3591	Control	READ	Female	66	C19	8140/3	C19.9	2007	Rectal Adenocarcinoma	T3	M0	N0	NA				Left
TCGA-AG-3592	Control	READ	Male	68	C19	8140/3	C19.9	2007	Rectal Adenocarcinoma	T3	M0	N0	NA				Left
TCGA-AG-3594	Mucinous	READ	Male	77	C19	8480/3	C19.9	2007	Rectal Mucinous Adenocarcinoma	T3	M0	N0	NA				NA
TCGA-AG-3598	Control	READ	Male	69	C19	8140/3	C19.9	2007	Rectal Adenocarcinoma	T3	M0	N0	NA				NA
TCGA-AG-3599	Mucinous	READ	Male	70	C19	8480/3	C19.9	2007	NA	T2	M0	N0	NA				NA
TCGA-AG-3602	Control	READ	Female	66	C19	8140/3	C19.9	2007	Rectal Adenocarcinoma	T3	M0	N2	NA				NA
TCGA-AG-3608	Control	READ	Female	79	C20	8140/3	C20.9	2008	Rectal Adenocarcinoma	T3	M0	N0	NA				NA
TCGA-AG-3609	Control	READ	Female	65	C19	8140/3	C19.9	2008	Rectal Adenocarcinoma	T3	M0	N2	NA				NA
TCGA-AG-3611	Control	READ	Male	72	C19	8140/3	C19.9	2009	Rectal Adenocarcinoma	T3	M0	N0	NA				NA
TCGA-AG-3612	Control	READ	Female	55	C20	8140/3	C20.9	2009	Rectal Adenocarcinoma	T3	M0	N1	NA				NA
TCGA-AG-3725	Control	READ	Female	90	C19	8140/3	C19.9	2005	Rectal Adenocarcinoma	T3	M0	N2	NA				Left
TCGA-AG-3726	Control	READ	Female	63	C20	8140/3	C20.9	2006	Rectal Adenocarcinoma	T2	M0	N0	NA				Left
TCGA-AG-3727	Control	READ	Female	78	C19	8140/3	C19.9	2006	Rectal Adenocarcinoma	T3	M0	N1	NA				Left
TCGA-AG-3728	Control	READ	Male	73	C20	8140/3	C20.9	2006	Rectal Adenocarcinoma	T3	M0	N1	NA				NA
TCGA-AG-3881	Mucinous	READ	Female	83	C80.1	8480/3	C80.9	2008	NA	T3	M0	N0	NA				Left
TCGA-AG-3883	Control	READ	Male	69	C20	8140/3	C20.9	2008	Rectal Adenocarcinoma	T2	M0	N0	NA				Left
TCGA-AG-3885	Control	READ	Female	71	C20	8140/3	C20.9	2008	Rectal Adenocarcinoma	T3	M0	N1	NA				Left
TCGA-AG-3887	Mucinous	READ	Male	68	C20	8480/3	C20.9	2009	Rectal Mucinous Adenocarcinoma	T3	M0	N0	NA				Left
TCGA-AG-3891	Control	READ	Female	66	C20	8140/3	C20.9	2009	Rectal Adenocarcinoma	T2	M0	N0	NA				NA
TCGA-AG-3894	Control	READ	Male	65	C20	8140/3	C20.9	2009	Rectal Adenocarcinoma	T3	M0	N0	NA				Left
TCGA-AG-3898	Control	READ	Male	61	C20	8140/3	C20.9	2006	Rectal Adenocarcinoma	T3	M0	N0	NA				Left
TCGA-AG-3901	Mucinous	READ	Female	67	C19	8480/3	C19.9	2007	Rectal Mucinous Adenocarcinoma	T3	M0	N1	NA				Left
TCGA-AG-3902	Control	READ	Male	61	C19	8140/3	C19.9	2007	Rectal Adenocarcinoma	T3	M0	N0	NA				Left
TCGA-AG-3909	Control	READ	Female	69	C19	8140/3	C19.9	2008	Rectal Adenocarcinoma	T3	M0	N1	NA				Left
TCGA-AG-3999	Control	READ	Female	61	C19	8140/3	C19.9	2008	Rectal Adenocarcinoma	T3	M0	N2	NA				NA
TCGA-AG-4001	Control	READ	Female	74	C19	8140/3	C19.9	2009	Rectal Adenocarcinoma	T3	M0	N0	NA				Left
TCGA-AG-4005	Control	READ	Male	64	C20	8140/3	C20.9	2007	Rectal Adenocarcinoma	T3	M1	N2	NA				NA
TCGA-AG-4008	Control	READ	Male	63	C18.9	8140/3	C18.9	2008	Rectal Adenocarcinoma	T3	M0	N0	NA				Left
TCGA-AG-4015	Control	READ	Female	85	C18.9	8140/3	C18.9	2009	Rectal Adenocarcinoma	T3	M0	N0	NA				Left
TCGA-AG-4021	Control	READ	Female	84	C20	8140/3	C20.9	2005	Rectal Adenocarcinoma	T3	M1	N2	NA				Left
TCGA-AG-4022	Control	READ	Female	59	C20	8140/3	C20.9	2006	Rectal Adenocarcinoma	T3	M0	N0	NA				Left
TCGA-AG-A008	Mucinous	READ	Female	50	C20	8480/3	C20.9	2009	Rectal Mucinous Adenocarcinoma	T2	M0	N0	NA				Left
TCGA-AG-A00C	Control	READ	Female	49	C20	8140/3	C20.9	2007	Rectal Adenocarcinoma	T3	M0	N1	NA				Left
TCGA-AG-A00H	Control	READ	Male	75	C20	8140/3	C20.9	2008	Rectal Adenocarcinoma	T3	M0	N0	NA				NA
TCGA-AG-A016	Control	READ	Male	55	C20	8140/3	C20.9	2009	Rectal Adenocarcinoma	T3	M1	N2	NA				Left
TCGA-AG-A01J	Control	READ	Female	59	C20	8140/3	C20.9	2009	Rectal Adenocarcinoma	T3	M0	N0	NA				NA
TCGA-AG-A01W	Control	READ	Female	67	C20	8140/3	C20.9	2004	Rectal Adenocarcinoma	T3	M0	N0	NA				Left
TCGA-AG-A01Y	Control	READ	Female	49	C20	8140/3	C20.9	2004	Rectal Adenocarcinoma	T3	M0	N0	NA				Left
TCGA-AG-A020	Mucinous	READ	Female	57	C20	8480/3	C20.9	2005	Rectal Mucinous Adenocarcinoma	T3	M0	N1	NA				Left
TCGA-AG-A026	Control	READ	Male	66	C20	8140/3	C20.9	2006	Rectal Adenocarcinoma	T4	M0	N0	NA				Left
TCGA-AG-A02N	Mucinous	READ	Male	67	C20	8140/3	C20.9	2005	Rectal Adenocarcinoma	T3	M0	N0	NA				Left
TCGA-AG-A02X	Control	READ	Male	77	C20	8140/3	C20.9	2007	Rectal Adenocarcinoma	T2	M0	N0	NA				Left
TCGA-AG-A032	Control	READ	Male	68	C20	8140/3	C20.9	2007	Rectal Adenocarcinoma	T3	M0	N1	NA				NA
TCGA-AH-6547	Control	READ	Female	79	C19	8140/3	C19.9	2010	Rectal Adenocarcinoma	T3	MX	N0	NA				Left
TCGA-CI-6622	Control	READ	Male	74	C20	8140/3	C20.9	2010	Rectal Adenocarcinoma	T4	M0	N0	NA				Left
TCGA-CI-6624	Control	READ	Female	53	C20	8140/3	C20.9	2011	Rectal Adenocarcinoma	T2	M0	N0	NA				Left
TCGA-CL-4957	Control	READ	Female	79	C20	8140/3	C20.9	2008	Rectal Adenocarcinoma	T3	M0	N1	NA				Left
TCGA-CL-5917	Control	READ	Female	71	C19	8140/3	C19.9	2006	Rectal Adenocarcinoma	T3	MX	N2	NA				Left
TCGA-CL-5918	Control	READ	Female	90	C20	8140/3	C20.9	2008	Rectal Adenocarcinoma	T3	MX	N0	NA				Left
TCGA-DC-4745	Control	READ	Female	49	C19	8140/3	C19.9	2010	Rectal Adenocarcinoma	T3	M0	N1	NA				Left
TCGA-DC-5869	Control	READ	Female	62	C20	8140/3	C20.9	2010	Rectal Adenocarcinoma	T3	M0	N1	NA				Left
TCGA-DC-6156	Control	READ	Male	62	C19	8140/3	C19.9	2010	Rectal Adenocarcinoma	T4	M1	N2	NA				NA
TCGA-DC-6160	Control	READ	Male	68	C19	8140/3	C19.9	2009	Rectal Adenocarcinoma	T2	M0	N0	NA				Left
TCGA-DC-6681	Mucinous	READ	Female	70	C19	8140/3	C19.9	2011	Rectal Adenocarcinoma	T3	M1	N2	NA				Left
TCGA-DC-6682	Control	READ	Male	57	C19	8140/3	C19.9	2011	Rectal Adenocarcinoma	T3	M0	N0	NA				Left
TCGA-DT-5265	Mucinous	READ	Male	51	C20	8480/3	C20.9	2010	Rectal Mucinous Adenocarcinoma	T3	M0	N0	NA				Left
TCGA-DY-A0XA	Control	READ	Female	57	C19	8140/3	C19.9	2001	Rectal Adenocarcinoma	T3	M0	N0	NA				Left
TCGA-DY-A1DD	Control	READ	Female	77	C19	8140/3	C19.9	1999	Rectal Adenocarcinoma	T3	M0	N1	NA				Left
TCGA-EF-5830	Control	READ	Male	54	C20	8140/3	C20.9	2010	Rectal Adenocarcinoma	T4	M0	N0	NA				Left
TCGA-EF-5831	Control	READ	Male	72	C20	8140/3	C20.9	2010	Rectal Adenocarcinoma	T3	M0	N0	NA				NA
TCGA-EI-6506	Control	READ	Female	78	C20	8211/3	C20.9	2010	Rectal Adenocarcinoma	T3	M0	N0	NA				Left
TCGA-EI-6507	Mucinous	READ	Male	60	C20	8480/3	C20.9	2010	Rectal Adenocarcinoma	T3	M0	N0	NA				Left
TCGA-EI-6508	Control	READ	Female	48	C20	8263/3	C20.9	2010	Rectal Adenocarcinoma	T3	M0	N1	NA				Left
TCGA-EI-6512	Control	READ	Female	64	C20	8263/3	C20.9	2010	Rectal Adenocarcinoma	T3	M0	N1	NA				Left
TCGA-EI-6514	Control	READ	Female	59	C20	8263/3	C20.9	2010	Rectal Adenocarcinoma	T3	M0	N0	NA				Left
TCGA-EI-6882	Mucinous	READ	Male	59	C20	8255/3	C20.9	2011	Rectal Mucinous Adenocarcinoma	T3	M0	N0	NA				Left
TCGA-EI-6883	Control	READ	Male	63	C20	8211/3	C20.9	2011	Rectal Adenocarcinoma	T3	M0	N0	NA				Left
TCGA-EI-6884	Control	READ	Male	71	C20	8211/3	C20.9	2011	Rectal Adenocarcinoma	T3	M0	N1	NA				Left
TCGA-EI-7002	Control	READ	Male	58	C20	8211/3	C20.9	2011	Rectal Adenocarcinoma	T3	M1	N2	NA				Left
TCGA-EI-7004	Mucinous	READ	Female	37	C19	8480/3	C19.9	2011	Rectal Mucinous Adenocarcinoma	T4	M0	N2	NA				Left
TCGA-F5-6464	Control	READ	Female	77	C19	8140/3	C19.9	2011	Rectal Adenocarcinoma	T4	M0	N2	NA				Left
TCGA-F5-6465	Control	READ	Female	64	C19	8140/3	C19.9	2010	Rectal Adenocarcinoma	T3	M0	N0	NA				Left
TCGA-F5-6571	Control	READ	Female	62	C20	8140/3	C20.9	2011	Rectal Adenocarcinoma	T3	M0	N0	NA				Left
TCGA-F5-6810	Control	READ	Male	71	C20	8140/3	C20.9	2011	Rectal Adenocarcinoma	T3	M0	N0	NA				Left
TCGA-F5-6811	Control	READ	Female	72	C19	8140/3	C19.9	2011	Rectal Adenocarcinoma	T3	M0	N0	NA				Left
TCGA-F5-6812	Control	READ	Male	67	C49.4	8140/3	C49.4	2011	Rectal Adenocarcinoma	T3	M0	N0	NA				Left
TCGA-F5-6814	Control	READ	Male	57	C20	8140/3	C20.9	2011	Rectal Adenocarcinoma	T3	M0	N0	NA				Left
TCGA-F5-6861	Control	READ	Female	60	C20	8140/3	C20.9	2011	Rectal Adenocarcinoma	T3	M0	N0	NA				Left
TCGA-F5-6864	Control	READ	Female	74	C20	8140/3	C20.9	2011	Rectal Adenocarcinoma	T3	M0	N2	NA				Left
TCGA-G5-6641	Mucinous	READ	Male	67	C19	8480/3	C19.9	2009	Rectal Mucinous Adenocarcinoma	T1	MX	N1	NA				Left
TCGA-B7-A5TJ	Control	STAD	Male	74	C16.1	8144/3	C16.1	2012	Stomach Intestinal Adenocarcinoma Not Otherwise Specified (NOS)	T4	M0	NX					NA
TCGA-B7-A5TN	Control	STAD	Male	60	C16.1	8144/3	C16.1	2012	Stomach Adenocarcinoma Not Otherwise Specified (NOS)	T4	M0	NX					NA
TCGA-BR-4183	Control	STAD	Female	55	C16.0	8140/3	C16.0	2007	Stomach Adenocarcinoma Not Otherwise Specified (NOS)	T3	M0	N1					NA
TCGA-BR-4253	Control	STAD	Female	80	C16.2	8140/3	C16.2	2008	Stomach Adenocarcinoma Not Otherwise Specified (NOS)	T3	M0	N1					NA
TCGA-BR-4255	Control	STAD	Female	76	C16.9	8140/3	C16.9	2008	Stomach Adenocarcinoma Not Otherwise Specified (NOS)	T3	M0	N1					NA
TCGA-BR-4279	Control	STAD	Male	43	C16.9	8140/3	C16.9	2009	Stomach Adenocarcinoma Not Otherwise Specified (NOS)	T2	M0	N1					NA
TCGA-BR-4368	Control	STAD	Female	78	C16.3	8140/3	C16.3	2008	Stomach Adenocarcinoma Not Otherwise Specified (NOS)	T4	M0	N2					NA
TCGA-BR-6453	Control	STAD	Male	54	C16.2	8140/3	C16.2	2011	Stomach Adenocarcinoma Not Otherwise Specified (NOS)	T2	M0	N1					NA
TCGA-BR-6454	Control	STAD	Male	58	C16.0	8140/3	C16.0	2011	Stomach Adenocarcinoma Not Otherwise Specified (NOS)	T3	M0	N0					NA
TCGA-BR-6455	Control	STAD	Male	59	C16.2	8140/3	C16.2	2011	Stomach Adenocarcinoma Not Otherwise Specified (NOS)	T3	M0	N1					NA
TCGA-BR-6457	Control	STAD	Male	69	C16.2	8140/3	C16.2	2011	Stomach Adenocarcinoma Not Otherwise Specified (NOS)	T3	M0	N0					NA
TCGA-BR-6458	Control	STAD	Female	57	C16.2	8140/3	C16.2	2011	Stomach Adenocarcinoma Not Otherwise Specified (NOS)	T3	M0	N1					NA
TCGA-BR-6563	Control	STAD	Male	60	C16.3	8140/3	C16.3	2011	Stomach Adenocarcinoma Not Otherwise Specified (NOS)	T3	M0	N1					NA
TCGA-BR-6706	Control	STAD	Male	63	C16.0	8140/3	C16.0	2010	Stomach Adenocarcinoma Not Otherwise Specified (NOS)	T3	M0	N1					NA
TCGA-BR-6802	Control	STAD	Male	65	C16.2	8140/3	C16.2	2011	Stomach Adenocarcinoma Not Otherwise Specified (NOS)	T3	M0	N2					NA
TCGA-BR-7196	Control	STAD	Male	64	C16.0	8140/3	C16.0	2011	Stomach Adenocarcinoma Not Otherwise Specified (NOS)	T3	M1	N2					NA
TCGA-BR-7715	Control	STAD	Male	65	C16.2	8140/3	C16.2	2011	Stomach Adenocarcinoma Not Otherwise Specified (NOS)	T3	M0	N0					NA
TCGA-BR-7716	Control	STAD	Female	62	C16.2	8140/3	C16.2	2011	Stomach Adenocarcinoma Not Otherwise Specified (NOS)	T3	M0	N1					NA
TCGA-BR-7717	Control	STAD	Male	63	C16.0	8140/3	C16.0	2011	Stomach Adenocarcinoma Not Otherwise Specified (NOS)	T4	M0	N1					NA
TCGA-BR-7722	Control	STAD	Male	62	C16.0	8140/3	C16.0	2011	Stomach Adenocarcinoma Not Otherwise Specified (NOS)	T3	M0	N1					NA
TCGA-BR-7901	Control	STAD	Male	74	C16.0	8140/3	C16.0	2011	Stomach Adenocarcinoma Not Otherwise Specified (NOS)	T3	M0	N1					NA
TCGA-BR-7959	Mucinous	STAD	Male	59	C16.0	8480/3	C16.0	2011	Stomach Intestinal Adenocarcinoma Mucinous Type	T4	M0	N1					NA
TCGA-BR-8059	Control	STAD	Male	72	C16.1	8144/3	C16.1	2011	Stomach Intestinal Adenocarcinoma Not Otherwise Specified (NOS)	T4	M0	N1					NA
TCGA-BR-8080	Mucinous	STAD	Female	72	C16.2	8480/3	C16.2	2011	Stomach Intestinal Adenocarcinoma Mucinous Type	T4	M0	N2					NA
TCGA-BR-8284	Control	STAD	Female	72	C16.3	8144/3	C16.3	2011	Stomach Intestinal Adenocarcinoma Not Otherwise Specified (NOS)	T4	M0	N2					NA
TCGA-BR-8286	Control	STAD	Male	49	C16.3	8144/3	C16.3	2011	Stomach Adenocarcinoma Not Otherwise Specified (NOS)	T3	M0	N0					NA
TCGA-BR-8362	Control	STAD	Male	65	C16.1	8140/3	C16.1	2012	Stomach Adenocarcinoma Not Otherwise Specified (NOS)	T4	M0	N2					NA
TCGA-BR-8367	Control	STAD	Male	55	C16.1	8140/3	C16.1	2011	Stomach Adenocarcinoma Not Otherwise Specified (NOS)	T3	M0	N2					NA
TCGA-BR-8371	Control	STAD	Male	62	C16.0	8140/3	C16.0	2011	Stomach Adenocarcinoma Not Otherwise Specified (NOS)	T3	M0	N2					NA
TCGA-BR-8372	Control	STAD	Male	63	C16.1	8144/3	C16.1	2012	Stomach Adenocarcinoma Not Otherwise Specified (NOS)	T4	M0	N2					NA
TCGA-BR-8380	Control	STAD	Male	55	C16.3	8140/3	C16.3	2012	Stomach Adenocarcinoma Not Otherwise Specified (NOS)	T4	M0	N2					NA
TCGA-BR-8381	Control	STAD	Male	51	C16.1	8140/3	C16.1	2012	Stomach Adenocarcinoma Not Otherwise Specified (NOS)	T3	M0	N1					NA
TCGA-BR-8483	Control	STAD	Male	59	C16.3	8144/3	C16.3	2012	Stomach Intestinal Adenocarcinoma Not Otherwise Specified (NOS)	T3	M0	N2					NA
TCGA-BR-8484	Control	STAD	Male	61	C16.1	8140/3	C16.1	2012	Stomach Adenocarcinoma Not Otherwise Specified (NOS)	T4	M0	N1					NA
TCGA-BR-8589	Control	STAD	Male	56	C16.1	8140/3	C16.1	2011	Stomach Adenocarcinoma Not Otherwise Specified (NOS)	T4	M0	N1					NA
TCGA-BR-8591	Control	STAD	Male	79	C16.3	8140/3	C16.3	2012	Stomach Adenocarcinoma Not Otherwise Specified (NOS)	T4	M0	N2					NA
TCGA-BR-8676	Control	STAD	Male	59	C16.3	8144/3	C16.3	2012	Stomach Intestinal Adenocarcinoma Not Otherwise Specified (NOS)	T3	M0	N2					NA
TCGA-BR-8682	Mucinous	STAD	Male	52	C16.3	8480/3	C16.3	2012	Stomach Intestinal Adenocarcinoma Mucinous Type	T4	M0	N0					NA
TCGA-BR-A44U	Control	STAD	Male	70	C16.3	8140/3	C16.3	2012	Stomach Adenocarcinoma Not Otherwise Specified (NOS)	T3	M0	N2					NA
TCGA-BR-A4CQ	Control	STAD	Male	58	C16.0	8140/3	C16.0	2012	Stomach Adenocarcinoma Not Otherwise Specified (NOS)	T4	M0	N1					NA
TCGA-BR-A4CS	Control	STAD	Male	77	C16.1	8140/3	C16.1	2012	Stomach Adenocarcinoma Not Otherwise Specified (NOS)	T4	M0	N2					NA
TCGA-BR-A4IY	Control	STAD	Male	58	C16.3	8140/3	C16.3	2012	Stomach Adenocarcinoma Not Otherwise Specified (NOS)	T4	M0	N0					NA
TCGA-BR-A4J1	Control	STAD	Male	63	C16.3	8140/3	C16.3	2012	Stomach Adenocarcinoma Not Otherwise Specified (NOS)	T4	M0	N1					NA
TCGA-BR-A4J4	Control	STAD	Male	39	C16.3	8140/3	C16.3	2012	Stomach Adenocarcinoma Not Otherwise Specified (NOS)	T4	M0	N2					NA
TCGA-BR-A4J5	Mucinous	STAD	Male	56	C16.3	8480/3	C16.3	2012	Stomach Intestinal Adenocarcinoma Mucinous Type	T4	M0	N1					NA
TCGA-BR-A4J6	Control	STAD	Female	69	C16.0	8140/3	C16.0	2012	Stomach Adenocarcinoma Not Otherwise Specified (NOS)	T3	M0	N0					NA
TCGA-BR-A4J7	Mucinous	STAD	Male	49	C16.3	8480/3	C16.3	2012	Stomach Intestinal Adenocarcinoma Mucinous Type	T4	M0	NX					NA
TCGA-BR-A4J8	Control	STAD	Female	71	C16.0	8140/3	C16.0	2012	Stomach Adenocarcinoma Not Otherwise Specified (NOS)	T3	M0	N2					NA
TCGA-BR-A4J9	Mucinous	STAD	Male	55	C16.3	8140/3	C16.3	2012	Stomach Adenocarcinoma Not Otherwise Specified (NOS)	T3	M0	N0					NA
TCGA-BR-A4PF	Control	STAD	Male	72	C16.3	8140/3	C16.3	2012	Stomach Adenocarcinoma Not Otherwise Specified (NOS)	T4	M0	N2					NA
TCGA-BR-A4QI	Control	STAD	Female	70	C16.3	8140/3	C16.3	2012	Stomach Adenocarcinoma Not Otherwise Specified (NOS)	T3	M0	N0					NA
TCGA-BR-A4QL	Control	STAD	Female	75	C16.3	8140/3	C16.3	2012	Stomach Adenocarcinoma Not Otherwise Specified (NOS)	T3	M0	N2					NA
TCGA-BR-A4QM	Mucinous	STAD	Male	65	C16.0	8140/3	C16.0	2012	Stomach Adenocarcinoma Not Otherwise Specified (NOS)	T3	M0	N2					NA
TCGA-CD-5798	Mucinous	STAD	Male	82	C16.3	8480/3	C16.3	2010	Stomach Intestinal Adenocarcinoma Mucinous Type	T3	M0	N0					NA
TCGA-CD-5799	Control	STAD	Male	45	C16.3	8144/3	C16.3	2010	Stomach Intestinal Adenocarcinoma Not Otherwise Specified (NOS)	T2	M0	N1					NA
TCGA-CD-5801	Control	STAD	Male	69	C16.3	8140/3	C16.3	2010	Stomach Adenocarcinoma Not Otherwise Specified (NOS)	T3	M0	N1					NA
TCGA-CD-5804	Control	STAD	Male	90	C16.0	8140/3	C16.0	2010	Stomach Adenocarcinoma Not Otherwise Specified (NOS)	T3	M0	N1					NA
TCGA-CD-5813	Mucinous	STAD	Male	60	C16.2	8480/3	C16.2	2010	Stomach Intestinal Adenocarcinoma Mucinous Type	T3	M0	N0					NA
TCGA-CD-8525	Mucinous	STAD	Female	82	C16.3	8480/3	C16.3	2010	Stomach Intestinal Adenocarcinoma Mucinous Type	T3	M0	N1					NA
TCGA-CD-8526	Control	STAD	Female	73	C16.1	8144/3	C16.1	2010	Stomach Intestinal Adenocarcinoma Not Otherwise Specified (NOS)	T3	M0	N1					NA
TCGA-CD-8529	Mucinous	STAD	Male	65	C16.3	8480/3	C16.3	2011	Stomach Intestinal Adenocarcinoma Mucinous Type	T4	M1	N0					NA
TCGA-CD-8535	Control	STAD	Male	59	C16.1	8140/3	C16.1	2011	Stomach Adenocarcinoma Not Otherwise Specified (NOS)	T3	M0	N1					NA
TCGA-CD-8536	Control	STAD	Male	74	C16.1	8140/3	C16.1	2011	Stomach Adenocarcinoma Not Otherwise Specified (NOS)	T3	M0	N0					NA
TCGA-CD-A4MI	Control	STAD	Male	62	C16.3	8140/3	C16.3	2011	Stomach Adenocarcinoma Not Otherwise Specified (NOS)	T3	M0	N1					NA
TCGA-CG-4300	Control	STAD	Male	79	C16.3	8140/3	C16.3	2006	Stomach Adenocarcinoma Not Otherwise Specified (NOS)	T3	M0	N2					NA
TCGA-CG-4301	Control	STAD	Female	75	C16.0	8140/3	C16.0	2006	Stomach Adenocarcinoma Not Otherwise Specified (NOS)	T4	M1	N1					NA
TCGA-CG-4305	Control	STAD	Male	69	C16.3	8140/3	C16.3	2008	Stomach Adenocarcinoma Not Otherwise Specified (NOS)	T2	M0	N1					NA
TCGA-CG-4306	Control	STAD	Male	90	C16.3	8140/3	C16.3	2006	Stomach Adenocarcinoma Not Otherwise Specified (NOS)	T3	M1	N2					NA
TCGA-CG-4437	Control	STAD	Male	83	C16.0	8144/3	C16.0	2006	Stomach Intestinal Adenocarcinoma Not Otherwise Specified (NOS)	T2	M0	N1					NA
TCGA-CG-4441	Control	STAD	Male	83	C16.2	8144/3	C16.2	2006	Stomach Intestinal Adenocarcinoma Not Otherwise Specified (NOS)	T2	M0	N2					NA
TCGA-CG-4449	Mucinous	STAD	Male	81	C16.3	8480/3	C16.3	2007	Stomach Intestinal Adenocarcinoma Mucinous Type	T2	M0	N1					NA
TCGA-CG-4455	Mucinous	STAD	Male	72	C16.0	8480/3	C16.0	2008	Stomach Intestinal Adenocarcinoma Mucinous Type	T2	M0	N1					NA
TCGA-CG-4469	Control	STAD	Male	70	C16.9	8144/3	C16.9	2009	Stomach Intestinal Adenocarcinoma Not Otherwise Specified (NOS)	T3	M0	N2					NA
TCGA-CG-4475	Mucinous	STAD	Male	76	C16.9	8255/3	C16.9	2010	NA	T3	M0	N1					NA
TCGA-CG-5716	Mucinous	STAD	Male	86	C16.3	8140/3	C16.3	2010	Stomach Adenocarcinoma Not Otherwise Specified (NOS)	T4	M1	N2					NA
TCGA-CG-5717	Control	STAD	Male	58	C16.0	8144/3	C16.0	2006	Stomach Adenocarcinoma Not Otherwise Specified (NOS)	T2	M0	N1					NA
TCGA-CG-5721	Control	STAD	Male	58	C16.3	8144/3	C16.3	2005	Stomach Intestinal Adenocarcinoma Not Otherwise Specified (NOS)	T4	M0	N1					NA
TCGA-CG-5723	Control	STAD	Male	83	C16.0	8140/3	C16.0	2003	Stomach Adenocarcinoma Not Otherwise Specified (NOS)	T2	M0	N1					NA
TCGA-CG-5726	Control	STAD	Male	73	C16.3	8144/3	C16.3	2004	Stomach Intestinal Adenocarcinoma Not Otherwise Specified (NOS)	T1	M0	N0					NA
TCGA-CG-5730	Control	STAD	Female	80	C16.0	8144/3	C16.0	2005	Stomach Intestinal Adenocarcinoma Not Otherwise Specified (NOS)	T2	M1	N1					NA
TCGA-D7-5579	Mucinous	STAD	Male	74	C16.2	8480/3	C16.2	2010	Stomach Intestinal Adenocarcinoma Mucinous Type	T3	M0	N2					NA
TCGA-D7-8574	Control	STAD	Male	72	C16.3	8140/3	C16.3	2012	Stomach Adenocarcinoma Not Otherwise Specified (NOS)	T2	M0	N2					NA
TCGA-D7-8575	Mucinous	STAD	Male	75	C16.1	8211/3	C16.1	2012	Stomach Intestinal Adenocarcinoma Tubular Type	T3	M0	N2					NA
TCGA-D7-8579	Mucinous	STAD	Female	66	C16.3	8144/3	C16.3	2012	Stomach Intestinal Adenocarcinoma Not Otherwise Specified (NOS)	T2	M0	N2					NA
TCGA-D7-A4YV	Mucinous	STAD	Female	69	C16.3	8211/3	C16.3	2012	Stomach Intestinal Adenocarcinoma Tubular Type	T3	M0	N1					NA
TCGA-D7-A4YY	Mucinous	STAD	Male	61	C16.3	8140/3	C16.3	2012	Stomach Adenocarcinoma Not Otherwise Specified (NOS)	T3	M0	N2					NA
TCGA-D7-A4Z0	Mucinous	STAD	Female	60	C16.3	8480/3	C16.3	2012	Stomach Intestinal Adenocarcinoma Mucinous Type	T2	M0	N2					NA
TCGA-D7-A6EZ	Control	STAD	Male	66	C16.1	8144/3	C16.1	2013	Stomach Intestinal Adenocarcinoma Not Otherwise Specified (NOS)	T3	M0	N2					NA
TCGA-D7-A6F2	Mucinous	STAD	Male	62	C16.1	8211/3	C16.1	2012	Stomach Intestinal Adenocarcinoma Tubular Type	T2	M0	N0					NA
TCGA-F1-A448	Mucinous	STAD	Male	70	C16.3	8480/3	C16.3	2012	Stomach Intestinal Adenocarcinoma Mucinous Type	T3	M0	N2					NA
TCGA-F1-A72C	Control	STAD	Male	68	C16.9	8144/3	C16.9	2013	Stomach Intestinal Adenocarcinoma Not Otherwise Specified (NOS)	T3	M0	N0					NA
TCGA-FP-7829	Mucinous	STAD	Male	69	C16.0	8480/3	C16.0	2011	Stomach Intestinal Adenocarcinoma Mucinous Type	T3	M0	N1					NA
TCGA-FP-A4BE	Control	STAD	Male	55	C16.1	8140/3	C16.1	2012	Stomach Adenocarcinoma Not Otherwise Specified (NOS)	T3	M0	N0					NA
TCGA-FP-A4BF	Mucinous	STAD	Male	68	C16.0	8490/3	C16.0	2011	Stomach Adenocarcinoma Signet Ring Type	T3	M0	N2					NA
TCGA-FP-A9TM	Mucinous	STAD	Male	77	C16.0	8140/3	C16.0	2013	Stomach Adenocarcinoma Not Otherwise Specified (NOS)	T1	M0	N1					NA
TCGA-HU-A4GU	Mucinous	STAD	Male	73	C16.3	8145/3	C16.3	2011	Stomach Adenocarcinoma Diffuse Type	T3	M0	N1					NA
TCGA-IN-8462	Control	STAD	Male	80	C16.0	8140/3	C16.0	2011	Stomach Adenocarcinoma Not Otherwise Specified (NOS)	T2	M0	N1					NA
TCGA-IN-A6RL	Control	STAD	Male	84	C16.0	8140/3	C16.0	2012	Stomach Adenocarcinoma Not Otherwise Specified (NOS)	T2	M0	N1					NA
TCGA-IN-A6RP	Control	STAD	Male	63	C16.0	8140/3	C16.0	2012	Stomach Adenocarcinoma Not Otherwise Specified (NOS)	T1	M0	N2					NA
TCGA-IN-A7NR	Control	STAD	Female	64	C16.0	8140/3	C16.0	2013	Stomach Adenocarcinoma Not Otherwise Specified (NOS)	T3	M1	N2					NA
TCGA-IN-A7NT	Control	STAD	Female	73	C16.0	8140/3	C16.0	2013	Stomach Adenocarcinoma Not Otherwise Specified (NOS)	T3	M0	N1					NA
TCGA-IN-A7NU	Control	STAD	Male	69	C16.0	8140/3	C16.0	2013	Stomach Adenocarcinoma Not Otherwise Specified (NOS)	T3	M0	N2					NA
TCGA-IN-AB1X	Control	STAD	Female	78	C16.0	8140/3	C16.0	2013	Stomach Adenocarcinoma Not Otherwise Specified (NOS)	T3	M0	N0					NA
TCGA-KB-A6F5	Control	STAD	Male	73	C16.0	8144/3	C16.0	2011	Stomach Intestinal Adenocarcinoma Not Otherwise Specified (NOS)	T3	M0	N2					NA
TCGA-MX-A663	Control	STAD	Male	66	C16.9	8140/3	C16.9	2012	Stomach Adenocarcinoma Not Otherwise Specified (NOS)	T3	M0	N0					NA
TCGA-RD-A7BT	Control	STAD	Male	66	C16.1	8144/3	C16.1	2002	Stomach Intestinal Adenocarcinoma Not Otherwise Specified (NOS)	T3	M0	N2					NA
TCGA-RD-A8MV	Control	STAD	Male	56	C16.2	8144/3	C16.2	2001	Stomach Intestinal Adenocarcinoma Not Otherwise Specified (NOS)	T3	M0	N2					NA
TCGA-RD-A8N5	Mucinous	STAD	Male	78	C16.1	8480/3	C16.1	2006	Stomach Intestinal Adenocarcinoma Mucinous Type	T3	M0	N1					NA
TCGA-SW-A7EB	Mucinous	STAD	Male	45	C16.3	8480/3	C16.3	2013	Stomach Intestinal Adenocarcinoma Mucinous Type	T3	M0	N2					NA
TCGA-VQ-A8E0	Control	STAD	Male	68	C16.2	8144/3	C16.2	2011	Stomach Intestinal Adenocarcinoma Not Otherwise Specified (NOS)	T3	M0	N2					NA
TCGA-VQ-A8E3	Control	STAD	Male	79	C16.3	8140/3	C16.3	2011	Stomach Intestinal Adenocarcinoma Not Otherwise Specified (NOS)	T3	M0	N0					NA
TCGA-VQ-A8P2	Mucinous	STAD	Male	68	C16.2	8480/3	C16.2	2011	Stomach Intestinal Adenocarcinoma Mucinous Type	T4	M0	N1					NA
TCGA-VQ-A8PD	Control	STAD	Male	69	C16.2	8140/3	C16.2	2012	Stomach Adenocarcinoma Not Otherwise Specified (NOS)	T4	M0	N2					NA
TCGA-VQ-A8PK	Control	STAD	Male	58	C16.0	8144/3	C16.0	2011	Stomach Intestinal Adenocarcinoma Not Otherwise Specified (NOS)	T3	M0	N2					NA
TCGA-VQ-A8PS	Control	STAD	Male	76	C16.9	8144/3	C16.9	2009	Stomach Intestinal Adenocarcinoma Not Otherwise Specified (NOS)	T3	M0	N1					NA
TCGA-VQ-A8PT	Control	STAD	Male	65	C16.2	8144/3	C16.2	2012	Stomach Intestinal Adenocarcinoma Not Otherwise Specified (NOS)	T4	M0	N0					NA
TCGA-VQ-A91A	Mucinous	STAD	Male	67	C16.2	8480/3	C16.2	2011	Stomach Intestinal Adenocarcinoma Mucinous Type	T3	M0	N2					NA
TCGA-VQ-A91D	Control	STAD	Male	70	C16.2	8144/3	C16.2	2010	Stomach Intestinal Adenocarcinoma Not Otherwise Specified (NOS)	T4	M0	N2					NA
TCGA-VQ-A91K	Control	STAD	Male	69	C16.3	8144/3	C16.3	2009	Stomach Intestinal Adenocarcinoma Not Otherwise Specified (NOS)	T3	M0	N1					NA
TCGA-VQ-A91U	Control	STAD	Male	78	C16.0	8144/3	C16.0	2011	Stomach Intestinal Adenocarcinoma Not Otherwise Specified (NOS)	T3	M0	N1					NA
TCGA-VQ-A91V	Mucinous	STAD	Male	58	C16.0	8211/3	C16.0	2011	Stomach Intestinal Adenocarcinoma Tubular Type	T3	M0	N2					NA
TCGA-VQ-A91W	Control	STAD	Male	30	C16.2	8144/3	C16.2	2009	Stomach Intestinal Adenocarcinoma Not Otherwise Specified (NOS)	T3	M0	N1					NA
TCGA-VQ-A91X	Control	STAD	Male	74	C16.3	8144/3	C16.3	2010	Stomach Intestinal Adenocarcinoma Not Otherwise Specified (NOS)	T3	M0	N2					NA
TCGA-VQ-A94O	Control	STAD	Male	74	C16.3	8144/3	C16.3	2012	Stomach Intestinal Adenocarcinoma Not Otherwise Specified (NOS)	T4	M0	N2					NA
TCGA-VQ-AA64	Control	STAD	Male	68	C16.0	8144/3	C16.0	2011	Stomach Intestinal Adenocarcinoma Not Otherwise Specified (NOS)	T3	M0	N2					NA
TCGA-VQ-AA69	Control	STAD	Male	35	C16.0	8140/3	C16.0	2011	Stomach Intestinal Adenocarcinoma Not Otherwise Specified (NOS)	T3	M0	N2					NA
TCGA-VQ-AA6A	Control	STAD	Male	56	C16.0	8144/3	C16.0	2012	Stomach Intestinal Adenocarcinoma Not Otherwise Specified (NOS)	T4	M0	N2					NA
TCGA-VQ-AA6B	Control	STAD	Male	48	C16.0	8144/3	C16.0	2012	Stomach Intestinal Adenocarcinoma Not Otherwise Specified (NOS)	T3	M0	N2					NA
TCGA-VQ-AA6F	Control	STAD	Male	57	C16.0	8140/3	C16.0	2010	Stomach Intestinal Adenocarcinoma Not Otherwise Specified (NOS)	T3	M0	N1					NA
TCGA-VQ-AA6I	Control	STAD	Male	68	C16.0	8140/3	C16.0	2012	Stomach Intestinal Adenocarcinoma Not Otherwise Specified (NOS)	T3	M0	N2					NA
TCGA-VQ-AA6J	Control	STAD	Male	75	C16.0	8144/3	C16.0	2012	Stomach Intestinal Adenocarcinoma Not Otherwise Specified (NOS)	T4	M0	N2					NA
TCGA-VQ-AA6K	Mucinous	STAD	Male	59	C16.0	8490/3	C16.0	2012	Stomach Adenocarcinoma Signet Ring Type	T4	M0	N2					NA
TCGA-5T-A9QA	Mucinous	BRCA	Female	52	C50.9	8523/3	C50.9	2013	Other specify	T2	MX	NX		Negative	Positive	Equivocal	NA
TCGA-A1-A0SQ	Mucinous	BRCA	Female	45	C50.9	8500/3	C50.9	2007	Infiltrating Ductal Carcinoma	T2	MX	N1		Positive	Positive	Negative	NA
TCGA-A2-A04X	Control	BRCA	Female	34	C50.9	8500/3	C50.9	2006	Infiltrating Ductal Carcinoma	T2	M0	N0		Positive	Positive	Positive	NA
TCGA-A2-A1FZ	Control	BRCA	Female	63	C50.9	8500/3	C50.9	2010	Infiltrating Ductal Carcinoma	T2	M0	N0		Positive	Positive	Negative	NA
TCGA-A2-A1G4	Mucinous	BRCA	Female	71	C50.9	8500/3	C50.9	2010	Infiltrating Ductal Carcinoma	T3	M0	N1		Positive	Positive	Negative	NA
TCGA-A2-A259	Control	BRCA	Female	70	C50.9	8500/3	C50.9	2007	Infiltrating Ductal Carcinoma	T1	M0	N0		Positive	Positive	Negative	NA
TCGA-A2-A3KD	Mucinous	BRCA	Female	47	C50.9	8480/3	C50.9	2010	Mucinous Carcinoma	T3	M0	N1		Positive	Positive	Negative	NA
TCGA-A2-A3XX	Control	BRCA	Female	49	C50.9	8500/3	C50.9	2009	Infiltrating Ductal Carcinoma	T2	M0	N0		Negative	Negative	Negative	NA
TCGA-A2-A4S0	Mucinous	BRCA	Female	77	C50.9	8480/3	C50.9	2012	Mucinous Carcinoma	T2	M0	N0		Positive	Positive	Negative	NA
TCGA-A2-A4S3	Control	BRCA	Female	59	C50.9	8500/3	C50.9	2012	Infiltrating Ductal Carcinoma	T2	M0	N1		Positive	Positive	Negative	NA
TCGA-A7-A13E	Control	BRCA	Female	62	C50.9	8500/3	C50.9	2010	Infiltrating Ductal Carcinoma	T2	MX	N1		Negative	Positive	Equivocal	NA
TCGA-A7-A13F	Control	BRCA	Female	44	C50.9	8500/3	C50.9	2010	Infiltrating Ductal Carcinoma	T3	M0	N1		Positive	Positive	Equivocal	NA
TCGA-A7-A13G	Control	BRCA	Female	79	C50.9	8500/3	C50.9	2010	Infiltrating Ductal Carcinoma	T2	MX	N0		Positive	Positive	Negative	NA
TCGA-A7-A3IY	Mucinous	BRCA	Female	71	C50.9	8480/3	C50.9	2011	Mucinous Carcinoma	T1	M0	N0		Positive	Positive	Negative	NA
TCGA-A7-A3J0	Mucinous	BRCA	Female	62	C50.9	8480/3	C50.9	2011	Mucinous Carcinoma	T2	M0	N0		Positive	Positive	Negative	NA
TCGA-A7-A3RF	Mucinous	BRCA	Female	79	C50.9	8480/3	C50.9	2012	Mucinous Carcinoma	T2	M0	N0		Positive	Positive	Negative	NA
TCGA-A7-A56D	Control	BRCA	Female	84	C50.9	8500/3	C50.9	2012	Infiltrating Ductal Carcinoma	T2	M0	N0		Positive	Positive	Negative	NA
TCGA-A7-A6VX	Control	BRCA	Female	68	C50.9	8500/3	C50.9	2013	Infiltrating Ductal Carcinoma	T2	M0	N0		Positive	Positive	Negative	NA
TCGA-A8-A06N	Control	BRCA	Female	66	C50.9	8500/3	C50.9	2009	Infiltrating Ductal Carcinoma	T4	M0	N0		Negative	Positive	Negative	NA
TCGA-A8-A06Y	Control	BRCA	Female	66	C50.9	8500/3	C50.9	2008	Infiltrating Ductal Carcinoma	T2	M0	N0		Positive	Positive	Negative	NA
TCGA-A8-A07C	Control	BRCA	Female	57	C50.9	8500/3	C50.9	2008	Infiltrating Ductal Carcinoma	T2	M0	N0		Negative	Negative	Negative	NA
TCGA-A8-A07F	Control	BRCA	Female	65	C50.9	8500/3	C50.9	2009	Infiltrating Ductal Carcinoma	T2	M0	N1		Positive	Positive	Negative	NA
TCGA-A8-A07J	Control	BRCA	Female	35	C50.9	8500/3	C50.9	2009	Infiltrating Ductal Carcinoma	T2	M0	N1		Positive	Positive	Negative	NA
TCGA-A8-A081	Control	BRCA	Female	80	C50.9	8500/3	C50.9	2008	Infiltrating Ductal Carcinoma	T2	M0	N0		Positive	Positive	Negative	NA
TCGA-A8-A085	Control	BRCA	Male	44	C50.9	8500/3	C50.9	2008	Infiltrating Ductal Carcinoma	T2	M0	N1		Positive	Positive	Negative	NA
TCGA-A8-A086	Control	BRCA	Female	59	C50.9	8500/3	C50.9	2009	Infiltrating Ductal Carcinoma	T1	M0	N1		Positive	Positive	Negative	NA
TCGA-A8-A08G	Mucinous	BRCA	Female	41	C50.9	8500/3	C50.9	2009	Infiltrating Ductal Carcinoma	T2	M0	N0		Positive	Positive	Positive	NA
TCGA-A8-A092	Control	BRCA	Female	48	C50.9	8500/3	C50.9	2008	Infiltrating Ductal Carcinoma	T2	M0	N2		Positive	Positive	Negative	NA
TCGA-A8-A093	Control	BRCA	Female	61	C50.9	8500/3	C50.9	2009	Infiltrating Ductal Carcinoma	T2	M0	N0		Positive	Positive	Negative	NA
TCGA-A8-A09B	Control	BRCA	Female	58	C50.9	8500/3	C50.9	2009	Infiltrating Ductal Carcinoma	T4	M0	N1		Positive	Positive	Negative	NA
TCGA-A8-A09C	Control	BRCA	Female	69	C50.9	8500/3	C50.9	2009	Infiltrating Ductal Carcinoma	T2	MX	N0		Positive	Positive	Negative	NA
TCGA-A8-A09K	Control	BRCA	Female	68	C50.9	8500/3	C50.9	2008	Infiltrating Ductal Carcinoma	T1	M0	N1		Positive	Positive	Negative	NA
TCGA-AC-A23C	Control	BRCA	Female	62	C50.9	8500/3	C50.9	2010	Infiltrating Ductal Carcinoma	T2	MX	N1		Positive	Positive	Positive	NA
TCGA-AC-A23E	Control	BRCA	Female	50	C50.9	8500/3	C50.9	2010	Infiltrating Ductal Carcinoma	T2	MX	N1		Positive	Positive	[Not Evaluated]	NA
TCGA-AC-A5EH	Control	BRCA	Female	76	C50.9	8500/3	C50.9	2012	Infiltrating Ductal Carcinoma	T2	MX	N1		Negative	Positive	Negative	NA
TCGA-AC-A6NO	Control	BRCA	Female	43	C50.9	8500/3	C50.9	2011	Infiltrating Ductal Carcinoma	T2	MX	N1		Positive	Positive	Negative	NA
TCGA-AC-A8OR	Mucinous	BRCA	Female	75	C50.9	8480/3	C50.9	2013	Mucinous Carcinoma	T1	MX	N0		Positive	Positive	Negative	NA
TCGA-AN-A03Y	Control	BRCA	Female	66	C50.9	8500/3	C50.9	2010	Infiltrating Ductal Carcinoma	T2	M0	N0		Positive	Positive	Negative	NA
TCGA-AN-A046	Control	BRCA	Female	68	C50.9	8500/3	C50.9	2010	Infiltrating Ductal Carcinoma	T2	M0	N0		Positive	Positive	Negative	NA
TCGA-AN-A0FK	Control	BRCA	Female	88	C50.9	8500/3	C50.9	2010	Infiltrating Ductal Carcinoma	T4	M0	N0		Positive	Positive	Positive	NA
TCGA-AN-A0XL	Control	BRCA	Female	61	C50.9	8500/3	C50.9	2010	Infiltrating Ductal Carcinoma	T2	M0	N0		Positive	Positive	Negative	NA
TCGA-AO-A03N	Control	BRCA	Female	59	C50.9	8500/3	C50.9	2006	Infiltrating Ductal Carcinoma	T2	M0	N1		Positive	Positive	Negative	NA
TCGA-AO-A0J7	Mucinous	BRCA	Female	71	C50.9	8523/3	C50.9	2009	Other specify	T2	M0	N1		Positive	Positive	Negative	NA
TCGA-AO-A0JA	Control	BRCA	Female	36	C50.9	8500/3	C50.9	2009	Infiltrating Ductal Carcinoma	T2	M0	N2		Positive	Positive	Negative	NA
TCGA-AO-A0JD	Control	BRCA	Female	59	C50.9	8500/3	C50.9	2005	Infiltrating Ductal Carcinoma	T3	M0	N1		Positive	Positive	Negative	NA
TCGA-AO-A0JG	Mucinous	BRCA	Female	49	C50.9	8523/3	C50.9	2009	Other specify	T2	M0	N2		Positive	Positive	Negative	NA
TCGA-AO-A124	Mucinous	BRCA	Female	38	C50.9	8523/3	C50.9	2002	Other specify	T2	M0	N0		Negative	Negative	Negative	NA
TCGA-AO-A12H	Mucinous	BRCA	Female	69	C50.9	8523/3	C50.9	2008	Other specify	T2	M0	N0		Positive	Positive	Negative	NA
TCGA-AO-A1KP	Control	BRCA	Female	77	C50.9	8500/3	C50.9	2003	Infiltrating Ductal Carcinoma	T1	M0	N1		Positive	Positive	Negative	NA
TCGA-AO-A1KQ	Control	BRCA	Male	84	C50.9	8500/3	C50.9	2006	Infiltrating Ductal Carcinoma	T4	M0	N1		Positive	Positive	Negative	NA
TCGA-AR-A0U4	Control	BRCA	Female	54	C50.9	8500/3	C50.9	2006	Infiltrating Ductal Carcinoma	T2	M0	N0		Negative	Negative	Negative	NA
TCGA-AR-A1AP	Mucinous	BRCA	Female	80	C50.9	8500/3	C50.9	2007	Infiltrating Ductal Carcinoma	T1	M0	N0		Positive	Positive	Equivocal	NA
TCGA-AR-A24L	Control	BRCA	Female	26	C50.9	8500/3	C50.9	2005	Infiltrating Ductal Carcinoma	T2	M0	N1		Positive	Positive	Equivocal	NA
TCGA-B6-A0RO	Control	BRCA	Female	71	C50.9	8500/3	C50.9	1993	Infiltrating Ductal Carcinoma	T4	M0	N1		Positive	Positive	[Not Evaluated]	NA
TCGA-B6-A0WW	Control	BRCA	Female	58	C50.9	8500/3	C50.9	1997	Infiltrating Ductal Carcinoma	T2	MX	N1		Positive	Positive	[Not Evaluated]	NA
TCGA-BH-A0AU	Control	BRCA	Female	45	C50.9	8500/3	C50.9	2008	Infiltrating Ductal Carcinoma	T2	M0	N0		Positive	Positive	Positive	NA
TCGA-BH-A0B8	Control	BRCA	Female	64	C50.9	8500/3	C50.9	2006	Infiltrating Ductal Carcinoma	T1	M0	N0		Positive	Positive	Equivocal	NA
TCGA-BH-A0BV	Control	BRCA	Female	78	C50.9	8500/3	C50.9	2006	Infiltrating Ductal Carcinoma	T2	M0	N1		Positive	Positive	Negative	NA
TCGA-BH-A0BZ	Control	BRCA	Female	59	C50.9	8500/3	C50.9	2007	Infiltrating Ductal Carcinoma	T3	M0	N1		Positive	Positive	Negative	NA
TCGA-BH-A0DQ	Control	BRCA	Female	42	C50.9	8500/3	C50.9	2009	Infiltrating Ductal Carcinoma	T2	M0	N1		Positive	Positive	Negative	NA
TCGA-BH-A0E1	Control	BRCA	Female	52	C50.9	8500/3	C50.9	2009	Infiltrating Ductal Carcinoma	T2	M0	N1		Positive	Positive	Equivocal	NA
TCGA-BH-A0HN	Control	BRCA	Female	67	C50.9	8500/3	C50.9	2009	Infiltrating Ductal Carcinoma	T1	M0	N0		Positive	Positive	Equivocal	NA
TCGA-BH-A18S	Mucinous	BRCA	Female	79	C50.3	8523/3	C50.3	2003	Mucinous Carcinoma	T1	M0	N0		Positive	Positive	Negative	NA
TCGA-BH-A1EU	Control	BRCA	Female	83	C50.9	8500/3	C50.9	1999	Infiltrating Ductal Carcinoma	T1	M0	N0		Positive	Positive	Negative	NA
TCGA-BH-A1FR	Mucinous	BRCA	Female	73	C50.9	8523/3	C50.9	1997	Other specify	T4	M0	N1		Positive	Positive	[Not Evaluated]	NA
TCGA-BH-A201	Control	BRCA	Female	64	C50.9	8500/3	C50.9	2011	Infiltrating Ductal Carcinoma	T1	M0	N0		Positive	Positive	Negative	NA
TCGA-BH-A5J0	Control	BRCA	Female	63	C50.9	8500/3	C50.9	2012	Infiltrating Ductal Carcinoma	T1	M0	N0		Positive	Positive	Negative	NA
TCGA-C8-A12K	Control	BRCA	Female	80	C50.9	8500/3	C50.9	2010	Infiltrating Ductal Carcinoma	T2	M0	N1		[Not Evaluated]	[Not Evaluated]	[Not Evaluated]	NA
TCGA-C8-A12U	Control	BRCA	Female	46	C50.9	8500/3	C50.9	2010	Infiltrating Ductal Carcinoma	T2	M0	N1		Positive	Positive	Negative	NA
TCGA-C8-A12W	Control	BRCA	Female	49	C50.9	8500/3	C50.9	2010	Infiltrating Ductal Carcinoma	T4	M0	N1		Positive	Positive	Negative	NA
TCGA-C8-A12X	Mucinous	BRCA	Female	62	C50.9	8480/3	C50.9	2010	Mucinous Carcinoma	T2	M0	N1		Positive	Positive	Negative	NA
TCGA-C8-A1HE	Control	BRCA	Female	59	C50.9	8500/3	C50.9	2010	Infiltrating Ductal Carcinoma	T2	M0	N0		Positive	Positive	Equivocal	NA
TCGA-C8-A1HM	Control	BRCA	Female	74	C50.9	8500/3	C50.9	2010	Infiltrating Ductal Carcinoma	T2	M0	N0		Positive	Positive	Negative	NA
TCGA-C8-A26Z	Control	BRCA	Female	59	C50.9	8500/3	C50.9	2010	Infiltrating Ductal Carcinoma	T2	M0	N0		Positive	Positive	Negative	NA
TCGA-C8-A273	Control	BRCA	Female	29	C50.9	8500/3	C50.9	2010	Infiltrating Ductal Carcinoma	T2	M0	N1		Positive	Positive	Negative	NA
TCGA-C8-A274	Control	BRCA	Female	63	C50.9	8500/3	C50.9	2010	Infiltrating Ductal Carcinoma	T2	M0	N0		Positive	Positive	Negative	NA
TCGA-C8-A8HQ	Mucinous	BRCA	Female	53	C50.9	8480/3	C50.9	2013	Mucinous Carcinoma	T2	M0	N1		Positive	Positive	Negative	NA
TCGA-D8-A146	Control	BRCA	Female	57	C50.9	8500/3	C50.9	2010	Infiltrating Ductal Carcinoma	T2	MX	N0		Positive	Positive	Negative	NA
TCGA-D8-A1J8	Control	BRCA	Female	77	C50.9	8500/3	C50.9	2010	Infiltrating Ductal Carcinoma	T2	M0	N1		Positive	Positive	Negative	NA
TCGA-D8-A1JI	Control	BRCA	Female	54	C50.9	8500/3	C50.9	2010	Infiltrating Ductal Carcinoma	T1	MX	N1		Positive	Positive	Negative	NA
TCGA-D8-A1JP	Control	BRCA	Female	73	C50.9	8500/3	C50.9	2010	Infiltrating Ductal Carcinoma	T1	M0	N0		Positive	Positive	Negative	NA
TCGA-D8-A1X7	Mucinous	BRCA	Female	40	C50.9	8503/3	C50.9	2010	Other specify	T2	MX	N0		Positive	Positive	Negative	NA
TCGA-D8-A1XB	Control	BRCA	Female	62	C50.9	8500/3	C50.9	2010	Infiltrating Ductal Carcinoma	T2	M0	N1		Positive	Positive	Negative	NA
TCGA-D8-A1XC	Mucinous	BRCA	Female	85	C50.9	8480/3	C50.9	2010	Mucinous Carcinoma	T4	M0	N1		Positive	Positive	Negative	NA
TCGA-D8-A1XG	Control	BRCA	Female	86	C50.9	8500/3	C50.9	2010	Infiltrating Ductal Carcinoma	T4	M0	N1		Negative	Positive	Negative	NA
TCGA-D8-A1XJ	Mucinous	BRCA	Female	76	C50.9	8523/3	C50.9	2010	Other specify	T3	MX	N1		Positive	Positive	Positive	NA
TCGA-D8-A1XL	Control	BRCA	Female	34	C50.9	8500/3	C50.9	2010	Infiltrating Ductal Carcinoma	T2	MX	N1		Positive	Positive	Equivocal	NA
TCGA-D8-A1XV	Mucinous	BRCA	Female	84	C50.9	8480/3	C50.9	2010	Mucinous Carcinoma	T2	M0	N0		Positive	Positive	Equivocal	NA
TCGA-D8-A1XY	Control	BRCA	Female	74	C50.9	8500/3	C50.9	2010	Infiltrating Ductal Carcinoma	T2	MX	N0		Positive	Positive	Positive	NA
TCGA-D8-A27E	Mucinous	BRCA	Female	66	C50.9	8523/3	C50.9	2010	Other specify	T1	M0	N0		Positive	Positive	Negative	NA
TCGA-D8-A27P	Control	BRCA	Female	64	C50.9	8500/3	C50.9	2011	Infiltrating Ductal Carcinoma	T1	M0	N0		Positive	Positive	Negative	NA
TCGA-D8-A27W	Mucinous	BRCA	Female	55	C50.9	8480/3	C50.9	2011	Mucinous Carcinoma	T4	M0	N0		Positive	Positive	Equivocal	NA
TCGA-D8-A73W	Mucinous	BRCA	Female	79	C50.9	8480/3	C50.9	2013	Mucinous Carcinoma	T3	MX	N1		Negative	Positive	Negative	NA
TCGA-E2-A14O	Control	BRCA	Female	76	C50.9	8500/3	C50.9	2008	Infiltrating Ductal Carcinoma	T3	M0	N1		Positive	Positive	Equivocal	NA
TCGA-E2-A14S	Control	BRCA	Female	65	C50.9	8500/3	C50.9	2008	Infiltrating Ductal Carcinoma	T1	M0	N0		Positive	Positive	Equivocal	NA
TCGA-E2-A156	Control	BRCA	Female	61	C50.9	8500/3	C50.9	2009	Infiltrating Ductal Carcinoma	T1	M0	N0		Positive	Positive	Negative	NA
TCGA-E2-A15A	Control	BRCA	Female	45	C50.9	8500/3	C50.9	2009	Infiltrating Ductal Carcinoma	T2	M0	N2		Positive	Positive	Negative	NA
TCGA-E2-A15O	Control	BRCA	Female	89	C50.9	8500/3	C50.9	2010	Infiltrating Ductal Carcinoma	T1	M0	NX		Positive	Positive	Equivocal	NA
TCGA-E2-A15P	Control	BRCA	Female	61	C50.9	8500/3	C50.9	2010	Infiltrating Ductal Carcinoma	T1	M0	N0		Positive	Positive	Negative	NA
TCGA-E2-A15T	Mucinous	BRCA	Female	65	C50.9	8500/3	C50.9	2010	Infiltrating Ductal Carcinoma	T2	M0	N0		Positive	Positive	Equivocal	NA
TCGA-E2-A1B1	Mucinous	BRCA	Female	45	C50.9	8500/3	C50.9	2007	Infiltrating Ductal Carcinoma	T2	M0	N1		Positive	Positive	Equivocal	NA
TCGA-E2-A1BC	Control	BRCA	Female	63	C50.9	8524/3	C50.9	2010	Infiltrating Ductal Carcinoma	T1	M0	N0		Positive	Positive	Negative	NA
TCGA-E2-A1IG	Mucinous	BRCA	Female	45	C50.9	8500/3	C50.9	2009	Infiltrating Ductal Carcinoma	T2	M0	N1		Positive	Positive	Negative	NA
TCGA-E2-A1IK	Mucinous	BRCA	Female	71	C50.9	8500/3	C50.9	2009	Infiltrating Ductal Carcinoma	T1	M0	N1		Positive	Positive	Negative	NA
TCGA-E2-A1IN	Control	BRCA	Female	60	C50.9	8500/3	C50.9	2010	Infiltrating Ductal Carcinoma	T1	M0	N0		Positive	Positive	Negative	NA
TCGA-E2-A1IU	Control	BRCA	Female	60	C50.9	8500/3	C50.9	2010	Infiltrating Ductal Carcinoma	T1	M0	N0		Positive	Positive	Negative	NA
TCGA-E2-A56Z	Mucinous	BRCA	Female	69	C50.9	8500/3	C50.9	2012	Infiltrating Ductal Carcinoma	T2	M0	N1		Positive	Positive	Equivocal	NA
TCGA-E9-A1NG	Control	BRCA	Female	62	C50.9	8500/3	C50.9	2011	Infiltrating Ductal Carcinoma	T2	M0	N0		Positive	Positive	Negative	NA
TCGA-E9-A1NH	Control	BRCA	Female	71	C50.9	8500/3	C50.9	2011	Infiltrating Ductal Carcinoma	T2	M0	N1		Positive	Positive	Negative	NA
TCGA-E9-A1RB	Control	BRCA	Female	40	C50.9	8500/3	C50.9	2011	Infiltrating Ductal Carcinoma	T2	M0	N0		[Not Evaluated]	[Not Evaluated]	[Not Evaluated]	NA
TCGA-E9-A243	Control	BRCA	Female	52	C50.9	8500/3	C50.9	2011	Infiltrating Ductal Carcinoma	T2	M0	N0		[Not Evaluated]	[Not Evaluated]	[Not Evaluated]	NA
TCGA-E9-A249	Control	BRCA	Female	45	C50.9	8500/3	C50.9	2011	Infiltrating Ductal Carcinoma	T2	M0	N0		[Not Evaluated]	[Not Evaluated]	[Not Evaluated]	NA
TCGA-E9-A54X	Mucinous	BRCA	Female	85	C50.9	8480/3	C50.9	2012	Mucinous Carcinoma	T1	M0	N0		Positive	Positive	Negative	NA
TCGA-E9-A5UO	Mucinous	BRCA	Female	41	C50.9	8480/3	C50.9	2012	Mucinous Carcinoma	T2	M0	N0		[Not Evaluated]	[Not Evaluated]	[Not Evaluated]	NA
TCGA-EW-A1IY	Control	BRCA	Female	38	C50.9	8500/3	C50.9	2009	Infiltrating Ductal Carcinoma	T1	MX	N0		Positive	Positive	Negative	NA
TCGA-EW-A1J1	Control	BRCA	Female	38	C50.9	8500/3	C50.9	2010	Infiltrating Ductal Carcinoma	T2	M0	N1		Positive	Positive	Negative	NA
TCGA-EW-A1OX	Mucinous	BRCA	Female	43	C50.9	8523/3	C50.9	2009	Mucinous Carcinoma	T2	MX	N0		Positive	Positive	Negative	NA
TCGA-EW-A1OY	Control	BRCA	Female	63	C50.9	8500/3	C50.9	2009	Infiltrating Ductal Carcinoma	T2	MX	N0		Positive	Positive	Negative	NA
TCGA-EW-A1P0	Mucinous	BRCA	Female	55	C50.9	8523/3	C50.9	2008	Other specify	T2	MX	N1		Negative	Positive	Negative	NA
TCGA-EW-A1P3	Control	BRCA	Female	48	C50.9	8500/3	C50.9	2008	Infiltrating Ductal Carcinoma	T2	MX	N0		Positive	Positive	Negative	NA
TCGA-EW-A1P5	Control	BRCA	Female	77	C50.9	8500/3	C50.9	2010	Infiltrating Ductal Carcinoma	T2	M0	N1		Positive	Positive	Negative	NA
TCGA-EW-A1P6	Control	BRCA	Female	64	C50.9	8500/3	C50.9	2010	Infiltrating Ductal Carcinoma	T2	M0	N1		Positive	Positive	Negative	NA
TCGA-EW-A1PA	Control	BRCA	Female	59	C50.9	8500/3	C50.9	2010	Infiltrating Ductal Carcinoma	T2	M0	N1		Positive	Positive	Negative	NA
TCGA-EW-A2FS	Control	BRCA	Female	41	C50.9	8500/3	C50.9	2008	Infiltrating Ductal Carcinoma	T2	MX	N1		Negative	Positive	Negative	NA
TCGA-EW-A6SA	Control	BRCA	Male	59	C50.9	8500/3	C50.9	2013	Infiltrating Ductal Carcinoma	T2	MX	N0		Negative	Positive	Negative	NA
TCGA-GI-A2C8	Control	BRCA	Female	63	C50.9	8500/3	C50.9	2004	Infiltrating Ductal Carcinoma	T4	MX	N0		Positive	Positive	Negative	NA
TCGA-GM-A2DA	Control	BRCA	Female	46	C50.9	8500/3	C50.9	1993	Infiltrating Ductal Carcinoma	T2	M0	N1		Positive	Positive	Equivocal	NA
TCGA-LD-A7W5	Control	BRCA	Female	52	C50.9	8500/3	C50.9	2013	Infiltrating Ductal Carcinoma	T2	M0	N2		Positive	Positive	Negative	NA
TCGA-LL-A442	Control	BRCA	Female	56	C50.9	8500/3	C50.9	2012	Infiltrating Ductal Carcinoma	T2	MX	N0		Positive	Positive	Equivocal	NA
TCGA-LL-A5YM	Control	BRCA	Female	88	C50.9	8541/3	C50.9	2012	Infiltrating Ductal Carcinoma	T4	M0	NX		Positive	Positive	Equivocal	NA
TCGA-LL-A7SZ	Control	BRCA	Female	49	C50.9	8500/3	C50.9	2013	Infiltrating Ductal Carcinoma	T2	MX	N1		Positive	Positive	Negative	NA
TCGA-LL-A8F5	Control	BRCA	Female	61	C50.9	8500/3	C50.9	2013	Infiltrating Ductal Carcinoma	T2	MX	N0		Negative	Positive	Negative	NA
TCGA-OL-A5RU	Control	BRCA	Female	63	C50.9	8500/3	C50.9	2010	Infiltrating Ductal Carcinoma	T1	MX	N1		Positive	Positive	[Not Evaluated]	NA
TCGA-OL-A66H	Mucinous	BRCA	Female	74	C50.9	8480/3	C50.9	2012	Mucinous Carcinoma	T1	MX	N1		Positive	Positive	[Not Evaluated]	NA
TCGA-OL-A66L	Control	BRCA	Female	71	C50.9	8500/3	C50.9	2010	Infiltrating Ductal Carcinoma	T1	MX	N0		Positive	Positive	[Not Evaluated]	NA
TCGA-OL-A66O	Control	BRCA	Female	39	C50.9	8500/3	C50.9	2012	Infiltrating Ductal Carcinoma	T2	MX	N1		Positive	Positive	[Not Evaluated]	NA
TCGA-OL-A6VR	Control	BRCA	Female	48	C50.9	8500/3	C50.9	2011	Infiltrating Ductal Carcinoma	T1	MX	N0		Positive	Positive	Negative	NA
TCGA-S3-A6ZF	Control	BRCA	Female	64	C50.9	8500/3	C50.9	2013	Infiltrating Ductal Carcinoma	T2	M0	N0		Positive	Positive	Equivocal	NA
TCGA-S3-AA0Z	Control	BRCA	Female	63	C50.9	8500/3	C50.9	2013	Infiltrating Ductal Carcinoma	T2	M0	N1		Positive	Positive	Equivocal	NA
TCGA-S3-AA11	Control	BRCA	Female	67	C50.9	8500/3	C50.9	2013	Infiltrating Ductal Carcinoma	T2	M0	N0		Positive	Positive	Equivocal	NA
TCGA-S3-AA12	Control	BRCA	Female	82	C50.9	8500/3	C50.9	2013	Infiltrating Ductal Carcinoma	T3	MX	N1		Negative	Positive	Negative	NA
TCGA-S3-AA17	Control	BRCA	Female	64	C50.9	8500/3	C50.9	2013	Infiltrating Ductal Carcinoma	T2	M0	N1		Positive	Positive	Equivocal	NA
TCGA-UL-AAZ6	Control	BRCA	Female	73	C50.9	8500/3	C50.9	2013	Infiltrating Ductal Carcinoma	T2	MX	N0		Positive	Positive	Positive	NA
TCGA-WT-AB41	Control	BRCA	Female	55	C50.9	8500/3	C50.9	2010	Infiltrating Ductal Carcinoma	T2	MX	N1		Positive	Positive	[Not Evaluated]	NA
TCGA-05-4245	Control	LUAD	Male	81	C34.1	8140/3	C34.1	2009	Lung Adenocarcinoma- Not Otherwise Specified (NOS)	T2	M0	N2	Current reformed smoker for < or = 15 years				NA
TCGA-05-4249	Control	LUAD	Male	67	C34.3	8140/3	C34.3	2007	Lung Adenocarcinoma- Not Otherwise Specified (NOS)	T2	M0	N0	Current reformed smoker for > 15 years				NA
TCGA-05-4250	Control	LUAD	Female	79	C34.3	8140/3	C34.3	2007	Lung Adenocarcinoma- Not Otherwise Specified (NOS)	T3	M0	N1	Current reformed smoker for < or = 15 years				NA
TCGA-05-4403	Mucinous	LUAD	Male	76	C34.1	8255/3	C34.1	2006	Lung Adenocarcinoma Mixed Subtype	T2	M0	N0	Current reformed smoker for > 15 years				NA
TCGA-05-4433	Mucinous	LUAD	Male	82	C34.3	8255/3	C34.3	2008	Lung Adenocarcinoma Mixed Subtype	T2	M0	N0	Current reformed smoker for > 15 years				NA
TCGA-05-5420	Control	LUAD	Male	67	C34.1	8140/3	C34.9	2008	Lung Adenocarcinoma- Not Otherwise Specified (NOS)	T2	M0	N2	Current reformed smoker for < or = 15 years				NA
TCGA-05-5429	Control	LUAD	Male	60	C34.1	8140/3	C34.9	2010	Lung Adenocarcinoma- Not Otherwise Specified (NOS)	T3	M0	N2	Lifelong Non-smoker				NA
TCGA-35-3615	Control	LUAD	Male	57	C34.1	8140/3	C34.1	2007	Lung Adenocarcinoma- Not Otherwise Specified (NOS)	T2	M0	N0	Lifelong Non-smoker				NA
TCGA-38-4628	Control	LUAD	Female	65	C34.1	8140/3	C34.1	2002	Lung Adenocarcinoma- Not Otherwise Specified (NOS)	T2	M0	N1	Lifelong Non-smoker				NA
TCGA-44-2656	Control	LUAD	Male	59	C34.1	8140/3	C34.1	2009	Lung Adenocarcinoma- Not Otherwise Specified (NOS)	T2	M0	N0	Current reformed smoker for < or = 15 years				NA
TCGA-44-2662	Control	LUAD	Male	65	C34.1	8140/3	C34.1	2009	Lung Adenocarcinoma- Not Otherwise Specified (NOS)	T2	M0	N0	Current reformed smoker for > 15 years				NA
TCGA-44-2665	Control	LUAD	Female	55	C34.1	8140/3	C34.1	2009	Lung Adenocarcinoma- Not Otherwise Specified (NOS)	T2	M0	N1	Lifelong Non-smoker				NA
TCGA-44-2668	Control	LUAD	Male	51	C34.1	8140/3	C34.1	2009	Lung Adenocarcinoma- Not Otherwise Specified (NOS)	T2	M0	N0	Current reformed smoker for < or = 15 years				NA
TCGA-44-4112	Control	LUAD	Female	60	C34.1	8140/3	C34.1	2010	Lung Adenocarcinoma- Not Otherwise Specified (NOS)	T2	M0	N0	Current reformed smoker for > 15 years				NA
TCGA-44-6146	Mucinous	LUAD	Male	64	C34.30	8480/3	C34.3	2010	Lung Mucinous Adenocarcinoma	T3	M0	N0	Current reformed smoker for > 15 years				NA
TCGA-44-6148	Mucinous	LUAD	Male	60	C34.30	8480/3	C34.3	2011	Lung Mucinous Adenocarcinoma	T1	M0	N0	Current reformed smoker for > 15 years				NA
TCGA-44-6776	Control	LUAD	Female	60	C34.1	8140/3	C34.1	2005	Lung Adenocarcinoma- Not Otherwise Specified (NOS)	T1	MX	N0	Current reformed smoker for < or = 15 years				NA
TCGA-44-7661	Control	LUAD	Female	69	C34.3	8140/3	C34.3	2011	Lung Adenocarcinoma- Not Otherwise Specified (NOS)	T2	M0	N0	Current reformed smoker for > 15 years				NA
TCGA-44-7662	Control	LUAD	Male	61	C34.1	8140/3	C34.1	2011	Lung Adenocarcinoma- Not Otherwise Specified (NOS)	T2	MX	N0	Current smoker				NA
TCGA-44-7667	Control	LUAD	Female	49	C34.3	8140/3	C34.3	2009	Lung Adenocarcinoma- Not Otherwise Specified (NOS)	T3	MX	N0	Current smoker				NA
TCGA-44-8119	Control	LUAD	Male	73	C34.1	8140/3	C34.1	2012	Lung Adenocarcinoma- Not Otherwise Specified (NOS)	T3	M0	N0	Current smoker				NA
TCGA-44-A47B	Control	LUAD	Male	79	C34.1	8140/3	C34.1	2012	Lung Adenocarcinoma- Not Otherwise Specified (NOS)	T2	M0	N0	Current reformed smoker for > 15 years				NA
TCGA-44-A47F	Control	LUAD	Male	74	C34.1	8140/3	C34.1	2012	Lung Adenocarcinoma- Not Otherwise Specified (NOS)	T2	M0	N1	Current reformed smoker for > 15 years				NA
TCGA-44-A4SS	Control	LUAD	Male	73	C34.1	8140/3	C34.1	2012	Lung Adenocarcinoma- Not Otherwise Specified (NOS)	T1	M0	N0	Current reformed smoker for < or = 15 years				NA
TCGA-49-4486	Control	LUAD	Male	72	C34.3	8140/3	C34.3	1992	Lung Adenocarcinoma- Not Otherwise Specified (NOS)	T1	M0	N0	Current reformed smoker for > 15 years				NA
TCGA-49-4490	Control	LUAD	Female	45	C34.1	8140/3	C34.1	1993	Lung Adenocarcinoma- Not Otherwise Specified (NOS)	T3	M0	N2	Current reformed smoker for > 15 years				NA
TCGA-49-4494	Control	LUAD	Male	77	C34.1	8140/3	C34.1	1995	Lung Adenocarcinoma- Not Otherwise Specified (NOS)	T3	M0	N2	Current reformed smoker for > 15 years				NA
TCGA-49-4501	Control	LUAD	Female	67	C34.1	8140/3	C34.1	1996	Lung Adenocarcinoma- Not Otherwise Specified (NOS)	T2	M0	N0	Lifelong Non-smoker				NA
TCGA-49-4507	Control	LUAD	Female	73	C34.0	8140/3	C34.0	1997	Lung Adenocarcinoma- Not Otherwise Specified (NOS)	T3	M0	N1	Current reformed smoker for < or = 15 years				NA
TCGA-49-6742	Mucinous	LUAD	Male	70	C34.1	8480/3	C34.1	2010	Mucinous (Colloid) Carcinoma	T2	M0	N1	Current reformed smoker for > 15 years				NA
TCGA-49-6767	Control	LUAD	Female	46	C34.2	8140/3	C34.2	2010	Lung Adenocarcinoma- Not Otherwise Specified (NOS)	T3	MX	N0	Current smoker				NA
TCGA-49-AARE	Control	LUAD	Female	51	C34.1	8140/3	C34.1	1999	Lung Adenocarcinoma- Not Otherwise Specified (NOS)	T1	MX	N0	Current reformed smoker for < or = 15 years				NA
TCGA-49-AARR	Control	LUAD	Male	68	C34.1	8140/3	C34.1	2001	Lung Adenocarcinoma- Not Otherwise Specified (NOS)	T1	MX	N0	Current reformed smoker for > 15 years				NA
TCGA-50-5044	Control	LUAD	Female	72	C34.3	8140/3	C34.3	2002	Lung Adenocarcinoma- Not Otherwise Specified (NOS)	T4	M0	N1	NA				NA
TCGA-50-5049	Control	LUAD	Male	70	C34.1	8140/3	C34.1	2006	Lung Adenocarcinoma- Not Otherwise Specified (NOS)	T2	M0	N0	NA				NA
TCGA-50-5072	Control	LUAD	Male	74	C34.1	8140/3	C34.1	2009	Lung Adenocarcinoma- Not Otherwise Specified (NOS)	T2	M0	N2	Current reformed smoker for > 15 years				NA
TCGA-50-5936	Mucinous	LUAD	Male	58	C34.30	8480/3	C34.3	2007	Mucinous (Colloid) Carcinoma	T2	M0	N2	NA				NA
TCGA-50-6594	Control	LUAD	Female	79	C34.1	8140/3	C34.1	2009	Lung Adenocarcinoma- Not Otherwise Specified (NOS)	T3	M0	N2	Current reformed smoker for < or = 15 years				NA
TCGA-50-6595	Mucinous	LUAD	Female	74	C34.1	8140/3	C34.1	2009	Lung Adenocarcinoma- Not Otherwise Specified (NOS)	T2	M0	N2	Current reformed smoker for > 15 years				NA
TCGA-50-8459	Mucinous	LUAD	Male	68	C34.30	8480/3	C34.3	2012	Mucinous (Colloid) Carcinoma	T3	M0	N0	Current smoker				NA
TCGA-55-1592	Control	LUAD	Male	65	C34.1	8140/3	C34.1	2005	Lung Adenocarcinoma- Not Otherwise Specified (NOS)	T2	M0	N0	Current reformed smoker for < or = 15 years				NA
TCGA-55-1594	Control	LUAD	Male	68	C34.3	8140/3	C34.3	2005	Lung Adenocarcinoma- Not Otherwise Specified (NOS)	T2	M0	N2	Current smoker				NA
TCGA-55-6543	Mucinous	LUAD	Female	60	C34.1	8253/3	C34.1	2010	Lung Bronchioloalveolar Carcinoma Mucinous	T1	MX	N0	Current reformed smoker for < or = 15 years				NA
TCGA-55-6969	Control	LUAD	Male	52	C34.1	8140/3	C34.1	2004	Lung Adenocarcinoma- Not Otherwise Specified (NOS)	T2	M0	N0	Current reformed smoker for < or = 15 years				NA
TCGA-55-6982	Control	LUAD	Female	79	C34.3	8140/3	C34.3	2004	Lung Adenocarcinoma- Not Otherwise Specified (NOS)	T2	M0	N1	Lifelong Non-smoker				NA
TCGA-55-6983	Mucinous	LUAD	Male	81	C34.30	8480/3	C34.3	2005	Mucinous (Colloid) Carcinoma	T2	M0	N1	Current reformed smoker for < or = 15 years				NA
TCGA-55-7227	Control	LUAD	Male	77	C34.3	8140/3	C34.3	2011	Lung Adenocarcinoma- Not Otherwise Specified (NOS)	T3	MX	N1	Current reformed smoker for > 15 years				NA
TCGA-55-7573	Control	LUAD	Female	72	C34.1	8140/3	C34.1	2011	Lung Adenocarcinoma- Not Otherwise Specified (NOS)	T1	MX	N0	Current reformed smoker for > 15 years				NA
TCGA-55-7726	Control	LUAD	Female	72	C34.3	8140/3	C34.3	2011	Lung Adenocarcinoma- Not Otherwise Specified (NOS)	T1	MX	N0	Current reformed smoker for > 15 years				NA
TCGA-55-7728	Mucinous	LUAD	Female	64	C34.1	8480/3	C34.1	2011	Mucinous (Colloid) Carcinoma	T2	MX	N0	Current reformed smoker for < or = 15 years				NA
TCGA-55-7815	Control	LUAD	Male	76	C34.3	8140/3	C34.3	2011	Lung Adenocarcinoma- Not Otherwise Specified (NOS)	T2	MX	N0	Lifelong Non-smoker				NA
TCGA-55-7994	Control	LUAD	Male	81	C34.1	8140/3	C34.1	2011	Lung Adenocarcinoma- Not Otherwise Specified (NOS)	T3	MX	N0	Current smoker				NA
TCGA-55-8087	Control	LUAD	Female	59	C34.1	8140/3	C34.1	2011	Lung Adenocarcinoma- Not Otherwise Specified (NOS)	T2	MX	N0	Lifelong Non-smoker				NA
TCGA-55-8091	Control	LUAD	Male	74	C34.3	8140/3	C34.3	2011	Lung Adenocarcinoma- Not Otherwise Specified (NOS)	T2	MX	N0	Current reformed smoker for > 15 years				NA
TCGA-55-8092	Control	LUAD	Male	75	C34.1	8140/3	C34.1	2012	Lung Adenocarcinoma- Not Otherwise Specified (NOS)	T3	MX	N0	Current reformed smoker for < or = 15 years				NA
TCGA-55-8096	Control	LUAD	Female	67	C34.1	8140/3	C34.1	2011	Lung Adenocarcinoma- Not Otherwise Specified (NOS)	T2	MX	N0	Current smoker				NA
TCGA-55-8204	Control	LUAD	Female	87	C34.1	8140/3	C34.1	2011	Lung Adenocarcinoma- Not Otherwise Specified (NOS)	T2	MX	N0	Current reformed smoker for > 15 years				NA
TCGA-55-8205	Control	LUAD	Female	76	C34.3	8140/3	C34.3	2012	Lung Adenocarcinoma- Not Otherwise Specified (NOS)	T2	M0	N0	Current reformed smoker for < or = 15 years				NA
TCGA-55-8206	Control	LUAD	Male	56	C34.1	8140/3	C34.1	2012	Lung Adenocarcinoma- Not Otherwise Specified (NOS)	T1	M0	N0	Lifelong Non-smoker				NA
TCGA-55-8208	Control	LUAD	Female	73	C34.1	8140/3	C34.1	2012	Lung Adenocarcinoma- Not Otherwise Specified (NOS)	T1	M0	N0	Current smoker				NA
TCGA-55-8302	Control	LUAD	Male	54	C34.3	8140/3	C34.3	2012	Lung Adenocarcinoma- Not Otherwise Specified (NOS)	T2	MX	N0	Current smoker				NA
TCGA-55-8508	Mucinous	LUAD	Female	60	C34.1	8480/3	C34.1	2012	Mucinous (Colloid) Carcinoma	T2	MX	N1	Current smoker				NA
TCGA-55-8513	Mucinous	LUAD	Female	77	C34.30	8480/3	C34.3	2012	Mucinous (Colloid) Carcinoma	T3	MX	N0	Lifelong Non-smoker				NA
TCGA-55-8614	Control	LUAD	Male	76	C34.1	8140/3	C34.1	2011	Lung Adenocarcinoma- Not Otherwise Specified (NOS)	T2	MX	N0	Current reformed smoker for > 15 years				NA
TCGA-55-8615	Mucinous	LUAD	Male	67	C34.2	8140/3	C34.2	2012	Lung Adenocarcinoma- Not Otherwise Specified (NOS)	T3	MX	N2	Current smoker				NA
TCGA-55-8619	Mucinous	LUAD	Female	72	C34.30	8480/3	C34.3	2012	Mucinous (Colloid) Carcinoma	T3	MX	N0	Lifelong Non-smoker				NA
TCGA-55-A48X	Control	LUAD	Female	63	C34.3	8140/3	C34.3	2012	Lung Adenocarcinoma- Not Otherwise Specified (NOS)	T1	M0	N1	Current reformed smoker for < or = 15 years				NA
TCGA-55-A490	Control	LUAD	Male	78	C34.1	8140/3	C34.1	2012	Lung Adenocarcinoma- Not Otherwise Specified (NOS)	T2	MX	N0	Current reformed smoker for > 15 years				NA
TCGA-55-A491	Control	LUAD	Female	81	C34.3	8140/3	C34.3	2012	Lung Adenocarcinoma- Not Otherwise Specified (NOS)	T1	MX	N0	Current reformed smoker for > 15 years				NA
TCGA-55-A494	Control	LUAD	Female	61	C34.3	8140/3	C34.3	2012	Lung Adenocarcinoma- Not Otherwise Specified (NOS)	T2	MX	N0	Current reformed smoker for > 15 years				NA
TCGA-55-A4DF	Control	LUAD	Male	88	C34.3	8140/3	C34.3	2012	Lung Adenocarcinoma- Not Otherwise Specified (NOS)	T1	MX	N0	Current reformed smoker for > 15 years				NA
TCGA-62-8397	Mucinous	LUAD	Female	70	C34.3	8255/3	C34.3	2008	Lung Adenocarcinoma Mixed Subtype	T3	M0	N0	Lifelong Non-smoker				NA
TCGA-62-A471	Control	LUAD	Male	64	C34.1	8140/3	C34.1	2010	Lung Adenocarcinoma- Not Otherwise Specified (NOS)	T2	M0	N1	Current reformed smoker for < or = 15 years				NA
TCGA-62-A472	Control	LUAD	Male	70	C34.3	8140/3	C34.3	2011	Lung Adenocarcinoma- Not Otherwise Specified (NOS)	T3	M0	N0	Current smoker				NA
TCGA-64-1676	Control	LUAD	Male	58	C34.3	8140/3	C34.3	2005	Lung Adenocarcinoma- Not Otherwise Specified (NOS)	T1	M0	N0	Current smoker				NA
TCGA-64-1678	Control	LUAD	Female	70	C34.1	8140/3	C34.1	2006	Lung Adenocarcinoma- Not Otherwise Specified (NOS)	T2	M0	N0	Current reformed smoker for > 15 years				NA
TCGA-64-5774	Control	LUAD	Male	60	C34.0	8140/3	C34.0	2004	Lung Adenocarcinoma- Not Otherwise Specified (NOS)	T2	M0	N0	Current reformed smoker for < or = 15 years				NA
TCGA-64-5775	Control	LUAD	Male	71	C34.1	8140/3	C34.1	2005	Lung Adenocarcinoma- Not Otherwise Specified (NOS)	T4	M0	N0	Current smoker				NA
TCGA-67-3773	Control	LUAD	Female	84	C34.3	8140/3	C34.3	2009	Lung Adenocarcinoma- Not Otherwise Specified (NOS)	T2	M0	N0	Current reformed smoker for > 15 years				NA
TCGA-67-4679	Control	LUAD	Male	69	C34.3	8140/3	C34.3	2009	Lung Adenocarcinoma- Not Otherwise Specified (NOS)	T3	M0	N0	Current reformed smoker for < or = 15 years				NA
TCGA-67-6215	Control	LUAD	Female	52	C34.3	8140/3	C34.3	2010	Lung Adenocarcinoma- Not Otherwise Specified (NOS)	T2	M0	N0	Lifelong Non-smoker				NA
TCGA-67-6216	Control	LUAD	Female	57	C34.2	8140/3	C34.2	2010	Lung Adenocarcinoma- Not Otherwise Specified (NOS)	T1	M0	N0	Lifelong Non-smoker				NA
TCGA-67-6217	Control	LUAD	Female	73	C34.1	8140/3	C34.1	2010	Lung Adenocarcinoma- Not Otherwise Specified (NOS)	T2	M0	N1	Current reformed smoker for > 15 years				NA
TCGA-69-8453	Mucinous	LUAD	Male	77	C34.30	8480/3	C34.3	2012	Mucinous (Colloid) Carcinoma	T3	MX	N0	Current reformed smoker for > 15 years				NA
TCGA-71-8520	Control	LUAD	Female	60	C34.1	8140/3	C34.1	2011	Lung Adenocarcinoma- Not Otherwise Specified (NOS)	T2	M0	N0	Lifelong Non-smoker				NA
TCGA-73-4659	Control	LUAD	Male	66	C34.1	8140/3	C34.9	2006	Lung Adenocarcinoma- Not Otherwise Specified (NOS)	T2	M0	N2	Current reformed smoker for > 15 years				NA
TCGA-73-4675	Control	LUAD	Male	59	C34.3	8140/3	C34.3	2010	Lung Adenocarcinoma- Not Otherwise Specified (NOS)	T3	M0	N1	Current reformed smoker for < or = 15 years				NA
TCGA-73-4676	Control	LUAD	Male	45	C34.1	8140/3	C34.1	2010	Lung Adenocarcinoma- Not Otherwise Specified (NOS)	T2	M0	N1	Current reformed smoker for < or = 15 years				NA
TCGA-73-4677	Control	LUAD	Male	74	C34.1	8140/3	C34.1	2010	Lung Adenocarcinoma- Not Otherwise Specified (NOS)	T2	M0	N0	Current reformed smoker for > 15 years				NA
TCGA-73-A9RS	Control	LUAD	Male	41	C34.1	8480/3	C34.1	2013	Lung Adenocarcinoma- Not Otherwise Specified (NOS)	T3	M0	N0	Current smoker				NA
TCGA-78-7148	Mucinous	LUAD	Male	71	C34.1	8255/3	C34.1	2001	Lung Adenocarcinoma Mixed Subtype	T2	M0	N1	Current smoker				NA
TCGA-78-7152	Mucinous	LUAD	Male	65	C34.1	8255/3	C34.1	2003	Lung Adenocarcinoma Mixed Subtype	T2	M0	N0	Current reformed smoker for < or = 15 years				NA
TCGA-78-7153	Mucinous	LUAD	Female	65	C34.8	8255/3	C34.8	2003	Lung Adenocarcinoma Mixed Subtype	T2	M0	N0	Current reformed smoker for < or = 15 years				NA
TCGA-78-7154	Control	LUAD	Male	72	C34.1	8140/3	C34.1	2003	Lung Adenocarcinoma- Not Otherwise Specified (NOS)	T3	M0	N2	Current reformed smoker for < or = 15 years				NA
TCGA-78-7155	Control	LUAD	Male	68	C34.1	8140/3	C34.1	2005	Lung Adenocarcinoma- Not Otherwise Specified (NOS)	T2	M0	N0	Current reformed smoker for < or = 15 years				NA
TCGA-78-7160	Mucinous	LUAD	Male	61	C34.3	8255/3	C34.3	2008	Lung Adenocarcinoma Mixed Subtype	T4	M1	N2	Current reformed smoker for < or = 15 years				NA
TCGA-78-7163	Mucinous	LUAD	Male	60	C34.3	8140/3	C34.3	1992	Lung Adenocarcinoma- Not Otherwise Specified (NOS)	T2	M0	N0	Current reformed smoker for < or = 15 years				NA
TCGA-78-7166	Mucinous	LUAD	Male	84	C34.3	8140/3	C34.3	2002	Lung Adenocarcinoma- Not Otherwise Specified (NOS)	T2	M0	N1	Current reformed smoker for > 15 years				NA
TCGA-78-7536	Mucinous	LUAD	Male	69	C34.1	8140/3	C34.1	2001	Lung Adenocarcinoma- Not Otherwise Specified (NOS)	T2	M0	N2	Current reformed smoker for < or = 15 years				NA
TCGA-78-7537	Mucinous	LUAD	Male	72	C34.1	8255/3	C34.1	2002	Lung Adenocarcinoma Mixed Subtype	T2	M0	N0	Current reformed smoker for > 15 years				NA
TCGA-78-7540	Mucinous	LUAD	Female	66	C34.3	8253/3	C34.3	1999	Lung Bronchioloalveolar Carcinoma Mucinous	T2	M0	N0	Lifelong Non-smoker				NA
TCGA-78-8660	Control	LUAD	Male	69	C34.3	8140/3	C34.3	2005	Lung Adenocarcinoma- Not Otherwise Specified (NOS)	T2	M0	N1	Current reformed smoker for < or = 15 years				NA
TCGA-86-6562	Control	LUAD	Male	52	C34.1	8140/3	C34.1	2011	Lung Adenocarcinoma- Not Otherwise Specified (NOS)	T2	M0	N1	Lifelong Non-smoker				NA
TCGA-86-7701	Control	LUAD	Male	66	C34.1	8140/3	C34.1	2011	Lung Adenocarcinoma- Not Otherwise Specified (NOS)	T2	M1	N0	Lifelong Non-smoker				NA
TCGA-86-7713	Control	LUAD	Male	70	C34.2	8140/3	C34.2	2011	Lung Adenocarcinoma- Not Otherwise Specified (NOS)	T2	M0	N0	Lifelong Non-smoker				NA
TCGA-86-7955	Control	LUAD	Male	62	C34.3	8140/3	C34.3	2011	Lung Adenocarcinoma- Not Otherwise Specified (NOS)	T2	M0	N0	Lifelong Non-smoker				NA
TCGA-86-8075	Control	LUAD	Female	66	C34.1	8140/3	C34.1	2011	Lung Adenocarcinoma- Not Otherwise Specified (NOS)	T2	M0	N0	Lifelong Non-smoker				NA
TCGA-86-8278	Mucinous	LUAD	Female	63	C34.30	8480/3	C34.3	2011	Lung Adenocarcinoma- Not Otherwise Specified (NOS)	T2	M0	N1	Lifelong Non-smoker				NA
TCGA-86-8279	Control	LUAD	Male	46	C34.1	8140/3	C34.1	2011	Lung Adenocarcinoma- Not Otherwise Specified (NOS)	T2	M0	N1	Lifelong Non-smoker				NA
TCGA-86-8668	Mucinous	LUAD	Female	61	C34.3	8253/3	C34.3	2012	Lung Bronchioloalveolar Carcinoma Mucinous	T1	M0	N0	Lifelong Non-smoker				NA
TCGA-86-8672	Control	LUAD	Male	59	C34.1	8140/3	C34.1	2012	Lung Adenocarcinoma- Not Otherwise Specified (NOS)	T3	M0	N0	Lifelong Non-smoker				NA
TCGA-86-A4JF	Mucinous	LUAD	Male	56	C34.1	8140/3	C34.1	2012	Lung Adenocarcinoma- Not Otherwise Specified (NOS)	T3	M0	N0	Current reformed smoker for < or = 15 years				NA
TCGA-86-A4P7	Control	LUAD	Female	63	C34.3	8140/3	C34.3	2012	Lung Adenocarcinoma- Not Otherwise Specified (NOS)	T2	M0	N0	Lifelong Non-smoker				NA
TCGA-91-6828	Control	LUAD	Male	70	C34.3	8140/3	C34.3	2011	Lung Adenocarcinoma- Not Otherwise Specified (NOS)	T1	M0	N0	Current reformed smoker for > 15 years				NA
TCGA-91-6840	Control	LUAD	Female	59	C34.1	8140/3	C34.1	2011	Lung Adenocarcinoma- Not Otherwise Specified (NOS)	T1	M0	N0	Current reformed smoker for > 15 years				NA
TCGA-91-7771	Control	LUAD	Male	62	C34.1	8140/3	C34.1	2011	Lung Adenocarcinoma- Not Otherwise Specified (NOS)	T3	MX	N0	Current reformed smoker for < or = 15 years				NA
TCGA-91-8497	Mucinous	LUAD	Female	75	C34.1	8140/3	C34.1	2012	Lung Adenocarcinoma- Not Otherwise Specified (NOS)	T1	MX	N0	Lifelong Non-smoker				NA
TCGA-91-A4BC	Control	LUAD	Male	59	C34.1	8140/3	C34.1	2012	Lung Adenocarcinoma- Not Otherwise Specified (NOS)	T2	MX	N0	Current reformed smoker for < or = 15 years				NA
TCGA-95-7562	Control	LUAD	Male	71	C34.3	8140/3	C34.3	2011	Lung Adenocarcinoma- Not Otherwise Specified (NOS)	T2	M0	N1	Current reformed smoker for > 15 years				NA
TCGA-97-7552	Mucinous	LUAD	Male	70	C34.3	8253/3	C34.3	2007	Lung Bronchioloalveolar Carcinoma Mucinous	T2	MX	N0	Current reformed smoker for > 15 years				NA
TCGA-97-8172	Mucinous	LUAD	Female	75	C34.1	8550/3	C34.1	2011	Lung Acinar Adenocarcinoma	T2	M0	N0	Current reformed smoker for > 15 years				NA
TCGA-97-8176	Mucinous	LUAD	Male	63	C34.3	8550/3	C34.3	2012	Lung Acinar Adenocarcinoma	T3	M0	N1	Current reformed smoker for < or = 15 years				NA
TCGA-97-A4M5	Mucinous	LUAD	Male	83	C34.1	8255/3	C34.1	2012	Lung Adenocarcinoma Mixed Subtype	T1	M0	N0	Current reformed smoker for > 15 years				NA
TCGA-99-8025	Control	LUAD	Female	72	C34.1	8140/3	C34.1	2010	Lung Adenocarcinoma- Not Otherwise Specified (NOS)	T3	M0	N2	Current reformed smoker for < or = 15 years				NA
TCGA-99-AA5R	Control	LUAD	Female	70	C34.3	8140/3	C34.3	2013	Lung Adenocarcinoma- Not Otherwise Specified (NOS)	T1	M0	N0	Current smoker				NA
TCGA-J2-8192	Control	LUAD	Female	65	C34.1	8140/3	C34.1	2011	Lung Adenocarcinoma- Not Otherwise Specified (NOS)	T2	MX	N1	Lifelong Non-smoker				NA
TCGA-J2-A4AE	Control	LUAD	Female	77	C34.1	8140/3	C34.1	2012	Lung Adenocarcinoma- Not Otherwise Specified (NOS)	T1	MX	N0	Lifelong Non-smoker				NA
TCGA-L4-A4E6	Control	LUAD	Male	67	C34.1	8140/3	C34.1	2012	Lung Adenocarcinoma- Not Otherwise Specified (NOS)	T1	M0	N0	Current reformed smoker for > 15 years				NA
TCGA-L9-A5IP	Control	LUAD	Female	40	C34.1	8140/3	C34.1	2012	Lung Adenocarcinoma- Not Otherwise Specified (NOS)	T3	M1	N2	Current reformed smoker for < or = 15 years				NA
TCGA-L9-A7SV	Control	LUAD	Male	69	C34.3	8140/3	C34.3	2013	Lung Adenocarcinoma- Not Otherwise Specified (NOS)	T2	M0	N1	Current reformed smoker for > 15 years				NA
TCGA-MP-A4T2	Control	LUAD	Male	71	C34.3	8140/3	C34.3	2003	Lung Adenocarcinoma- Not Otherwise Specified (NOS)	T1	M0	N0	Current reformed smoker for < or = 15 years				NA
TCGA-MP-A4T8	Control	LUAD	Male	68	C34.1	8140/3	C34.1	2006	Lung Adenocarcinoma- Not Otherwise Specified (NOS)	T2	M0	N2	Current reformed smoker for > 15 years				NA
TCGA-MP-A4TD	Control	LUAD	Male	71	C34.3	8140/3	C34.3	2008	Lung Adenocarcinoma- Not Otherwise Specified (NOS)	T2	M0	N2	Current reformed smoker for > 15 years				NA
TCGA-MP-A4TE	Control	LUAD	Male	56	C34.3	8140/3	C34.3	2010	Lung Adenocarcinoma- Not Otherwise Specified (NOS)	T2	MX	N0	Current reformed smoker for < or = 15 years				NA
TCGA-MP-A4TF	Control	LUAD	Female	58	C34.1	8140/3	C34.1	2010	Lung Adenocarcinoma- Not Otherwise Specified (NOS)	T2	M0	N0	Current reformed smoker for < or = 15 years				NA
TCGA-MP-A4TH	Control	LUAD	Female	70	C34.3	8140/3	C34.3	2012	Lung Adenocarcinoma- Not Otherwise Specified (NOS)	T1	M0	N0	Current reformed smoker for > 15 years				NA
TCGA-MP-A4TI	Control	LUAD	Male	72	C34.3	8140/3	C34.3	2010	Lung Adenocarcinoma- Not Otherwise Specified (NOS)	T2	M0	N1	Current reformed smoker for > 15 years				NA
TCGA-MP-A5C7	Control	LUAD	Female	76	C34.1	8140/3	C34.1	2008	Lung Adenocarcinoma- Not Otherwise Specified (NOS)	T2	M0	N0	Current reformed smoker for > 15 years				NA
TCGA-NJ-A4YG	Control	LUAD	Male	65	C34.1	8255/3	C34.1	2008	Lung Adenocarcinoma- Not Otherwise Specified (NOS)	T2	M0	N0	Current reformed smoker for < or = 15 years				NA
TCGA-NJ-A55A	Control	LUAD	Female	76	C34.3	8550/3	C34.3	2009	Lung Adenocarcinoma- Not Otherwise Specified (NOS)	T2	M0	N0	Current reformed smoker for > 15 years				NA
TCGA-NJ-A55O	Mucinous	LUAD	Female	56	C34.1	8480/3	C34.1	2011	Mucinous (Colloid) Carcinoma	T1	M0	N1	Current reformed smoker for < or = 15 years				NA
TCGA-NJ-A55R	Control	LUAD	Male	67	C34.1	8230/3	C34.1	2011	Lung Adenocarcinoma- Not Otherwise Specified (NOS)	T1	MX	N0	Current reformed smoker for > 15 years				NA
TCGA-NJ-A7XG	Control	LUAD	Male	49	C34.1	8140/3	C34.1	2013	Lung Adenocarcinoma- Not Otherwise Specified (NOS)	T4	M0	N1	Current reformed smoker for > 15 years				NA
TCGA-S2-AA1A	Mucinous	LUAD	Female	68	C34.1	8253/3	C34.1	2013	Lung Bronchioloalveolar Carcinoma Mucinous	T1	M0	N0	Current reformed smoker for > 15 years				NA
TCGA-C5-A1M9	Control	CESC	Female	46	C53.9	8140/3	C53.9	2002	Endocervical Type of Adenocarcinoma	T3	M0	N1	Lifelong Non-smoker				NA
TCGA-C5-A1ME	Control	CESC	Female	40	C53.9	8140/3	C53.9	2003	Endocervical Type of Adenocarcinoma	T1	M0	N0	Current reformed smoker for < or = 15 years				NA
TCGA-C5-A1MJ	Control	CESC	Female	61	C53.9	8140/3	C53.9	2005	Endocervical Type of Adenocarcinoma	T1	MX	N0	Lifelong Non-smoker				NA
TCGA-C5-A2LS	Control	CESC	Female	37	C53.9	8380/3	C53.9	2005	Endocervical Adenocarcinoma of the Usual Type	T1	M0	N0	Current smoker				NA
TCGA-C5-A2M1	Control	CESC	Female	37	C53.9	8384/3	C53.9	2005	Endocervical Type of Adenocarcinoma	T1	MX	N0	Lifelong Non-smoker				NA
TCGA-C5-A7X8	Mucinous	CESC	Female	35	C53.9	8482/3	C53.9	2003	Mucinous Adenocarcinoma of Endocervical Type	T2	M0	N1	Current smoker				NA
TCGA-DS-A7WH	Mucinous	CESC	Female	34	C53.9	8480/3	C53.9	2013	Mucinous Adenocarcinoma of Endocervical Type	T1	MX	N0	Lifelong Non-smoker				NA
TCGA-EA-A4BA	Control	CESC	Female	49	C53.9	8384/3	C53.9	2012	Endocervical Type of Adenocarcinoma	T1	M0	N0	Lifelong Non-smoker				NA
TCGA-EA-A556	Control	CESC	Female	38	C53.9	8380/3	C53.9	2012	Endometrioid Adenocarcinoma of Endocervix	T1	M0	N0	Current smoker				NA
TCGA-EK-A2RL	Mucinous	CESC	Female	32	C53.9	8384/3	C53.9	2009	Endocervical Type of Adenocarcinoma	T1	MX	N1	NA				NA
TCGA-EK-A3GK	Control	CESC	Female	33	C53.9	8384/3	C53.9	2009	Endocervical Type of Adenocarcinoma	T1	MX	N0	NA				NA
TCGA-EX-A1H6	Control	CESC	Female	38	C53.9	8140/3	C53.9	2009	Endocervical Type of Adenocarcinoma	T1	MX	N0	Lifelong Non-smoker				NA
TCGA-FU-A3EO	Control	CESC	Female	55	C53.9	8140/3	C53.9	2011	Endocervical Type of Adenocarcinoma	T2	MX	N0	Current smoker				NA
TCGA-FU-A40J	Control	CESC	Female	38	C53.9	8384/3	C53.9	2012	Endocervical Type of Adenocarcinoma	T2	MX	N1	Lifelong Non-smoker				NA
TCGA-FU-A57G	Control	CESC	Female	49	C53.0	8384/3	C53.0	2011	Endocervical Type of Adenocarcinoma	T1	MX	N0	Lifelong Non-smoker				NA
TCGA-FU-A770	Control	CESC	Female	33	C53.9	8384/3	C53.9	2013	Endocervical Adenocarcinoma of the Usual Type	T2	MX	N1	Current smoker				NA
TCGA-IR-A3LA	Control	CESC	Female	60	C53.9	8384/3	C53.9	2002	Endometrioid Adenocarcinoma of Endocervix	T1	M0	N0	Lifelong Non-smoker				NA
TCGA-IR-A3LB	Control	CESC	Female	53	C53.9	8384/3	C53.9	2002	Endocervical Type of Adenocarcinoma	T1	M0	N0	Current reformed smoker for > 15 years				NA
TCGA-IR-A3LF	Control	CESC	Female	64	C53.9	8384/3	C53.9	2004	Endocervical Adenocarcinoma of the Usual Type	T1	M0	N0	Lifelong Non-smoker				NA
TCGA-IR-A3LI	Control	CESC	Female	48	C53.9	8384/3	C53.9	2005	Endocervical Type of Adenocarcinoma	T2	M1	N1	Lifelong Non-smoker				NA
TCGA-JW-A69B	Control	CESC	Female	44	C53.9	8384/3	C53.9	2012	Endocervical Type of Adenocarcinoma	T1	MX	NX	Lifelong Non-smoker				NA
TCGA-JX-A3Q8	Control	CESC	Female	40	C53.9	8384/3	C53.9	2011	Endocervical Type of Adenocarcinoma	T1	MX	N0	Lifelong Non-smoker				NA
TCGA-LP-A5U2	Control	CESC	Female	30	C53.9	8384/3	C53.9	2012	Endocervical Adenocarcinoma of the Usual Type	T2	MX	N1	Lifelong Non-smoker				NA
TCGA-LP-A7HU	Control	CESC	Female	53	C53.9	8384/3	C53.9	2013	Endocervical Type of Adenocarcinoma	T2	M0	N0	Lifelong Non-smoker				NA
TCGA-PN-A8M9	Control	CESC	Female	34	NA	NA	NA	2013	Endometrioid Adenocarcinoma of Endocervix	T2	M0	N0	[Unknown]				NA
TCGA-Q1-A5R1	Mucinous	CESC	Female	32	C53.9	8482/3	C53.9	2012	Mucinous Adenocarcinoma of Endocervical Type	T1	MX	N0	Lifelong Non-smoker				NA
TCGA-Q1-A6DV	Mucinous	CESC	Female	36	C53.0	8482/3	C53.0	2013	Mucinous Adenocarcinoma of Endocervical Type	T1	M0	N0	Lifelong Non-smoker				NA
TCGA-Q1-A73P	Mucinous	CESC	Female	45	C53.9	8384/3	C53.9	2013	Endocervical Type of Adenocarcinoma	T1	MX	N0	Lifelong Non-smoker				NA
TCGA-Q1-A73R	Control	CESC	Female	45	C53.9	8384/3	C53.9	2013	Endocervical Type of Adenocarcinoma	TX	MX	NX	Lifelong Non-smoker				NA
TCGA-UC-A7PI	Control	CESC	Female	44	C53.0	8380/3	C53.0	2009	Endometrioid Adenocarcinoma of Endocervix	T1	MX	N0	Lifelong Non-smoker				NA
TCGA-VS-A8QH	Mucinous	CESC	Female	76	C53.9	8482/3	C53.9	2010	Mucinous Adenocarcinoma of Endocervical Type	TX	MX	NX	Lifelong Non-smoker				NA
TCGA-VS-A952	Mucinous	CESC	Female	66	C53.9	8482/3	C53.9	2010	Mucinous Adenocarcinoma of Endocervical Type	T1	MX	N0	Lifelong Non-smoker				NA
TCGA-VS-A9UO	Mucinous	CESC	Female	43	C53.9	8482/3	C53.9	2011	Mucinous Adenocarcinoma of Endocervical Type	T2	MX	N0	Lifelong Non-smoker				NA
TCGA-VS-A9UP	Mucinous	CESC	Female	43	C53.9	8482/3	C53.9	2011	Mucinous Adenocarcinoma of Endocervical Type	T2	MX	NX	Current smoker				NA
TCGA-VS-A9UQ	Mucinous	CESC	Female	32	C53.9	8482/3	C53.9	2011	Mucinous Adenocarcinoma of Endocervical Type	T1	MX	N0	Lifelong Non-smoker				NA
TCGA-VS-A9UR	Mucinous	CESC	Female	53	C53.9	8482/3	C53.9	2013	Mucinous Adenocarcinoma of Endocervical Type	T2	MX	NX	Lifelong Non-smoker				NA
TCGA-VS-A9UT	Mucinous	CESC	Female	72	C53.9	8482/3	C53.9	2013	Mucinous Adenocarcinoma of Endocervical Type	T1	MX	N1	Lifelong Non-smoker				NA
TCGA-VS-A9UZ	Mucinous	CESC	Female	61	C53.9	8482/3	C53.9	2009	Mucinous Adenocarcinoma of Endocervical Type	T1	MX	N0	Lifelong Non-smoker				NA
TCGA-VS-A9V0	Mucinous	CESC	Female	58	C53.9	8482/3	C53.9	2013	Mucinous Adenocarcinoma of Endocervical Type	T1	MX	NX	Current reformed smoker for < or = 15 years				NA
TCGA-VS-A9V1	Mucinous	CESC	Female	46	C53.9	8482/3	C53.9	2013	Mucinous Adenocarcinoma of Endocervical Type	T3	MX	NX	Current smoker				NA
TCGA-VS-A9V4	Mucinous	CESC	Female	63	C53.9	8482/3	C53.9	2013	Mucinous Adenocarcinoma of Endocervical Type	T4	MX	NX	Current reformed smoker for < or = 15 years				NA
TCGA-VS-A9V5	Mucinous	CESC	Female	50	C53.9	8482/3	C53.9	2011	Mucinous Adenocarcinoma of Endocervical Type	T2	MX	NX	Lifelong Non-smoker				NA
TCGA-2J-AAB1	Mucinous	PAAD	Male	65	C25.0	8480/3	C25.0	2012	Pancreas-Adenocarcinoma-Other Subtype	T3	M0	N1	Current reformed smoker for > 15 years				NA
TCGA-2J-AAB8	Control	PAAD	Male	71	C25.0	8500/3	C25.0	2012	Pancreas-Adenocarcinoma Ductal Type	T3	M0	N1	[Unknown]				NA
TCGA-2J-AABA	Control	PAAD	Male	55	C25.0	8500/3	C25.0	2012	Pancreas-Adenocarcinoma Ductal Type	T3	M0	N1	Current Reformed Smoker	Duration Not Specified				NA
TCGA-2J-AABF	Control	PAAD	Male	73	C25.0	8500/3	C25.0	2012	Pancreas-Adenocarcinoma Ductal Type	T3	M0	N1	Current reformed smoker for > 15 years				NA
TCGA-2J-AABO	Mucinous	PAAD	Male	43	C25.0	8500/3	C25.0	2013	Pancreas-Adenocarcinoma Ductal Type	T3	M0	N1	Current reformed smoker for < or = 15 years				NA
TCGA-2J-AABU	Control	PAAD	Male	56	C25.0	8500/3	C25.0	2012	Pancreas-Adenocarcinoma Ductal Type	T3	M0	N1	Lifelong Non-smoker				NA
TCGA-2J-AABV	Control	PAAD	Male	74	C25.0	8500/3	C25.0	2012	Pancreas-Adenocarcinoma Ductal Type	T3	M0	N1	Current Reformed Smoker	Duration Not Specified				NA
TCGA-2L-AAQE	Control	PAAD	Male	56	C25.0	8500/3	C25.0	2011	Pancreas-Adenocarcinoma Ductal Type	T3	M0	N1	Current smoker				NA
TCGA-3A-A9I5	Mucinous	PAAD	Male	57	C25.0	8500/3	C25.0	2009	Pancreas-Adenocarcinoma Ductal Type	[Discrepancy]	MX	N0	[Unknown]				NA
TCGA-3A-A9I7	Control	PAAD	Male	45	C25.0	8500/3	C25.0	2010	Pancreas-Adenocarcinoma Ductal Type	T3	MX	N1	[Unknown]				NA
TCGA-3A-A9IB	Mucinous	PAAD	Female	69	C25.0	8500/3	C25.0	2011	Pancreas-Adenocarcinoma Ductal Type	T3	MX	N1	Current reformed smoker for > 15 years				NA
TCGA-3A-A9IH	Mucinous	PAAD	Female	66	C25.1	8500/3	C25.1	2012	Pancreas-Adenocarcinoma Ductal Type	T1	MX	N0	Current reformed smoker for < or = 15 years				NA
TCGA-3A-A9IX	Control	PAAD	Male	40	C25.0	8500/3	C25.0	2012	Pancreas-Adenocarcinoma Ductal Type	T1	MX	N0	Current reformed smoker for < or = 15 years				NA
TCGA-F2-7273	Mucinous	PAAD	Male	54	C25.9	8140/3	C25.9	2011	Pancreas-Adenocarcinoma Ductal Type	T3	M0	N1	Current reformed smoker for > 15 years				NA
TCGA-F2-7276	Control	PAAD	Male	64	C25.9	8140/3	C25.9	2011	Pancreas-Adenocarcinoma Ductal Type	T3	M0	N1	Lifelong Non-smoker				NA
TCGA-F2-A44H	Control	PAAD	Male	65	C25.0	8140/3	C25.0	2012	Pancreas-Adenocarcinoma Ductal Type	T3	M0	N0	Lifelong Non-smoker				NA
TCGA-F2-A7TX	Control	PAAD	Male	77	C25.0	8500/3	C25.0	2013	Pancreas-Adenocarcinoma Ductal Type	T3	M0	N1	Current reformed smoker for > 15 years				NA
TCGA-FB-A4P5	Control	PAAD	Female	69	C25.0	8500/3	C25.0	2012	Pancreas-Adenocarcinoma Ductal Type	T3	MX	N1	Current reformed smoker for < or = 15 years				NA
TCGA-FB-A5VM	Control	PAAD	Male	74	C25.0	8500/3	C25.0	2012	Pancreas-Adenocarcinoma Ductal Type	T2	M0	N0	Current reformed smoker for < or = 15 years				NA
TCGA-FB-A7DR	Mucinous	PAAD	Male	48	C25.0	8480/3	C25.0	2012	Pancreas-Colloid (mucinous non-cystic) Carcinoma	T3	M0	NX	Current smoker				NA
TCGA-FB-AAPQ	Control	PAAD	Male	65	C25.0	8500/3	C25.0	2008	Pancreas-Adenocarcinoma Ductal Type	T3	MX	N1	Current reformed smoker for < or = 15 years				NA
TCGA-FB-AAPY	Control	PAAD	Male	71	C25.0	8500/3	C25.0	2007	Pancreas-Adenocarcinoma Ductal Type	T2	MX	N1	Current reformed smoker for > 15 years				NA
TCGA-FB-AAPZ	Control	PAAD	Male	54	C25.0	8500/3	C25.0	2008	Pancreas-Adenocarcinoma Ductal Type	T2	MX	N1	Lifelong Non-smoker				NA
TCGA-FB-AAQ6	Control	PAAD	Male	85	C25.2	8500/3	C25.2	2011	Pancreas-Adenocarcinoma Ductal Type	T1	MX	N0	Current reformed smoker for > 15 years				NA
TCGA-FZ-5920	Control	PAAD	Male	52	C25.0	8500/3	C25.0	2007	Pancreas-Adenocarcinoma Ductal Type	T3	M0	N1	[Unknown]				NA
TCGA-FZ-5924	Control	PAAD	Male	83	C25.0	8500/3	C25.0	2008	Pancreas-Adenocarcinoma Ductal Type	T3	M0	N1	Lifelong Non-smoker				NA
TCGA-HV-A5A3	Control	PAAD	Male	50	C25.1	8500/3	C25.1	2012	Pancreas-Adenocarcinoma Ductal Type	T3	MX	NX	[Unknown]				NA
TCGA-HV-AA8X	Control	PAAD	Female	75	C25.1	8500/3	C25.1	2013	Pancreas-Adenocarcinoma Ductal Type	T2	MX	N1	Lifelong Non-smoker				NA
TCGA-HZ-7289	Mucinous	PAAD	Male	77	C25.0	8140/3	C25.0	2010	Pancreas-Adenocarcinoma-Other Subtype	T3	MX	N1	[Unknown]				NA
TCGA-HZ-7920	Control	PAAD	Male	71	C25.0	8500/3	C25.0	2011	Pancreas-Adenocarcinoma Ductal Type	T2	MX	N0	[Unknown]				NA
TCGA-HZ-7923	Control	PAAD	Male	65	C25.0	8500/3	C25.0	2011	Pancreas-Adenocarcinoma Ductal Type	T3	MX	N0	[Unknown]				NA
TCGA-HZ-8005	Control	PAAD	Male	81	C25.9	8500/3	C25.9	2012	Pancreas-Adenocarcinoma Ductal Type	T3	MX	N1	[Unknown]				NA
TCGA-HZ-8638	Mucinous	PAAD	Female	84	C25.0	8480/3	C25.0	2012	Pancreas-Colloid (mucinous non-cystic) Carcinoma	T1	MX	N0	[Unknown]				NA
TCGA-HZ-A49H	Control	PAAD	Female	68	C25.0	8500/3	C25.0	2012	Pancreas-Adenocarcinoma Ductal Type	T3	MX	N1	[Unknown]				NA
TCGA-HZ-A49I	Control	PAAD	Male	77	C25.0	8500/3	C25.0	2012	Pancreas-Adenocarcinoma Ductal Type	T3	MX	N1	[Unknown]				NA
TCGA-HZ-A4BH	Control	PAAD	Male	75	C25.0	8500/3	C25.0	2011	Pancreas-Adenocarcinoma Ductal Type	T3	MX	N1	[Unknown]				NA
TCGA-HZ-A77O	Control	PAAD	Female	77	C25.0	8500/3	C25.0	2013	Pancreas-Adenocarcinoma Ductal Type	T2	MX	N1	Lifelong Non-smoker				NA
TCGA-HZ-A8P1	Mucinous	PAAD	Male	81	C25.2	8500/3	C25.2	2013	Pancreas-Adenocarcinoma Ductal Type	T2	MX	N0	Current reformed smoker for > 15 years				NA
TCGA-IB-7646	Control	PAAD	Male	60	C25.0	8500/3	C25.0	2007	Pancreas-Adenocarcinoma Ductal Type	T3	M0	N1	Lifelong Non-smoker				NA
TCGA-IB-7647	Control	PAAD	Male	41	C25.0	8500/3	C25.0	2008	Pancreas-Adenocarcinoma Ductal Type	T3	M0	N1	Lifelong Non-smoker				NA
TCGA-IB-7886	Control	PAAD	Male	80	C25.9	8500/3	C25.9	2010	Pancreas-Adenocarcinoma Ductal Type	T3	M0	N1	Current smoker				NA
TCGA-IB-7890	Control	PAAD	Male	73	C25.9	8500/3	C25.9	2008	Pancreas-Adenocarcinoma Ductal Type	T2	M0	N0	Lifelong Non-smoker				NA
TCGA-IB-8127	Mucinous	PAAD	Male	59	C25.0	8500/3	C25.0	2011	Pancreas-Adenocarcinoma Ductal Type	T3	M0	N1	Current reformed smoker for < or = 15 years				NA
TCGA-IB-A6UF	Control	PAAD	Male	63	C25.0	8500/3	C25.0	2012	Pancreas-Adenocarcinoma Ductal Type	T3	M0	N1	Current smoker				NA
TCGA-IB-A6UG	Control	PAAD	Male	65	C25.0	8500/3	C25.0	2012	Pancreas-Adenocarcinoma Ductal Type	T3	M0	N1	Current smoker				NA
TCGA-IB-A7M4	Control	PAAD	Male	81	C25.1	8500/3	C25.1	2013	Pancreas-Adenocarcinoma Ductal Type	T3	MX	N1	Current reformed smoker for < or = 15 years				NA
TCGA-IB-AAUM	Mucinous	PAAD	Male	76	C25.0	8500/3	C25.0	2013	Pancreas-Adenocarcinoma Ductal Type	T2	M0	N1	Lifelong Non-smoker				NA
TCGA-IB-AAUN	Control	PAAD	Female	74	C25.0	8500/3	C25.0	2013	Pancreas-Adenocarcinoma Ductal Type	T2	M0	N0	Lifelong Non-smoker				NA
TCGA-IB-AAUP	Control	PAAD	Male	68	C25.0	8500/3	C25.0	2013	Pancreas-Adenocarcinoma Ductal Type	T3	M0	N1	Current reformed smoker for > 15 years				NA
TCGA-IB-AAUQ	Control	PAAD	Male	50	C25.2	8500/3	C25.2	2013	Pancreas-Adenocarcinoma Ductal Type	T3	M0	N1	Current reformed smoker for < or = 15 years				NA
TCGA-IB-AAUT	Mucinous	PAAD	Male	65	C25.0	8480/3	C25.0	2013	Pancreas-Colloid (mucinous non-cystic) Carcinoma	T2	M0	N1	Current reformed smoker for < or = 15 years				NA
TCGA-IB-AAUU	Control	PAAD	Male	35	C25.0	8500/3	C25.0	2013	Pancreas-Adenocarcinoma Ductal Type	T3	M0	N1	Current reformed smoker for < or = 15 years				NA
TCGA-IB-AAUV	Mucinous	PAAD	Male	49	C25.0	8500/3	C25.0	2013	Pancreas-Adenocarcinoma Ductal Type	T3	M0	N1	Current smoker				NA
TCGA-RB-AA9M	Control	PAAD	Male	43	C25.2	8500/3	C25.2	2013	Pancreas-Adenocarcinoma Ductal Type	T1	MX	N1	Lifelong Non-smoker				NA
TCGA-RL-AAAS	Control	PAAD	Female	60	C25.0	8500/3	C25.0	2013	Pancreas-Adenocarcinoma Ductal Type	T2	M0	N0	Current smoker				NA
TCGA-US-A776	Mucinous	PAAD	Male	61	C25.0	8480/3	C25.0	2011	Pancreas-Colloid (mucinous non-cystic) Carcinoma	T3	MX	N0	Lifelong Non-smoker				NA
TCGA-US-A77J	Control	PAAD	Female	81	C25.0	8500/3	C25.0	2010	Pancreas-Adenocarcinoma Ductal Type	T3	MX	N1	Lifelong Non-smoker				NA
TCGA-XD-AAUL	Control	PAAD	Male	56	C25.0	8500/3	C25.0	2013	Pancreas-Adenocarcinoma Ductal Type	T3	MX	N0	Current smoker				NA
TCGA-XN-A8T3	Control	PAAD	Male	67	C25.0	8500/3	C25.0	2012	Pancreas-Adenocarcinoma Ductal Type	T2	M0	N0	Current Reformed Smoker	Duration Not Specified				NA
TCGA-YB-A89D	Control	PAAD	Male	59	C25.1	8500/3	C25.1	2013	Pancreas-Adenocarcinoma Ductal Type	T3	MX	N1	Lifelong Non-smoker				NA
