# Supplementary material for: The genomic landscape of carcinomas with mucinous differentiation
Source: Sci Rep. 2021 May 4;11:9478. doi: 10.1038/s41598-021-89099-2 (PMC8097060; doi:10.1038/s41598-021-89099-2)
Supplement: Supplementary file 3 — Supplementary Table 2. [file 41598_2021_89099_MOESM3_ESM.xlsx]

## Sheet: Sheet1
Supplementary Table 2. Clinicopathological features of cancer with mucinous differentiation (-muc) and their non-mucinous counterparts (control) for each cancer type
		CRC	CRC-muc	P		BRCA	BRCA-muc	P		LUAD	LUAD-muc	P		STAD	STAD-muc	P		CEAD	CEAD-muc	P		PAAD	PAAD-muc	P
N		285	95			108	36			108	36			99	33			24	18			45	15
Age at diagnosis*	<= median	140 (49.1%)	50 (52.6%)			38 (35.2%)	14 (38.9%)			47 (43.5%)	16 (44.4%)			53 (53.5%)	18 (54.5%)			13 (54.2%)	8 (44.4%)			22 (48.9%)	9 (60%)
	> median	145 (50.9%)	45 (47.4%)	0.64		70 (64.8%)	22 (61.1%)	0.84		61 (56.5%)	20 (55.6%)	1		46 (46.5%)	15 (45.5%)	1		11 (45.8%)	10 (55.6%)	0.755		23 (51.1%)	6 (40%)	0.65
Year of diagnosis**	<= median	166 (58.2%)	57 (60%)			43 (39.8%)	14 (38.9%)			57 (52.8%)	19 (52.8%)			60 (60.6%)	18 (54.5%)			15 (62.5%)	9 (50%)			33 (73.3%)	10 (66.7%)
	> median	119 (41.8%)	38 (40%)	0.86		65 (60.2%)	22 (61.1%)	1		51 (47.2%)	17 (47.2%)	1		39 (39.4%)	15 (45.5%)	0.68		9 (37.5%)	9 (50%)	0.621		12 (26.7%)	5 (33.3%)	0.74
Gender	Female	145 (50.9%)	48 (50.5%)			108 (100%)	36 (100%)			43 (39.8%)	15 (41.7%)			17 (17.2%)	5 (15.2%)			24 (100%)	18 (100%)			7 (15.6%)	3 (20%)
	Male	140 (49.1%)	47 (49.5%)	1		0 (0%)	0 (0%)	/		65 (60.2%)	21 (58.3%)	1		82 (82.8%)	28 (84.8%)	1		0 (0%)	0 (0%)	/		38 (84.4%)	12 (80%)	0.7
pT	T1	4 (1.4%)	2 (2.1%)			23 (21.3%)	8 (22.2%)			22 (20.4%)	7 (19.4%)			2 (2%)	1 (3%)			15 (62.5%)	10 (55.6%)			3 (6.7%)	2 (13.3%)
	T2	32 (11.2%)	12 (12.6%)			71 (65.7%)	21 (58.3%)			62 (57.4%)	19 (52.8%)			12 (12.1%)	5 (15.2%)			7 (29.2%)	5 (27.8%)			10 (22.2%)	3 (20%)
	T3	211 (74%)	67 (70.5%)			5 (4.6%)	4 (11.1%)			21 (19.4%)	9 (25%)			59 (59.6%)	18 (54.5%)			1 (4.2%)	1 (5.6%)			32 (71.1%)	9 (60%)
	T4	38 (13.3%)	14 (14.7%)	0.83		9 (8.3%)	3 (8.3%)	0.54		3 (2.8%)	1 (2.8%)	0.89		26 (26.3%)	9 (27.3%)	0.87		0 (0%)	1 (5.6%)	0.926		0 (0%)	0 (0%)	0.31
pN	N0	179 (62.8%)	58 (61.1%)			54 (50%)	18 (50%)			73 (67.6%)	23 (63.9%)			15 (15.2%)	6 (18.2%)			17 (70.8%)	8 (44.4%)			11 (24.4%)	5 (33.3%)
	N1	55 (19.3%)	19 (20%)			48 (44.4%)	16 (44.4%)			21 (19.4%)	8 (22.2%)			40 (40.4%)	12 (36.4%)			5 (20.8%)	3 (16.7%)			33 (73.3%)	9 (60%)
	N2	51 (17.9%)	18 (18.9%)	0.95		4 (3.7%)	1 (2.8%)			14 (13%)	5 (13.9%)	0.88		42 (42.4%)	14 (42.4%)			/	/			/	/
	NX	/	/			2 (1.9%)	1 (2.8%)	1		/	/			2 (2%)	1 (3%)	0.9		2 (8.3%)	7 (38.9%)	0.052		1 (2.2%)	1 (6.7%)	0.43
pM	M0	220 (77.2%)	73 (76.8%)			80 (74.1%)	27 (75%)			78 (72.2%)	26 (72.2%)			94 (94.9%)	31 (93.9%)			23 (95.8%)	16 (88.9%)			24 (53.3%)	8 (53.3%)
	M1	35 (12.3%)	10 (10.5%)			/	/			2 (1.9%)	1 (2.8%)			5 (5.1%)	2 (6.1%)	1		1 (4.2%)	2 (11.1%)	0.57		/	/
	MX	30 (10.5%)	12 (12.6%)	0.79		28 (25.9%)	9 (25%)	1		28 (25.9%)	9 (25%)	1		/	/			/	/	/		21 (46.7%)	7 (46.7%)	1
Site	Colon	209 (73.3%)	76 (80%)			/	/			/	/			/	/			/	/			/	/
	Rectum	76 (26.7%)	19 (20%)	0.24		/	/			/	/			/	/			/	/			/	/
Laterality	Left	111 (38.9%)	31 (32.6%)			/	/			/	/			/	/			/	/			/	/
	Right	107 (37.5%)	45 (47.4%)			/	/			/	/			/	/			/	/			/	/
	NA	67 (23.5%)	19 (20%)	0.24		/	/			/	/			/	/			/	/			/	/
ER status	Negative	/	/			3 (2.8%)	1 (2.8%)			/	/			/	/			/	/			/	/
	Positive	/	/			101 (93.5%)	34 (94.4%)			/	/			/	/			/	/			/	/
	[Not Evaluated]	/	/			4 (3.7%)	1 (2.8%)	1		/	/			/	/			/	/			/	/
PR status	Negative	/	/			11 (10.2%)	4 (11.1%)			/	/			/	/			/	/			/	/
	Positive	/	/			93 (86.1%)	31 (86.1%)			/	/			/	/			/	/			/	/
	[Not Evaluated]	/	/			4 (3.7%)	1 (2.8%)	1		/	/			/	/			/	/			/	/
HER2 status	Equivocal	/	/			18 (16.7%)	7 (19.4%)			/	/			/	/			/	/			/	/
	Negative	/	/			73 (67.6%)	24 (66.7%)			/	/			/	/			/	/			/	/
	Positive	/	/			6 (5.6%)	2 (5.6%)			/	/			/	/			/	/			/	/
	[Not Evaluated]	/	/			11 (10.2%)	3 (8.3%)	0.97		/	/			/	/			/	/			/	/
Tobacco smoking history	Current reformed smoker	/	/			/				70 (64.8%)	24 (66.7%)			/	/			2 (9.1%)	2 (11.8%)			/	/
	Current smoker	/	/			/				14 (13%)	4 (11.1%)			/	/			4 (18.2%)	3 (17.6%)			/	/
	Lifelong Non-smoker	/	/			/				22 (20.4%)	7 (19.4%)			/	/			16 (72.7%)	12 (70.6%)			/	/
	[Unknown]	/	/			/				2 (1.9%)	1 (2.8%)	1		/	/			/	/	1		/	/
HPV status	Negative	/	/			/				/	/			/	/			4 (16.6%)	4 (22.2%)			/	/
	Positive	/	/			/				/	/			/	/			18 (75.0%)	14 (77.8%)			/	/
	Indeterminate	/	/			/				/	/			/	/			2 (8.3%)	0 (0.0%)	1		/	/
P; P-value derived form the χ2 test or the Fisher's exact test when appropriate
*Median age at diagnosis (years); 67, 58, 66, 68, 44.5 and 65 respectively for CRAD, BRCA, LUAD, STAD, CEAD, PAAD
**Median year of diagnosis; 2009, 2009, 2010, 2011, 2011, 2012 respectively for CRAD, BRCA, LUAD, STAD, CEAD, PAAD
CRC, colorectal adenocarcinoma; CRC-muc, colorectal mucinous adenocarcinoma; BRCA, infiltrating ductal carcinoma breast cancer; BRCA-muc, mucinous carcinomas of the breast; LUAD, lung adenocarcinoma; LUAD-muc, mucinous (colloid) adenocarcinoma of the lung; STAD, stomach adenocarcinoma; STAD-muc, mucinous adenocarcinoma of the stomach; CEAD, endocervical adenocarcinoma; CEAD-muc, mucinous adenocar…
