# Supplementary material for: The genomic landscape of carcinomas with mucinous differentiation
Source: Sci Rep. 2021 May 4;11:9478. doi: 10.1038/s41598-021-89099-2 (PMC8097060; doi:10.1038/s41598-021-89099-2)
Supplement: Supplementary file 4 — Supplementary Table 3. [file 41598_2021_89099_MOESM4_ESM.xlsx]

## Sheet: DEG_RNAseq_Table
Supplementary Table 3. Output from the differential expression analyses between mucinous and their control counterpart for each cancer types from DESeq2.
Gene	CRC_baseMean	CRC_log2FoldChange	CRC_lfcSE	CRC_stat	CRC_pvalue	CRC_padj	BRCA_baseMean	BRCA_log2FoldChange	BRCA_lfcSE	BRCA_stat	BRCA_pvalue	BRCA_padj	LUAD_baseMean	LUAD_log2FoldChange	LUAD_lfcSE	LUAD_stat	LUAD_pvalue	LUAD_padj	STAD_baseMean	STAD_log2FoldChange	STAD_lfcSE	STAD_stat	STAD_pvalue	STAD_padj	CESC_baseMean	CESC_log2FoldChange	CESC_lfcSE	CESC_stat	CESC_pvalue	CESC_padj	PAAD_baseMean	PAAD_log2FoldChange	PAAD_lfcSE	PAAD_stat	PAAD_pvalue	PAAD_padj
UBE2Q2P2	13.1202	0.211093	0.118988	1.77406	0.076053	0.162555	13.1202	-0.0907909	0.196652	-0.461684	0.644308	0.854583	13.1202	0.0187772	0.187393	0.100202	0.920184	0.990281	13.1202	-0.123392	0.204123	-0.604498	0.545513	0.757049	13.1202	-0.752646	0.297502	-2.52988	0.01141	0.0794267	13.1202	0.066379	0.299017	0.22199	0.824321	0.999968
HMGB1P1	227.924	0.193474	0.0853978	2.26556	0.0234786	0.0640553	227.924	0.225981	0.139498	1.61996	0.105242	0.253779	227.924	0.0135237	0.139493	0.0969489	0.922767	0.990281	227.924	0.407343	0.148481	2.74341	0.0060805	0.0485346	227.924	-0.041177	0.223138	-0.184536	0.853593	0.995895	227.924	0.137711	0.216512	0.636042	0.524749	0.999968
LOC155060	202.982	0.383792	0.103608	3.70426	0.000212009	0.00137097	202.982	0.570473	0.166651	3.42315	0.00061899	0.00482751	202.982	0.384852	0.167397	2.29904	0.0215029	0.0826649	202.982	-0.162908	0.180266	-0.90371	0.366149	0.595419	202.982	-0.0370285	0.269306	-0.137496	0.890639	0.995895	202.982	0.0178431	0.258852	0.0689317	0.945044	0.999968
RNU12-2P	1.7068	-0.283388	0.126433	-2.24142	0.0249989	0.06733	1.7068	-0.10145	0.226927	-0.447061	0.654831	0.862821	1.7068	0.246154	0.246626	0.998084	0.318238	0.549129	1.7068	-0.386574	0.212518	-1.81902	0.0689087	0.228576	1.7068	-0.34728	0.378299	-0.918004	0.358617	0.672922	1.7068	-0.0983634	0.361755	-0.271906	0.785694	0.999968
SSX9P	160.56	-0.234041	0.277294	-0.844017	0.39866	0.540354	160.56	0.187532	0.512835	0.365678	0.714606	0.905768	160.56	0.354227	0.509995	0.69457	0.487325	0.716696	160.56	0.00626295	0.55494	0.0112858	0.990995	0.994895	160.56	-0.00170054	0.812208	-0.00209372	0.998329	0.99956	160.56	-0.0925924	0.777488	-0.119092	0.905203	0.999968
CXorf67	2.84653	-0.286121	0.193385	-1.47954	0.138997	0.259482	2.84653	0.500819	0.362688	1.38086	0.167323	0.35149	2.84653	1.04085	0.328539	3.16811	0.00153436	0.0108018	2.84653	2.41161	0.341458	7.06268	1.63324e-12	1.894e-10	2.84653	0.153823	0.558111	0.275614	0.782845	0.982685	2.84653	0.0277965	0.501894	0.0553833	0.955833	0.999968
EFCAB8	2.84938	0.377437	0.154986	2.4353	0.0148793	0.0444637	2.84938	0.0975715	0.241805	0.403514	0.68657	0.885267	2.84938	0.40152	0.248123	1.61823	0.105614	0.260966	2.84938	0.273605	0.252758	1.08248	0.279039	0.504032	2.84938	0.0610547	0.369015	0.165453	0.868587	0.995895	2.84938	-0.101355	0.384408	-0.263665	0.792038	0.999968
SRP14P1	7.27056	-0.0200762	0.0928523	-0.216217	0.828819	0.883728	7.27056	-0.275114	0.144458	-1.90445	0.0568518	0.162468	7.27056	-0.0196137	0.14303	-0.13713	0.890928	0.990281	7.27056	0.0282118	0.158382	0.178125	0.858625	0.927715	7.27056	1.08507	0.262839	4.12828	3.65495e-05	0.00126436	7.27056	0.0304692	0.246772	0.123471	0.901734	0.999968
TRIM75P	160.636	-0.23531	0.273353	-0.86083	0.389332	0.533683	160.636	0.00131932	0.502946	0.00262318	0.997907	0.999082	160.636	0.0751912	0.506022	0.148593	0.881875	0.990281	160.636	0.13931	0.528646	0.263521	0.792149	0.889756	160.636	-0.0407706	0.784064	-0.0519991	0.958529	0.995895	160.636	-0.00517159	0.767998	-0.00673385	0.994627	0.999968
SPATA31B1P	300.241	-0.242938	0.26984	-0.900301	0.36796	0.514084	300.241	-0.127288	0.503282	-0.252917	0.800332	0.948716	300.241	-0.0438565	0.506103	-0.0866553	0.930946	0.990281	300.241	0.189299	0.464636	0.407414	0.683704	0.821081	300.241	-0.0212762	0.792634	-0.0268424	0.978585	0.995895	300.241	-0.153948	0.758483	-0.202968	0.83916	0.999968
REXO1L6P	300.24	-0.242924	0.269848	-0.900223	0.368002	0.514084	300.24	-0.0940964	0.504416	-0.186545	0.852017	0.948716	300.24	-0.0438106	0.506116	-0.0865624	0.931019	0.990281	300.24	0.189338	0.464649	0.407486	0.683651	0.821081	300.24	-0.0212414	0.792658	-0.0267977	0.978621	0.995895	300.24	-0.153839	0.758506	-0.202818	0.839277	0.999968
SDR16C6P	171.656	-0.231925	0.30745	-0.754348	0.45064	0.571844	171.656	-0.0924754	0.554476	-0.16678	0.867543	0.952461	171.656	-0.0933019	0.551252	-0.169254	0.865596	0.989357	171.656	0.600655	0.52878	1.13593	0.255988	0.481386	171.656	-0.0198747	0.868107	-0.0228943	0.981735	0.995895	171.656	-0.150939	0.830413	-0.181764	0.855768	0.999968
HSPB1P1	427.325	0.108194	0.125459	0.862383	0.388477	0.533065	427.325	0.671279	0.201547	3.33063	0.000866506	0.00633204	427.325	0.696239	0.202359	3.44061	0.000580408	0.0049711	427.325	0.309646	0.217805	1.42167	0.155123	0.37318	427.325	0.984936	0.325035	3.03024	0.00244357	0.0276063	427.325	-0.431059	0.312388	-1.37989	0.167622	0.968229
PPBPP1	300.24	-0.242924	0.269848	-0.900223	0.368002	0.514084	300.24	-0.0940964	0.504416	-0.186545	0.852017	0.948716	300.24	-0.0438106	0.506116	-0.0865624	0.931019	0.990281	300.24	0.189338	0.464649	0.407486	0.683651	0.821081	300.24	-0.0212414	0.792658	-0.0267977	0.978621	0.995895	300.24	-0.153839	0.758506	-0.202818	0.839277	0.999968
ANKRD20A20P	1.76593	-0.273032	0.137049	-1.99222	0.0463467	0.109941	1.76593	0.0886508	0.246093	0.360233	0.718673	0.908186	1.76593	-0.123283	0.232346	-0.530601	0.595695	0.809978	1.76593	0.349825	0.233311	1.49939	0.133771	0.341925	1.76593	-0.28127	0.320745	-0.876926	0.380527	0.693814	1.76593	0.00350149	0.345609	0.0101314	0.991916	0.999968
GTPBP6	808.173	0.208587	0.0835573	2.49633	0.0125485	0.0385715	808.173	0.210902	0.134861	1.56385	0.117854	0.274745	808.173	-0.0191468	0.135196	-0.141623	0.887378	0.990281	808.173	0.119404	0.145659	0.819752	0.412358	0.640078	808.173	0.334074	0.217752	1.5342	0.124981	0.367988	808.173	-0.128893	0.209469	-0.615329	0.538337	0.999968
EFCAB12	28.0716	-0.28439	0.186728	-1.52301	0.127755	0.242647	28.0716	0.549776	0.271275	2.02664	0.0426997	0.131448	28.0716	-0.663653	0.272475	-2.43565	0.0148652	0.0623765	28.0716	0.522829	0.30787	1.69822	0.0894669	0.26725	28.0716	-0.141801	0.436357	-0.324965	0.745207	0.963964	28.0716	-0.271121	0.424979	-0.637962	0.523498	0.999968
A1BG	94.1145	-0.214831	0.124323	-1.72801	0.0839856	0.175666	94.1145	-0.117193	0.194682	-0.601972	0.547193	0.776163	94.1145	0.599335	0.196245	3.05401	0.00225804	0.014543	94.1145	-0.452968	0.213789	-2.11876	0.0341109	0.145103	94.1145	0.0777797	0.317766	0.24477	0.806634	0.99349	94.1145	0.0986991	0.304242	0.32441	0.745628	0.999968
A1CF	92.9412	0.37067	0.176359	2.10179	0.0355714	0.0890814	92.9412	-0.21218	0.381741	-0.555823	0.578332	0.801069	92.9412	-1.31819	0.296715	-4.44262	8.88688e-06	0.000157586	92.9412	0.160993	0.306646	0.525014	0.599574	0.80011	92.9412	-1.18265	0.46956	-2.51864	0.0117809	0.0811776	92.9412	-1.38782	0.438323	-3.1662	0.00154446	0.0615673
RBFOX1	6.4625	0.0117281	0.208413	0.0562734	0.955124	0.9728	6.4625	-1.28694	0.347019	-3.70855	0.000208446	0.00195784	6.4625	-2.62332	0.334784	-7.83586	4.65653e-15	9.22716e-13	6.4625	-1.62504	0.380909	-4.26622	1.98816e-05	0.000656607	6.4625	0.646654	0.631683	1.0237	0.305978	0.620899	6.4625	-2.46022	0.527408	-4.66474	3.09012e-06	0.000396662
GGACT	150.857	-0.0807541	0.0823912	-0.980129	0.327022	0.497542	150.857	-0.120663	0.134175	-0.899298	0.368494	0.602834	150.857	0.0404622	0.134329	0.301216	0.76325	0.929699	150.857	-0.11516	0.143968	-0.799898	0.42377	0.650703	150.857	0.332419	0.21611	1.53819	0.124002	0.366144	150.857	-0.542202	0.207252	-2.61615	0.00889283	0.216399
A2M	12403.6	-0.321016	0.116633	-2.75236	0.00591673	0.0210421	12403.6	-0.562735	0.187708	-2.99792	0.00271827	0.0158107	12403.6	-0.65423	0.188369	-3.47312	0.000514441	0.00453161	12403.6	-0.428519	0.20274	-2.11363	0.0345467	0.146316	12403.6	0.40677	0.303178	1.34169	0.179697	0.459078	12403.6	-0.164332	0.291356	-0.564025	0.572737	0.999968
A2ML1	92.4063	1.85658	0.332391	5.58553	2.32994e-08	5.30738e-07	92.4063	4.14906	0.53157	7.8053	5.93603e-15	5.38464e-13	92.4063	0.546464	0.529266	1.03249	0.301841	0.53113	92.4063	4.07099	0.563511	7.22433	5.03561e-13	6.11767e-11	92.4063	1.2041	0.824696	1.46005	0.144276	0.402552	92.4063	1.38274	0.790436	1.74934	0.0802318	0.746028
A4GALT	396.714	-0.316661	0.127314	-2.48725	0.0128736	0.0394048	396.714	0.0948704	0.204566	0.463764	0.642817	0.853454	396.714	0.212839	0.205151	1.03747	0.299516	0.528405	396.714	-0.50036	0.220899	-2.2651	0.0235063	0.114913	396.714	0.650054	0.329534	1.97265	0.048536	0.206422	396.714	0.199597	0.31685	0.629942	0.528733	0.999968
A4GNT	29.7361	-0.368682	0.22104	-1.66794	0.0953268	0.194256	29.7361	-0.269444	0.394129	-0.683645	0.494199	0.729701	29.7361	-4.84695	0.351232	-13.7998	2.55422e-43	1.30329e-39	29.7361	2.0331	0.371248	5.4764	4.34064e-08	3.04441e-06	29.7361	-0.793316	0.610873	-1.29866	0.194061	0.48056	29.7361	-0.367006	0.526732	-0.696761	0.485953	0.999968
NPSR1-AS1	2.3081	-0.113732	0.146117	-0.778361	0.436356	0.571844	2.3081	0.0426994	0.317398	0.13453	0.892984	0.955407	2.3081	-0.0432744	0.274104	-0.157876	0.874555	0.990281	2.3081	-0.387488	0.258155	-1.50099	0.133358	0.341167	2.3081	-1.03425	0.459104	-2.25276	0.024274	0.130721	2.3081	-0.0116216	0.364045	-0.0319235	0.974533	0.999968
AAAS	872.394	-0.0345763	0.0527605	-0.655345	0.512246	0.626082	872.394	0.160035	0.0851818	1.87874	0.0602797	0.169301	872.394	-0.0360642	0.0854827	-0.421889	0.673106	0.868812	872.394	0.124196	0.0921233	1.34815	0.177609	0.404938	872.394	0.0191239	0.13771	0.138871	0.889552	0.995895	872.394	-0.139883	0.132611	-1.05484	0.291499	0.999968
AACS	1120.9	-0.0955415	0.0693595	-1.37748	0.168363	0.301879	1120.9	-0.511661	0.111692	-4.58101	4.62725e-06	7.76662e-05	1120.9	0.00979329	0.112202	0.0872828	0.930447	0.990281	1120.9	0.300217	0.12087	2.48381	0.0129986	0.078122	1120.9	-0.287663	0.180816	-1.59091	0.111629	0.343603	1120.9	-0.426093	0.173888	-2.45038	0.0142705	0.291297
AACSP1	4.00756	-0.0274974	0.212429	-0.129442	0.897008	0.933509	4.00756	0.0660431	0.352965	0.187109	0.851575	0.948716	4.00756	0.892465	0.319307	2.79501	0.00518983	0.0279189	4.00756	1.98358	0.326226	6.0804	1.19883e-09	1.04119e-07	4.00756	0.492078	0.479169	1.02694	0.304449	0.619579	4.00756	-0.0715464	0.518092	-0.138096	0.890165	0.999968
AADAC	88.9261	0.466651	0.231358	2.017	0.0436951	0.105093	88.9261	0.793546	0.396254	2.00262	0.0452183	0.137296	88.9261	-1.74031	0.36366	-4.78555	1.70523e-06	4.05166e-05	88.9261	0.375727	0.390536	0.962082	0.336008	0.565034	88.9261	-0.167905	0.596231	-0.281611	0.778242	0.980955	88.9261	-0.736323	0.556171	-1.32392	0.185531	0.99737
AADACL2	171.783	-0.23286	0.305574	-0.762043	0.446034	0.571844	171.783	0.0932824	0.548368	0.170109	0.864924	0.952461	171.783	-0.0581432	0.547009	-0.106293	0.91535	0.990281	171.783	0.599063	0.525651	1.13966	0.254428	0.481386	171.783	-0.162904	0.85634	-0.190233	0.849126	0.995895	171.783	-0.348821	0.810552	-0.43035	0.666941	0.999968
AADACL3	171.821	-0.232787	0.308617	-0.754292	0.450674	0.571844	171.821	-0.0912074	0.551759	-0.165303	0.868706	0.952464	171.821	0.276288	0.554322	0.498425	0.618184	0.827516	171.821	0.602516	0.530714	1.13529	0.256252	0.481386	171.821	-1.99286	0.830047	-2.4009	0.0163548	0.101121	171.821	-0.0167278	0.829471	-0.0201668	0.98391	0.999968
AADACL4	7.12683	0.0394218	0.215764	0.182708	0.855027	0.903219	7.12683	-0.0359908	0.389053	-0.0925087	0.926294	0.969024	7.12683	-0.0582102	0.372629	-0.156215	0.875864	0.990281	7.12683	5.59741	0.381964	14.6543	1.26449e-48	9.55859e-46	7.12683	0.221196	0.598866	0.369358	0.711861	0.946623	7.12683	-0.474769	0.548336	-0.865836	0.38658	0.999968
AADAT	132.831	-0.389836	0.127677	-3.0533	0.00226338	0.00964419	132.831	-0.281619	0.207521	-1.35706	0.174761	0.363236	132.831	0.149183	0.207074	0.720436	0.471257	0.703301	132.831	0.397241	0.223355	1.77851	0.0753194	0.24224	132.831	0.25287	0.332396	0.76075	0.446807	0.755817	132.831	-0.161975	0.321094	-0.504447	0.613947	0.999968
AAGAB	1417.25	-0.0655669	0.0598092	-1.09627	0.272962	0.435928	1417.25	-0.131673	0.09627	-1.36774	0.171392	0.357863	1417.25	0.0154471	0.0967762	0.159617	0.873183	0.990281	1417.25	0.0985146	0.104137	0.946009	0.344144	0.572913	1417.25	-0.00845654	0.156031	-0.0541978	0.956778	0.995895	1417.25	-0.184506	0.150045	-1.22967	0.218821	0.999968
AAK1	804.04	0.267497	0.0798211	3.35121	0.000804582	0.00411257	804.04	-0.0517142	0.128371	-0.402848	0.68706	0.885787	804.04	-0.000730195	0.128862	-0.00566648	0.995479	0.998655	804.04	-0.297083	0.138667	-2.14242	0.0321597	0.139626	804.04	-0.241988	0.207944	-1.16372	0.244539	0.550091	804.04	0.00214743	0.199679	0.0107544	0.991419	0.999968
AAMP	3001.14	0.104514	0.0533281	1.95982	0.0500166	0.116734	3001.14	-0.0639521	0.085971	-0.74388	0.456949	0.693511	3001.14	-0.0428302	0.0862861	-0.496374	0.619631	0.828583	3001.14	0.314906	0.0929033	3.38961	0.000699926	0.0110483	3001.14	0.0288875	0.13921	0.20751	0.835611	0.995895	3001.14	0.105751	0.133829	0.790191	0.429416	0.999968
AANAT	1.76516	-0.162521	0.129315	-1.25678	0.208832	0.356287	1.76516	0.0759422	0.2411	0.314983	0.752775	0.930407	1.76516	-0.226182	0.204273	-1.10725	0.268184	0.491703	1.76516	-0.0291962	0.225783	-0.129311	0.897112	0.947529	1.76516	-0.093567	0.333789	-0.280317	0.779234	0.981358	1.76516	-0.104754	0.319576	-0.327792	0.743069	0.999968
AARS	3622.52	0.219234	0.0686185	3.19498	0.00139843	0.00649766	3622.52	-0.327211	0.110542	-2.96006	0.00307575	0.0174184	3622.52	0.151518	0.110952	1.36561	0.172061	0.365962	3622.52	0.33925	0.119475	2.83952	0.00451815	0.0398339	3622.52	-0.138005	0.178901	-0.771406	0.440466	0.750598	3622.52	0.046232	0.172053	0.268708	0.788154	0.999968
AARS2	533.348	0.0159952	0.0592902	0.269777	0.787331	0.853127	533.348	0.0366275	0.0957276	0.382622	0.702	0.896441	533.348	0.11258	0.0960294	1.17235	0.241055	0.458564	533.348	0.0550479	0.103275	0.533021	0.594019	0.796436	533.348	-0.115621	0.154462	-0.748539	0.454135	0.762168	533.348	-0.104121	0.149014	-0.698736	0.484717	0.999968
AARSD1	600.883	0.0754835	0.0667277	1.13122	0.257963	0.418022	600.883	-0.0504485	0.107462	-0.469453	0.638746	0.850633	600.883	0.249172	0.10798	2.30758	0.0210227	0.081449	600.883	-0.0984049	0.116247	-0.846517	0.397264	0.625582	600.883	0.69402	0.173903	3.99084	6.58386e-05	0.00203293	600.883	-0.133072	0.167266	-0.795571	0.426281	0.999968
AASDH	249.461	0.00604616	0.061302	0.0986291	0.921433	0.95006	249.461	0.0755358	0.0980944	0.770031	0.441282	0.678336	249.461	0.257111	0.0990951	2.59459	0.00947036	0.0442716	249.461	-0.0790358	0.106491	-0.74218	0.457979	0.682098	249.461	0.198576	0.159772	1.24287	0.213915	0.508325	249.461	-0.0416814	0.153765	-0.271072	0.786336	0.999968
AASDHPPT	840.268	0.169592	0.0602352	2.81549	0.00487032	0.017985	840.268	-0.0104151	0.096984	-0.10739	0.91448	0.963729	840.268	0.168956	0.0973297	1.73592	0.0825781	0.219199	840.268	0.279752	0.104902	2.6668	0.00765776	0.0558566	840.268	0.311163	0.157359	1.97742	0.0479947	0.204845	840.268	0.0669898	0.151298	0.442767	0.657934	0.999968
AASS	247.059	-0.319959	0.125774	-2.54392	0.0109616	0.0346005	247.059	-0.512669	0.201694	-2.54182	0.0110277	0.0474303	247.059	0.46212	0.201959	2.28819	0.0221266	0.0844118	247.059	-0.337322	0.217929	-1.54785	0.121657	0.322499	247.059	-0.0951149	0.326952	-0.290914	0.771117	0.977098	247.059	0.0703425	0.312641	0.224994	0.821984	0.999968
AATF	1553.09	0.308867	0.0673311	4.58728	4.49062e-06	5.3349e-05	1553.09	-0.0538337	0.108496	-0.49618	0.619768	0.835315	1553.09	0.358153	0.10891	3.28851	0.00100717	0.00771059	1553.09	0.107952	0.117201	0.921084	0.357006	0.587107	1553.09	0.550748	0.175602	3.13635	0.00171066	0.0214814	1553.09	-0.070742	0.16883	-0.419013	0.675206	0.999968
AATK	247.429	-0.133962	0.173097	-0.773915	0.438981	0.571844	247.429	-1.81236	0.278244	-6.51357	7.33852e-11	3.68914e-09	247.429	-0.60768	0.278938	-2.17855	0.029365	0.104124	247.429	0.181794	0.30005	0.60588	0.544594	0.756391	247.429	-0.181863	0.447386	-0.406502	0.684374	0.930532	247.429	-0.008282	0.429639	-0.0192766	0.98462	0.999968
ABAT	746.418	1.12794	0.145724	7.74025	9.92229e-15	8.13309e-13	746.418	0.173605	0.233935	0.742111	0.45802	0.694465	746.418	-0.217005	0.234998	-0.923434	0.355781	0.590125	746.418	0.0898251	0.252924	0.355147	0.72248	0.844693	746.418	-1.13539	0.378327	-3.00107	0.00269029	0.0295051	746.418	0.254797	0.362636	0.702625	0.48229	0.999968
ABCA10	23.7981	-0.476239	0.161709	-2.94504	0.00322917	0.0128801	23.7981	0.348904	0.260579	1.33896	0.180585	0.372071	23.7981	-0.800005	0.258677	-3.09268	0.00198358	0.0132088	23.7981	-0.388471	0.27379	-1.41887	0.155938	0.374215	23.7981	0.81186	0.41481	1.95719	0.0503257	0.211304	23.7981	-0.173974	0.391038	-0.444905	0.656389	0.999968
ABCA1	808.832	-0.234717	0.104543	-2.24519	0.0247562	0.0668525	808.832	-0.102317	0.168155	-0.608469	0.542877	0.772241	808.832	0.299093	0.168704	1.77288	0.076248	0.207137	808.832	-0.330886	0.181582	-1.82224	0.0684182	0.227689	808.832	0.166197	0.272142	0.610697	0.5414	0.836295	808.832	-0.0455105	0.261239	-0.17421	0.8617	0.999968
ABCA11P	104.369	0.315648	0.0834659	3.78176	0.000155722	0.00106226	104.369	-0.184655	0.133807	-1.38001	0.167584	0.351891	104.369	0.45967	0.135226	3.39926	0.000675678	0.00561049	104.369	0.0442271	0.144823	0.305387	0.760072	0.867922	104.369	0.0771568	0.218386	0.353304	0.72386	0.953663	104.369	0.46667	0.209773	2.22464	0.0261055	0.422533
ABCA12	193.158	-0.699056	0.273347	-2.5574	0.0105458	0.0335212	193.158	0.885404	0.435325	2.03389	0.0419623	0.129804	193.158	0.422815	0.437022	0.967491	0.333299	0.565545	193.158	0.616392	0.469706	1.3123	0.18942	0.421646	193.158	-0.00195276	0.693038	-0.00281768	0.997752	0.99956	193.158	-0.159238	0.665491	-0.239278	0.81089	0.999968
ABCA13	97.0082	0.0952323	0.233169	0.408425	0.682961	0.771189	97.0082	2.51726	0.388145	6.48537	8.85171e-11	4.38503e-09	97.0082	-0.0443719	0.371802	-0.119343	0.905004	0.990281	97.0082	0.465471	0.400731	1.16155	0.245416	0.481386	97.0082	-0.353084	0.592485	-0.595937	0.551217	0.844971	97.0082	-0.368186	0.570566	-0.6453	0.518733	0.999968
ABCA17P	20.4023	0.389367	0.220227	1.76802	0.0770569	0.164168	20.4023	0.694591	0.351238	1.97755	0.0479796	0.143524	20.4023	1.52206	0.356766	4.26627	1.98769e-05	0.000310871	20.4023	-0.184677	0.380473	-0.485388	0.627401	0.820704	20.4023	0.880256	0.551722	1.59547	0.110607	0.341269	20.4023	-0.643216	0.545133	-1.17993	0.23803	0.999968
ABCA2	1575.43	-0.0897207	0.0924499	-0.970479	0.331808	0.502948	1575.43	-0.638073	0.14887	-4.28611	1.81829e-05	0.00025384	1575.43	-0.191035	0.149498	-1.27785	0.201303	0.40768	1575.43	0.158967	0.160918	0.987876	0.323213	0.55175	1575.43	-0.584659	0.240756	-2.42843	0.0151645	0.0962396	1575.43	0.184077	0.23149	0.795184	0.426506	0.999968
ABCA3	1843.17	-0.516579	0.172397	-2.99646	0.00273137	0.0112371	1843.17	-0.243923	0.276497	-0.882192	0.377673	0.612451	1843.17	-0.559282	0.27746	-2.01572	0.0438292	0.138767	1843.17	0.0714797	0.298874	0.239164	0.810979	0.901676	1843.17	0.414892	0.444964	0.932418	0.35112	0.665627	1843.17	-0.0690951	0.427534	-0.161613	0.871611	0.999968
ABCA4	83.0311	-2.0729	0.222211	-9.32854	1.07338e-20	2.77313e-18	83.0311	0.686464	0.35217	1.94924	0.0512667	0.150693	83.0311	1.9295	0.351535	5.48877	4.0475e-08	1.61979e-06	83.0311	-0.383031	0.39892	-0.960171	0.336969	0.566108	83.0311	0.424126	0.563814	0.752244	0.451904	0.76069	83.0311	-0.367787	0.546404	-0.673104	0.500881	0.999968
ABCA5	359.844	-0.0458152	0.112065	-0.408827	0.682667	0.771019	359.844	-0.640482	0.18028	-3.5527	0.000381297	0.00325346	359.844	-0.0975855	0.181098	-0.538855	0.589987	0.804751	359.844	-0.426233	0.194653	-2.1897	0.028546	0.129866	359.844	0.0648102	0.290946	0.222757	0.823725	0.995895	359.844	-0.509759	0.279751	-1.82219	0.0684267	0.689333
ABCA6	69.8999	-0.124109	0.172849	-0.718022	0.472744	0.591328	69.8999	0.702367	0.27124	2.58947	0.00961232	0.0428451	69.8999	-0.299864	0.270955	-1.10669	0.268427	0.491884	69.8999	-0.578826	0.291112	-1.98833	0.0467753	0.178312	69.8999	0.342932	0.444246	0.771943	0.440148	0.750431	69.8999	0.150541	0.416657	0.361307	0.71787	0.999968
ABCA7	589.336	-0.247714	0.104306	-2.37489	0.0175544	0.0506984	589.336	-0.231282	0.168004	-1.37665	0.168621	0.353598	589.336	-0.256145	0.168319	-1.52178	0.128063	0.298137	589.336	-0.354239	0.181362	-1.95321	0.0507941	0.18798	589.336	-0.622659	0.270807	-2.29927	0.0214894	0.120932	589.336	0.463804	0.260688	1.77916	0.0752143	0.720438
ABCA8	101.455	0.102495	0.223217	0.45917	0.646112	0.740778	101.455	0.57942	0.355423	1.63023	0.103053	0.250365	101.455	-1.12708	0.355761	-3.16808	0.00153447	0.0108018	101.455	-0.810915	0.382372	-2.12075	0.0339428	0.144599	101.455	-0.0677275	0.572513	-0.118299	0.905831	0.995895	101.455	0.126387	0.544526	0.232104	0.816457	0.999968
ABCA9	47.7259	0.0506391	0.177102	0.285932	0.77493	0.843515	47.7259	0.771452	0.27741	2.78091	0.00542072	0.0273884	47.7259	-0.434393	0.277708	-1.56421	0.117769	0.281571	47.7259	-0.452383	0.297613	-1.52004	0.128501	0.333721	47.7259	0.0870323	0.450664	0.19312	0.846865	0.995895	47.7259	0.055745	0.425203	0.131102	0.895695	0.999968
ABCB10	657.818	0.201529	0.0616376	3.26958	0.00107707	0.0052566	657.818	0.10447	0.0994589	1.05039	0.29354	0.52002	657.818	0.202819	0.0998648	2.03094	0.0422611	0.135026	657.818	-0.00493267	0.107367	-0.045942	0.963356	0.980293	657.818	-0.0156217	0.161018	-0.0970187	0.922712	0.995895	657.818	-0.163449	0.15501	-1.05444	0.291681	0.999968
ABCB11	3.79962	-0.538101	0.165723	-3.247	0.00116629	0.00559832	3.79962	0.249777	0.281096	0.888582	0.374228	0.608847	3.79962	0.275406	0.263897	1.04361	0.296665	0.52517	3.79962	-0.256385	0.284006	-0.902743	0.366662	0.595826	3.79962	-0.45881	0.41889	-1.0953	0.273386	0.583321	3.79962	0.361733	0.376622	0.960469	0.336819	0.999968
ABCB1	445.321	0.322937	0.172389	1.8733	0.0610269	0.136785	445.321	0.256258	0.279164	0.917948	0.358646	0.592836	445.321	-0.204992	0.279556	-0.733275	0.463391	0.696349	445.321	-0.876474	0.299197	-2.92942	0.00339593	0.0327867	445.321	-1.89211	0.447526	-4.22793	2.35851e-05	0.000895402	445.321	-0.353928	0.427991	-0.826951	0.408265	0.999968
ABCB4	35.7375	0.0137726	0.150817	0.0913202	0.927238	0.954022	35.7375	-0.0522227	0.241492	-0.216251	0.828792	0.948716	35.7375	0.0389342	0.241651	0.161117	0.872001	0.990281	35.7375	-0.309896	0.261284	-1.18605	0.235603	0.478758	35.7375	-0.296147	0.398604	-0.74296	0.457506	0.765035	35.7375	0.113551	0.37179	0.305416	0.760049	0.999968
ABCB5	4.3849	0.00990064	0.18752	0.0527977	0.957893	0.974287	4.3849	0.622997	0.283878	2.1946	0.0281926	0.0963191	4.3849	-0.287699	0.282604	-1.01803	0.308666	0.538957	4.3849	-0.0240737	0.309561	-0.0777671	0.938013	0.968095	4.3849	0.666182	0.485766	1.3714	0.170249	0.445142	4.3849	-0.815757	0.405388	-2.01229	0.0441897	0.555995
ABCB6	636.827	-0.0441328	0.101377	-0.435333	0.663321	0.755321	636.827	-0.0461828	0.16314	-0.283088	0.77711	0.9446	636.827	0.0444383	0.163607	0.271616	0.785918	0.945343	636.827	0.012879	0.176231	0.0730801	0.941742	0.969776	636.827	-0.259336	0.263562	-0.983967	0.325132	0.640897	636.827	-0.593229	0.253504	-2.34012	0.0192777	0.355748
ABCB7	515.375	0.273785	0.0590529	4.63627	3.54754e-06	4.34866e-05	515.375	-0.0898271	0.0952009	-0.943553	0.345398	0.578577	515.375	0.232397	0.0956977	2.42845	0.0151635	0.0633178	515.375	0.13468	0.102848	1.30949	0.190367	0.42294	515.375	0.0948599	0.154161	0.615331	0.538336	0.833835	515.375	0.0974114	0.148559	0.655711	0.51201	0.999968
ABCB8	878.534	0.0307962	0.0684814	0.449701	0.652926	0.746651	878.534	-0.0154414	0.110401	-0.139866	0.888766	0.954158	878.534	0.113051	0.110807	1.02025	0.307609	0.537526	878.534	0.138299	0.119394	1.15834	0.246725	0.481386	878.534	-0.249151	0.17869	-1.39432	0.163222	0.433716	878.534	-0.351694	0.171772	-2.04745	0.040614	0.530008
ABCB9	177.706	0.321928	0.100328	3.20877	0.00133305	0.00624539	177.706	0.254464	0.16066	1.58387	0.113224	0.26706	177.706	0.11223	0.161428	0.695236	0.486907	0.716598	177.706	0.307787	0.174459	1.76423	0.0776925	0.24654	177.706	0.200065	0.259711	0.770337	0.4411	0.751491	177.706	0.233408	0.24995	0.933819	0.350397	0.999968
ABCC10	738.669	0.31542	0.0654866	4.81656	1.46051e-06	2.02232e-05	738.669	0.0774688	0.105957	0.731136	0.464696	0.70115	738.669	0.0893691	0.10593	0.843664	0.398857	0.634306	738.669	0.21628	0.11415	1.89469	0.0581329	0.205134	738.669	-0.263194	0.171129	-1.53799	0.124051	0.366144	738.669	0.0735653	0.164433	0.447388	0.654595	0.999968
ABCC11	257.257	0.303707	0.215087	1.41202	0.157945	0.287082	257.257	-0.652675	0.313116	-2.08445	0.0371193	0.118044	257.257	-2.32374	0.323012	-7.19397	6.29338e-13	8.45052e-11	257.257	1.21562	0.372676	3.26186	0.00110684	0.0152537	257.257	-0.266593	0.534572	-0.498704	0.617988	0.891309	257.257	0.131236	0.498167	0.263437	0.792214	0.999968
ABCC12	8.05066	-0.245198	0.2118	-1.15768	0.246993	0.404657	8.05066	0.436239	0.274954	1.58659	0.112605	0.266189	8.05066	-1.01284	0.303762	-3.33431	0.00085511	0.00677515	8.05066	0.143085	0.379603	0.376934	0.706223	0.833854	8.05066	-0.144419	0.595953	-0.242332	0.808523	0.994393	8.05066	-0.400529	0.520153	-0.770023	0.441286	0.999968
ABCC13	18.7527	-0.0395816	0.216017	-0.183233	0.854615	0.902971	18.7527	1.85495	0.343745	5.39628	6.8035e-08	1.92593e-06	18.7527	-0.697391	0.354944	-1.96479	0.0494381	0.151393	18.7527	0.633644	0.386863	1.6379	0.101442	0.289133	18.7527	-2.57475	0.618927	-4.16002	3.18226e-05	0.00114147	18.7527	-0.183682	0.562331	-0.326644	0.743937	0.999968
ABCC1	1905.58	0.15187	0.0800264	1.89775	0.0577297	0.130773	1905.58	0.561207	0.129032	4.34937	1.3653e-05	0.000198515	1905.58	-0.0136668	0.129353	-0.105655	0.915856	0.990281	1905.58	-0.0535471	0.139256	-0.384522	0.700592	0.831052	1905.58	-0.335192	0.208542	-1.60731	0.107987	0.336748	1905.58	-0.00758848	0.200525	-0.0378431	0.969813	0.999968
ABCC2	141.575	1.66591	0.247159	6.74024	1.58123e-11	7.30155e-10	141.575	0.893978	0.401174	2.2284	0.0258536	0.0902621	141.575	-0.178784	0.395032	-0.452581	0.65085	0.852713	141.575	-0.485229	0.424926	-1.14191	0.25349	0.481386	141.575	-1.09516	0.635664	-1.72287	0.0849129	0.292403	141.575	-1.2571	0.60757	-2.06906	0.0385404	0.517506
ABCC3	3380.38	-0.0659281	0.130276	-0.506065	0.612811	0.712149	3380.38	-0.452317	0.209837	-2.15556	0.0311182	0.103491	3380.38	0.0997348	0.210318	0.474209	0.635351	0.841281	3380.38	0.247748	0.226354	1.09451	0.273729	0.497623	3380.38	-0.166843	0.338168	-0.493372	0.62175	0.89299	3380.38	-0.0946847	0.324989	-0.291348	0.770785	0.999968
ABCC4	571.827	0.35833	0.13305	2.6932	0.00707701	0.024223	571.827	-1.38766	0.214301	-6.47526	9.46463e-11	4.66602e-09	571.827	0.495986	0.214646	2.31071	0.0208486	0.0808666	571.827	0.190297	0.231095	0.823458	0.410248	0.637809	571.827	0.17532	0.345458	0.5075	0.611804	0.887359	571.827	-0.0689894	0.332086	-0.207746	0.835427	0.999968
ABCC5	972.933	0.346083	0.090342	3.83081	0.000127724	0.000898916	972.933	0.704973	0.14523	4.85417	1.20891e-06	2.43833e-05	972.933	0.250531	0.145857	1.71765	0.0858599	0.225441	972.933	-0.0752418	0.157038	-0.479131	0.631845	0.821081	972.933	-0.492491	0.23495	-2.09615	0.0360687	0.170487	972.933	0.223172	0.226024	0.98738	0.323456	0.999968
ABCC6	225.003	0.90138	0.154383	5.8386	5.26397e-09	1.4118e-07	225.003	0.315803	0.249022	1.26817	0.204737	0.406171	225.003	-0.165715	0.248207	-0.667646	0.50436	0.731834	225.003	0.410812	0.267812	1.53396	0.12504	0.327818	225.003	-0.887926	0.399078	-2.22494	0.0260852	0.1375	225.003	-0.792354	0.38378	-2.06461	0.0389602	0.518857
ABCC6P1	33.4164	0.808105	0.156731	5.15599	2.52288e-07	4.26611e-06	33.4164	0.184124	0.275505	0.668315	0.503933	0.738316	33.4164	-0.0183059	0.251271	-0.0728533	0.941923	0.990283	33.4164	0.505491	0.271487	1.86193	0.0626123	0.214941	33.4164	-1.10745	0.405327	-2.73223	0.00629073	0.052924	33.4164	-1.5832	0.393186	-4.0266	5.65886e-05	0.00460149
ABCC6P2	54.6739	0.785498	0.136646	5.74843	9.00765e-09	2.29521e-07	54.6739	0.791986	0.224989	3.5201	0.000431376	0.00361132	54.6739	0.384034	0.218297	1.75923	0.0785385	0.211446	54.6739	0.374515	0.236935	1.58067	0.113954	0.309644	54.6739	-0.607834	0.351428	-1.72961	0.0836994	0.289592	54.6739	-0.659763	0.341531	-1.93178	0.0533868	0.613951
ABCC8	144.571	-1.22739	0.232323	-5.28313	1.26996e-07	2.34994e-06	144.571	-0.688049	0.353343	-1.94726	0.0515039	0.151142	144.571	-0.1111	0.359366	-0.309157	0.757202	0.926367	144.571	-0.418871	0.385551	-1.08642	0.277293	0.501822	144.571	1.32307	0.583735	2.26655	0.0234175	0.12776	144.571	0.452287	0.542943	0.833028	0.404829	0.999968
ABCC9	216.941	-0.661262	0.152681	-4.33099	1.48439e-05	0.000148076	216.941	0.265659	0.244505	1.08652	0.27725	0.499927	216.941	0.251881	0.245122	1.02758	0.304149	0.533673	216.941	-0.733727	0.263353	-2.7861	0.00533468	0.0446028	216.941	0.0148405	0.400018	0.0370997	0.970405	0.995895	216.941	-0.174192	0.377779	-0.461094	0.644731	0.999968
ABCD1	529.972	0.321399	0.0933806	3.44182	0.00057782	0.00313652	529.972	-0.237367	0.150278	-1.57952	0.114218	0.268477	529.972	0.0120585	0.150848	0.0799383	0.936286	0.990283	529.972	0.320233	0.162319	1.97286	0.0485121	0.182439	529.972	0.342353	0.242911	1.40938	0.158723	0.426592	529.972	0.142143	0.233745	0.608114	0.543112	0.999968
ABCD2	18.4599	-0.079897	0.155307	-0.514446	0.60694	0.70734	18.4599	0.627445	0.245553	2.55523	0.0106117	0.0460823	18.4599	-0.0377673	0.239613	-0.157617	0.874758	0.990281	18.4599	-0.231414	0.255564	-0.9055	0.3652	0.594815	18.4599	-0.951206	0.398235	-2.38855	0.0169148	0.103417	18.4599	0.221261	0.377508	0.58611	0.557801	0.999968
ABCD3	1797.54	-0.0569395	0.0738272	-0.771254	0.440556	0.571844	1797.54	-0.0503213	0.118849	-0.423404	0.672	0.875435	1797.54	-0.019002	0.119359	-0.1592	0.873511	0.990281	1797.54	0.125118	0.128494	0.973723	0.330194	0.558811	1797.54	-0.320035	0.19241	-1.6633	0.0962527	0.315086	1797.54	-0.352624	0.185096	-1.90509	0.0567682	0.634871
ABCD4	615.276	-0.193557	0.0573152	-3.37707	0.000732629	0.00381258	615.276	-0.0133447	0.0926038	-0.144106	0.885417	0.953941	615.276	-0.0744444	0.0926488	-0.803511	0.421679	0.65681	615.276	-0.106795	0.0997599	-1.07052	0.284386	0.509792	615.276	-0.0111987	0.149257	-0.0750292	0.940191	0.995895	615.276	0.0780906	0.143581	0.54388	0.586524	0.999968
ABCE1	2040.19	0.0356948	0.0674358	0.529315	0.596587	0.698826	2040.19	-0.14494	0.108715	-1.33321	0.182463	0.374279	2040.19	0.334276	0.10915	3.06253	0.00219473	0.0143068	2040.19	0.0382553	0.117431	0.325769	0.744599	0.858248	2040.19	0.505707	0.175988	2.87354	0.00405903	0.038876	2040.19	-0.0171293	0.16929	-0.101183	0.919405	0.999968
ABCF1	2060.32	0.0679933	0.0563952	1.20566	0.22795	0.380413	2060.32	0.0268543	0.0908972	0.295435	0.767661	0.940059	2060.32	0.182759	0.0912185	2.00353	0.0451201	0.141438	2060.32	0.0321849	0.0981747	0.327833	0.743038	0.857626	2060.32	-0.135996	0.147089	-0.924582	0.355184	0.669248	2060.32	0.0612117	0.141509	0.432565	0.665331	0.999968
ABCF2	1536.98	0.25807	0.0517294	4.98886	6.07381e-07	9.26505e-06	1536.98	0.0229473	0.0834208	0.275079	0.783255	0.948096	1536.98	0.301697	0.0837236	3.60349	0.000313973	0.00303562	1536.98	0.343989	0.0901759	3.81465	0.000136376	0.00320673	1536.98	0.156944	0.135139	1.16135	0.245499	0.551225	1536.98	-0.0499172	0.129935	-0.38417	0.700852	0.999968
ABCF3	1169.05	0.127196	0.0495839	2.56527	0.0103094	0.0328979	1169.05	0.0377904	0.0798134	0.473484	0.635868	0.848184	1169.05	0.053967	0.0801663	0.673187	0.500828	0.72873	1169.05	0.306591	0.0864329	3.54716	0.000389406	0.00708359	1169.05	-0.237622	0.129168	-1.83963	0.0658226	0.250969	1169.05	0.112907	0.124368	0.907839	0.363963	0.999968
ABCG1	896.746	0.144338	0.103499	1.39458	0.163142	0.294614	896.746	-0.223332	0.166474	-1.34154	0.179745	0.370977	896.746	-0.486685	0.167102	-2.9125	0.00358543	0.0209056	896.746	-0.300684	0.180059	-1.66991	0.0949365	0.277641	896.746	-0.201242	0.269186	-0.747594	0.454705	0.762836	896.746	-0.280296	0.2587	-1.08348	0.278595	0.999968
ABCG2	90.7326	-0.445202	0.169158	-2.63187	0.00849168	0.0281539	90.7326	-0.126236	0.271715	-0.46459	0.642225	0.852985	90.7326	-0.164267	0.272263	-0.603337	0.546284	0.768836	90.7326	0.0798663	0.292018	0.273498	0.784471	0.884833	90.7326	0.329268	0.439793	0.748688	0.454045	0.762094	90.7326	-0.745711	0.418549	-1.78166	0.074805	0.718825
ABCG4	4.65613	-0.278492	0.124248	-2.24142	0.0249988	0.06733	4.65613	0.1269	0.216298	0.58669	0.557412	0.784226	4.65613	0.243842	0.194896	1.25114	0.210884	0.420286	4.65613	-0.131892	0.20294	-0.649905	0.515754	0.730451	4.65613	0.367526	0.287468	1.27849	0.201076	0.48988	4.65613	-0.142754	0.284131	-0.502423	0.61537	0.999968
ABCG5	12.9597	-0.650219	0.187167	-3.47401	0.000512747	0.00284457	12.9597	0.493989	0.339942	1.45316	0.14618	0.320403	12.9597	0.213614	0.333715	0.640108	0.522102	0.747073	12.9597	-0.0425402	0.319184	-0.133278	0.893973	0.946222	12.9597	-0.26915	0.517196	-0.520403	0.602783	0.880848	12.9597	-0.199553	0.464205	-0.429881	0.667282	0.999968
ABCG8	10.3692	-0.692389	0.217603	-3.18189	0.00146318	0.00673813	10.3692	0.647091	0.384584	1.68258	0.0924573	0.231232	10.3692	0.351191	0.393174	0.893221	0.371739	0.607024	10.3692	-0.0326338	0.369616	-0.088291	0.929645	0.963395	10.3692	0.132823	0.636108	0.208806	0.8346	0.995895	10.3692	-0.3649	0.533826	-0.683557	0.494255	0.999968
ABHD10	711.198	-0.138622	0.0578603	-2.39581	0.0165838	0.0484435	711.198	-0.501666	0.0931518	-5.38547	7.22541e-08	2.02292e-06	711.198	0.120514	0.0938171	1.28456	0.198945	0.404469	711.198	0.0738107	0.100864	0.731781	0.464302	0.686785	711.198	0.216651	0.151116	1.43367	0.151667	0.414671	711.198	-0.166977	0.145484	-1.14774	0.251076	0.999968
ABHD11	1568.15	-0.0525584	0.0912841	-0.575768	0.564772	0.671815	1568.15	0.154266	0.147138	1.04845	0.294432	0.520741	1568.15	0.20293	0.147696	1.37397	0.169452	0.362084	1568.15	0.173343	0.158919	1.09076	0.275376	0.499328	1568.15	0.332288	0.237766	1.39754	0.16225	0.432484	1568.15	-0.307436	0.228745	-1.34401	0.178945	0.988704
ABHD12	2071.9	0.497666	0.0775611	6.41644	1.39497e-10	5.38209e-09	2071.9	-0.425025	0.124897	-3.40301	0.000666483	0.00513124	2071.9	0.0177662	0.125396	0.141681	0.887332	0.990281	2071.9	0.531012	0.135051	3.93194	8.42637e-05	0.00217975	2071.9	0.221016	0.202142	1.09337	0.274233	0.58431	2071.9	-0.165033	0.194344	-0.849179	0.395782	0.999968
ABHD12B	45.8445	0.33007	0.275176	1.19949	0.230339	0.383335	45.8445	0.114779	0.440523	0.260551	0.794439	0.948716	45.8445	0.352617	0.452079	0.779991	0.435396	0.669944	45.8445	1.0877	0.487078	2.23311	0.0255419	0.12059	45.8445	0.189226	0.711042	0.266125	0.790143	0.985988	45.8445	0.0262122	0.712315	0.0367986	0.970646	0.999968
ABHD13	618.464	0.134556	0.0613354	2.19378	0.0282515	0.0741434	618.464	-0.119746	0.0991467	-1.20777	0.227136	0.435837	618.464	0.0263473	0.0993972	0.265071	0.790955	0.948885	618.464	-0.0030813	0.106749	-0.0288649	0.976972	0.987628	618.464	-0.177639	0.160407	-1.10743	0.268108	0.577141	618.464	-0.016079	0.154154	-0.104304	0.916928	0.999968
ABHD14A	304.093	-0.18226	0.0918358	-1.98463	0.0471855	0.111491	304.093	-0.211074	0.147657	-1.42949	0.152863	0.330712	304.093	-0.220202	0.148007	-1.48778	0.136808	0.312229	304.093	0.371739	0.159997	2.32341	0.020157	0.103995	304.093	0.573491	0.238966	2.39989	0.0164001	0.101248	304.093	-0.0709742	0.229511	-0.309241	0.757138	0.999968
ABHD14B	2141.79	0.0527126	0.0776488	0.67886	0.497227	0.613122	2141.79	-0.229069	0.125146	-1.83042	0.0671873	0.183672	2141.79	-0.295823	0.125605	-2.35519	0.0185131	0.0737985	2141.79	0.146779	0.135234	1.08537	0.277758	0.50241	2141.79	0.512021	0.202492	2.5286	0.0114519	0.0795823	2141.79	-0.165659	0.194663	-0.851	0.394769	0.999968
ABHD15	429.808	0.0469225	0.0607242	0.772715	0.439691	0.571844	429.808	-0.476387	0.0976553	-4.87825	1.07034e-06	2.19711e-05	429.808	-0.147397	0.0980669	-1.50302	0.132834	0.305549	429.808	0.120219	0.105736	1.13697	0.255549	0.481386	429.808	-0.366442	0.158527	-2.31154	0.0208031	0.118384	429.808	-0.0383324	0.152101	-0.25202	0.801026	0.999968
ABHD1	11.7941	0.117783	0.150136	0.784514	0.432739	0.571844	11.7941	-0.205556	0.223779	-0.918567	0.358322	0.592655	11.7941	1.04822	0.246755	4.24804	2.15652e-05	0.000331185	11.7941	-0.27102	0.260277	-1.04128	0.297747	0.524423	11.7941	-0.36696	0.376485	-0.9747	0.329709	0.6456	11.7941	0.172161	0.376552	0.457205	0.647524	0.999968
ABHD2	7560.36	-0.137586	0.113879	-1.20818	0.22698	0.379012	7560.36	-0.492035	0.183295	-2.68439	0.00726614	0.0342499	7560.36	-1.17599	0.183949	-6.39304	1.62618e-10	1.20692e-08	7560.36	-0.472229	0.19798	-2.38523	0.0170684	0.0929556	7560.36	-0.394198	0.296075	-1.33141	0.183053	0.463825	7560.36	0.00659436	0.284562	0.0231737	0.981512	0.999968
ABHD3	784.848	-0.462241	0.0933596	-4.95119	7.37616e-07	1.10053e-05	784.848	0.307153	0.150531	2.04046	0.0413041	0.128391	784.848	-0.2322	0.150947	-1.53829	0.123978	0.291688	784.848	0.140008	0.162363	0.862312	0.388516	0.616367	784.848	-0.185019	0.243124	-0.761005	0.446654	0.755711	784.848	-0.439457	0.233759	-1.87996	0.0601139	0.65075
ABHD4	846.675	-0.339438	0.0757692	-4.47989	7.46813e-06	8.23471e-05	846.675	0.192321	0.121925	1.57737	0.114711	0.269264	846.675	0.0538641	0.122261	0.440567	0.659526	0.858806	846.675	0.210367	0.131768	1.59649	0.110379	0.304192	846.675	0.0260059	0.197345	0.131779	0.895159	0.995895	846.675	-0.0710392	0.189515	-0.374848	0.707773	0.999968
ABHD5	604.717	-0.237384	0.0600699	-3.9518	7.75671e-05	0.000592938	604.717	0.23548	0.0965087	2.43999	0.0146877	0.0588721	604.717	0.298444	0.0969745	3.07755	0.00208709	0.01375	604.717	-0.149523	0.104447	-1.43156	0.152269	0.368748	604.717	0.139939	0.156168	0.896081	0.370209	0.684524	604.717	-0.0940301	0.150542	-0.62461	0.532227	0.999968
ABHD6	248.048	0.100136	0.0766319	1.30671	0.19131	0.332847	248.048	-0.356713	0.124265	-2.87059	0.00409707	0.0219882	248.048	-0.268403	0.124495	-2.15594	0.0310887	0.108132	248.048	0.0468475	0.133719	0.350345	0.72608	0.84725	248.048	-0.311921	0.202215	-1.54252	0.122947	0.364147	248.048	-0.124191	0.19301	-0.643443	0.519937	0.999968
ABHD8	222.156	-0.0606088	0.0887671	-0.682784	0.494743	0.610945	222.156	-0.226392	0.141296	-1.60225	0.109101	0.260529	222.156	-0.046883	0.141905	-0.330384	0.74111	0.916953	222.156	0.0192556	0.153873	0.12514	0.900413	0.949541	222.156	-0.035245	0.228365	-0.154336	0.877345	0.995895	222.156	0.056503	0.22009	0.256727	0.79739	0.999968
ABI1	1786.78	0.0672559	0.0479416	1.40287	0.160655	0.29105	1786.78	0.00619191	0.0773302	0.080071	0.936181	0.974075	1786.78	0.0445889	0.0775848	0.574712	0.565486	0.784874	1786.78	0.188916	0.0834754	2.26314	0.0236271	0.115173	1786.78	0.100641	0.125261	0.803451	0.421714	0.734025	1786.78	-0.089189	0.120351	-0.741072	0.45865	0.999968
ABI2	1026.33	0.154763	0.0592243	2.61317	0.0089707	0.0294171	1026.33	-0.2394	0.0951391	-2.51631	0.0118591	0.0501229	1026.33	0.060846	0.0955858	0.636559	0.524412	0.749318	1026.33	0.0459186	0.102955	0.446006	0.655593	0.821081	1026.33	-0.189298	0.1541	-1.22841	0.219292	0.516473	1026.33	0.0932215	0.148228	0.628906	0.52941	0.999968
ABI3	235.736	-0.261199	0.0990157	-2.63795	0.00834078	0.0277663	235.736	0.158113	0.159556	0.990958	0.321706	0.551674	235.736	-0.156193	0.159483	-0.97937	0.327397	0.559412	235.736	0.0185425	0.171632	0.108036	0.913967	0.955492	235.736	0.442561	0.258711	1.71064	0.0871476	0.296843	235.736	0.313378	0.247052	1.26847	0.204631	0.999968
ABI3BP	345.86	-0.282192	0.178792	-1.57833	0.11449	0.222866	345.86	0.873688	0.286427	3.0503	0.00228612	0.0137639	345.86	-0.648216	0.287175	-2.25722	0.0239944	0.0896277	345.86	-0.583229	0.308837	-1.88847	0.0589627	0.206917	345.86	-0.498917	0.461917	-1.0801	0.280097	0.592377	345.86	-0.071111	0.44181	-0.160954	0.87213	0.999968
ABL1	2383.25	-0.00523775	0.0539299	-0.0971214	0.92263	0.950862	2383.25	0.0312113	0.0869684	0.358881	0.719684	0.908845	2383.25	-0.194689	0.0872518	-2.23134	0.0256583	0.0941035	2383.25	-0.276776	0.0939128	-2.94716	0.00320705	0.0314692	2383.25	-0.119638	0.140838	-0.849473	0.395618	0.708849	2383.25	-0.176673	0.135338	-1.30542	0.19175	0.999968
ABL2	806.961	0.0206295	0.0666206	0.309657	0.756822	0.829914	806.961	0.153983	0.10698	1.43936	0.150047	0.326176	806.961	0.328644	0.107447	3.05865	0.00222336	0.0144288	806.961	-0.230031	0.115724	-1.98776	0.0468386	0.178347	806.961	0.0832814	0.173549	0.479872	0.631318	0.899675	806.961	0.0461004	0.1665	0.276878	0.781873	0.999968
ABLIM1	3899.99	-0.256547	0.0904939	-2.83497	0.00458304	0.017088	3899.99	-0.104606	0.145814	-0.717396	0.47313	0.709313	3899.99	-0.531358	0.146273	-3.63264	0.00028054	0.0027661	3899.99	-0.172015	0.157443	-1.09255	0.274589	0.498432	3899.99	0.0173975	0.235648	0.0738282	0.941147	0.995895	3899.99	-0.278071	0.22657	-1.2273	0.219708	0.999968
ABLIM2	318.261	0.550808	0.123785	4.44971	8.59871e-06	9.26608e-05	318.261	-0.790964	0.200527	-3.94442	7.9994e-05	0.000888774	318.261	-0.286579	0.200912	-1.42639	0.153756	0.337436	318.261	-0.742415	0.21554	-3.44443	0.000572257	0.00954229	318.261	-0.626805	0.321945	-1.94693	0.0515426	0.214472	318.261	0.578278	0.309363	1.86925	0.061588	0.659092
ABLIM3	480.883	-0.521401	0.156979	-3.32147	0.000895446	0.00450704	480.883	-0.127177	0.251759	-0.505151	0.613453	0.830497	480.883	-0.450529	0.252788	-1.78224	0.0747096	0.204044	480.883	-0.486331	0.27203	-1.78779	0.0738107	0.238782	480.883	0.516236	0.405835	1.27203	0.203361	0.492841	480.883	0.318235	0.38952	0.816991	0.413933	0.999968
ABO	218.39	-0.136224	0.172875	-0.787995	0.4307	0.571844	218.39	0.0966547	0.286906	0.336886	0.736203	0.920254	218.39	-0.478769	0.279086	-1.71549	0.0862553	0.22602	218.39	-0.156351	0.299876	-0.521386	0.602098	0.802052	218.39	-0.360978	0.448749	-0.80441	0.42116	0.733249	218.39	-0.755156	0.429671	-1.75752	0.078829	0.741038
AOC1	2861.39	-0.11772	0.206494	-0.570091	0.568616	0.675285	2861.39	0.922764	0.333039	2.77073	0.00559301	0.0280751	2861.39	-1.30494	0.33239	-3.92595	8.6389e-05	0.00105898	2861.39	-0.266914	0.35737	-0.746886	0.455133	0.679387	2861.39	-0.164367	0.531031	-0.309525	0.756922	0.969517	2861.39	-1.35469	0.509898	-2.65679	0.0078888	0.200511
ABR	3175.87	-0.0368401	0.0672199	-0.548053	0.583656	0.687863	3175.87	-0.308659	0.108403	-2.84733	0.00440882	0.0233361	3175.87	-0.236549	0.10873	-2.17556	0.0295882	0.104719	3175.87	0.0661306	0.117062	0.564918	0.57213	0.778841	3175.87	-0.116018	0.175408	-0.661419	0.508343	0.809055	3175.87	-0.103055	0.16861	-0.611202	0.541066	0.999968
ABRA	2.29262	-0.436452	0.146147	-2.9864	0.00282285	0.0115252	2.29262	0.186326	0.289244	0.644183	0.519457	0.750965	2.29262	0.381329	0.260302	1.46495	0.142935	0.320936	2.29262	-0.204732	0.212717	-0.962462	0.335818	0.564862	2.29262	0.0776752	0.393756	0.197267	0.843618	0.995895	2.29262	-0.643785	0.316394	-2.03475	0.0418756	0.538891
ABT1	861.503	0.220681	0.0560176	3.9395	8.16523e-05	0.000619065	861.503	0.00308673	0.0905265	0.0340975	0.972799	0.988191	861.503	0.255273	0.0907104	2.81415	0.00489059	0.0265824	861.503	0.415233	0.097796	4.24591	2.17712e-05	0.000700867	861.503	0.0979452	0.146281	0.669568	0.503133	0.805879	861.503	-0.0991225	0.140893	-0.70353	0.481726	0.999968
ABTB1	626.452	-0.295577	0.0911012	-3.24449	0.00117662	0.005632	626.452	-0.204161	0.146797	-1.39077	0.164295	0.346699	626.452	-0.339303	0.147224	-2.30467	0.0211848	0.081906	626.452	-0.0385176	0.158489	-0.24303	0.807983	0.899533	626.452	0.233265	0.237169	0.983542	0.325341	0.641194	626.452	0.175819	0.227839	0.771682	0.440303	0.999968
ABTB2	298.628	0.440813	0.115781	3.80729	0.000140495	0.000973356	298.628	0.368736	0.187137	1.9704	0.0487923	0.145255	298.628	0.00238732	0.187104	0.0127593	0.98982	0.997688	298.628	-0.0508319	0.201057	-0.252824	0.800404	0.895382	298.628	0.00812872	0.301399	0.02697	0.978484	0.995895	298.628	0.110027	0.288757	0.381037	0.703176	0.999968
ACAA1	1313.87	0.0544106	0.0716372	0.759529	0.447536	0.571844	1313.87	-0.115655	0.115396	-1.00224	0.316226	0.545807	1313.87	-0.314427	0.115805	-2.71515	0.00662463	0.0335588	1313.87	0.0881965	0.124743	0.707026	0.47955	0.699765	1313.87	0.000343571	0.186854	0.00183871	0.998533	0.99956	1313.87	0.0662607	0.179524	0.36909	0.71206	0.999968
ACAA2	1928.97	0.161451	0.0949638	1.70013	0.089106	0.184448	1928.97	-0.278203	0.153066	-1.81754	0.0691347	0.187389	1928.97	0.0165439	0.153583	0.10772	0.914218	0.990281	1928.97	0.417275	0.165239	2.52527	0.0115608	0.0724681	1928.97	0.00366364	0.247552	0.0147994	0.988192	0.996625	1928.97	-0.0456617	0.237777	-0.192036	0.847714	0.999968
ACACA	1869.59	0.302822	0.0796997	3.79954	0.000144967	0.00099925	1869.59	-0.196709	0.128296	-1.53324	0.125217	0.287156	1869.59	0.258957	0.128805	2.01045	0.0443831	0.139893	1869.59	-0.132753	0.138709	-0.957059	0.338537	0.567099	1869.59	-0.00103259	0.207653	-0.00497265	0.996032	0.99956	1869.59	-0.067141	0.199805	-0.336033	0.736846	0.999968
ACACB	436.088	0.317858	0.116791	2.72159	0.00649679	0.0226549	436.088	-0.259793	0.187634	-1.38457	0.166183	0.349704	436.088	-0.559731	0.188623	-2.96746	0.00300274	0.0182344	436.088	-0.611683	0.202655	-3.01835	0.00254154	0.0271107	436.088	-0.654524	0.303199	-2.15873	0.0308711	0.153903	436.088	0.0147757	0.291184	0.0507434	0.95953	0.999968
ACAD10	612.03	-0.0696908	0.0655783	-1.06271	0.287913	0.452965	612.03	0.0816969	0.105678	0.773073	0.439479	0.676504	612.03	0.0653356	0.106099	0.615799	0.538027	0.761785	612.03	-0.0101785	0.114249	-0.0890911	0.92901	0.96298	612.03	-0.274031	0.171074	-1.60182	0.109195	0.338751	612.03	-0.18678	0.164532	-1.13522	0.256282	0.999968
ACAD11	303.803	0.124836	0.0781842	1.59669	0.110335	0.21665	303.803	0.142843	0.12558	1.13746	0.255344	0.472919	303.803	0.0811083	0.125999	0.643724	0.519754	0.745402	303.803	-0.0197938	0.135708	-0.145855	0.884035	0.940728	303.803	-0.282474	0.202927	-1.39199	0.163924	0.434901	303.803	0.00645027	0.195103	0.0330608	0.973626	0.999968
ACAD8	577.005	0.0207953	0.0698266	0.297813	0.765846	0.836235	577.005	-0.0982107	0.112469	-0.873224	0.382541	0.617502	577.005	0.227744	0.112476	2.02481	0.0428864	0.136639	577.005	0.207361	0.121648	1.7046	0.0882695	0.265368	577.005	-0.272223	0.18172	-1.49803	0.134125	0.38519	577.005	-0.0130181	0.175122	-0.0743372	0.940742	0.999968
ACAD9	955.36	0.127072	0.0511579	2.48392	0.0129946	0.0397035	955.36	0.0379828	0.0824231	0.460828	0.644922	0.854898	955.36	0.149194	0.0828143	1.80155	0.0716169	0.197768	955.36	0.296579	0.0891851	3.32544	0.000882797	0.0130375	955.36	-0.0407606	0.133285	-0.305816	0.759745	0.970817	955.36	0.0870776	0.128493	0.677684	0.497972	0.999968
ACADL	24.0441	-0.547843	0.20473	-2.67593	0.00745215	0.0252872	24.0441	1.32275	0.348156	3.7993	0.000145104	0.00145675	24.0441	-0.657168	0.319803	-2.05491	0.0398873	0.129469	24.0441	-0.0651148	0.358603	-0.181579	0.855913	0.926356	24.0441	-0.706437	0.512729	-1.3778	0.168266	0.441883	24.0441	-0.167953	0.492576	-0.34097	0.733126	0.999968
ACADM	978.079	-0.240841	0.0788302	-3.05518	0.00224923	0.0095899	978.079	-0.335398	0.126963	-2.64169	0.00824931	0.0379379	978.079	0.177412	0.127461	1.39189	0.163955	0.353572	978.079	-0.0686258	0.137209	-0.500157	0.616965	0.812679	978.079	0.046563	0.20541	0.226683	0.82067	0.995895	978.079	-0.363961	0.197673	-1.84122	0.0655889	0.675754
ACADS	833.076	-0.282639	0.105486	-2.67938	0.0073758	0.0250881	833.076	0.398211	0.170294	2.33837	0.0193681	0.0722146	833.076	-0.211205	0.170619	-1.23788	0.215762	0.426839	833.076	0.0432067	0.183601	0.235329	0.813953	0.903386	833.076	0.0770964	0.274703	0.280653	0.778977	0.98127	833.076	-0.191089	0.264053	-0.723676	0.469265	0.999968
ACADSB	1121	-0.0369085	0.0992252	-0.371967	0.709918	0.792985	1121	-0.45133	0.159491	-2.82982	0.00465743	0.0243489	1121	0.0782487	0.160255	0.488277	0.625353	0.833124	1121	-0.0408813	0.172632	-0.236812	0.812803	0.902827	1121	-0.169977	0.258865	-0.656624	0.511423	0.811739	1121	-0.0550519	0.248665	-0.221389	0.824789	0.999968
ACADVL	5235.09	-0.199786	0.0729341	-2.73927	0.0061575	0.0216988	5235.09	0.110589	0.117535	0.940907	0.346753	0.579924	5235.09	-0.0775728	0.117932	-0.657773	0.510684	0.738229	5235.09	0.108423	0.126974	0.853904	0.393158	0.621033	5235.09	-0.0225434	0.190116	-0.118577	0.90561	0.995895	5235.09	-0.269741	0.182808	-1.47554	0.140067	0.913551
ACAN	186.072	-0.474041	0.16603	-2.85514	0.00430173	0.016193	186.072	-0.126399	0.267154	-0.473129	0.636121	0.8483	186.072	-0.0884855	0.268792	-0.329197	0.742007	0.917673	186.072	-0.315589	0.288164	-1.09517	0.273442	0.497376	186.072	-0.233604	0.43156	-0.541302	0.588299	0.871982	186.072	-0.298936	0.413899	-0.722243	0.470145	0.999968
ACAP1	178.319	-0.136619	0.146025	-0.935588	0.349485	0.514084	178.319	1.23585	0.236033	5.23593	1.64158e-07	4.13521e-06	178.319	-0.138196	0.234918	-0.588271	0.55635	0.776737	178.319	0.0221241	0.253084	0.0874182	0.930339	0.963967	178.319	-0.129144	0.378239	-0.341435	0.732776	0.957865	178.319	0.780235	0.362991	2.14946	0.0315978	0.46665
ACAP2	1242.3	-0.00529371	0.0599548	-0.0882951	0.929642	0.956061	1242.3	0.00470693	0.096591	0.0487305	0.961134	0.984035	1242.3	0.115163	0.0969976	1.18728	0.235119	0.45114	1242.3	0.0295425	0.104293	0.283264	0.776975	0.879731	1242.3	-0.337585	0.156299	-2.15987	0.0307826	0.153574	1242.3	0.165394	0.150436	1.09943	0.271581	0.999968
ACAP3	804.17	-0.00161995	0.0839342	-0.0193002	0.984602	0.989839	804.17	-0.0659381	0.135256	-0.487504	0.625901	0.840271	804.17	0.10885	0.135668	0.802327	0.422364	0.657341	804.17	-0.159058	0.146157	-1.08827	0.276475	0.500741	804.17	-0.394885	0.218496	-1.80728	0.0707182	0.261478	804.17	0.117917	0.210248	0.560849	0.574901	0.999968
ACAT1	1138.49	0.146148	0.0849775	1.71984	0.0854611	0.178131	1138.49	-0.580268	0.136787	-4.24214	2.21401e-05	0.000302463	1138.49	0.0864761	0.137347	0.629616	0.528946	0.753527	1138.49	0.130455	0.147897	0.882065	0.377742	0.606633	1138.49	0.419533	0.221655	1.89273	0.0583942	0.232189	1138.49	0.0222391	0.212987	0.104415	0.91684	0.999968
ACAT2	797.978	0.180409	0.0885396	2.03761	0.041589	0.101184	797.978	0.0679443	0.14285	0.475634	0.634335	0.846804	797.978	0.226117	0.143337	1.57752	0.114677	0.276923	797.978	0.263038	0.154219	1.70562	0.0880795	0.264913	797.978	-0.255527	0.230615	-1.10802	0.267853	0.577141	797.978	-0.0893738	0.222139	-0.402333	0.687439	0.999968
ACBD3	1925.27	-0.21566	0.0596064	-3.61807	0.000296811	0.00180725	1925.27	0.00189308	0.095978	0.0197241	0.984263	0.99307	1925.27	0.0795986	0.0963411	0.826216	0.408681	0.644369	1925.27	-0.133156	0.103717	-1.28384	0.199198	0.434178	1925.27	-0.207077	0.155466	-1.33197	0.182869	0.463761	1925.27	-0.190932	0.149453	-1.27754	0.201413	0.999968
ACBD4	263.599	0.07475	0.0814623	0.917602	0.358827	0.514084	263.599	-0.409317	0.130687	-3.13204	0.00173595	0.0110721	263.599	0.046953	0.131335	0.357507	0.720712	0.902992	263.599	-0.0120722	0.141786	-0.085144	0.932147	0.965154	263.599	0.0747487	0.211614	0.353232	0.723915	0.953663	263.599	-0.0155619	0.203307	-0.0765437	0.938987	0.999968
ACBD5	1179.82	-0.206501	0.0709401	-2.91092	0.00360371	0.0140877	1179.82	-0.145631	0.11438	-1.27322	0.202941	0.403785	1179.82	-0.226376	0.114774	-1.97236	0.048569	0.149314	1179.82	-0.086859	0.12346	-0.703538	0.481721	0.701553	1179.82	-0.346246	0.185117	-1.87042	0.0614256	0.24015	1179.82	-0.331265	0.177973	-1.86132	0.0626993	0.665814
ACBD6	558.23	0.212023	0.0597781	3.54683	0.000389898	0.00226783	558.23	0.238761	0.0962366	2.48097	0.0131024	0.0541445	558.23	0.194585	0.0967048	2.01216	0.0442034	0.139592	558.23	0.1937	0.104328	1.85664	0.0633619	0.21651	558.23	0.611519	0.1558	3.92501	8.67246e-05	0.00249642	558.23	-0.054779	0.14986	-0.365535	0.714712	0.999968
ACBD7	91.1857	0.414305	0.14651	2.82782	0.00468657	0.0174041	91.1857	-0.0622049	0.235959	-0.263626	0.792068	0.948716	91.1857	0.866096	0.237349	3.64904	0.000263226	0.00261943	91.1857	-0.423313	0.253564	-1.66945	0.0950278	0.277788	91.1857	0.330101	0.376774	0.876124	0.380963	0.694289	91.1857	0.0433	0.368519	0.117497	0.906466	0.999968
ASIC2	17.6627	0.449771	0.228256	1.97047	0.048785	0.114501	17.6627	-0.568999	0.35785	-1.59005	0.111824	0.264931	17.6627	-0.354981	0.37211	-0.953967	0.3401	0.572997	17.6627	0.839452	0.404713	2.07419	0.0380614	0.155844	17.6627	-0.59421	0.578825	-1.02658	0.304619	0.619579	17.6627	0.37231	0.578871	0.643167	0.520116	0.999968
ASIC1	236.196	0.457572	0.132288	3.45891	0.000542373	0.00297647	236.196	-1.0252	0.21319	-4.80883	1.51818e-06	2.93985e-05	236.196	0.0321808	0.215121	0.149594	0.881085	0.990281	236.196	0.0221692	0.23062	0.0961286	0.923418	0.960197	236.196	-0.398782	0.344432	-1.1578	0.246947	0.552813	236.196	0.129161	0.332801	0.388102	0.697941	0.999968
ASIC3	23.5374	-0.776975	0.171012	-4.5434	5.53543e-06	6.37838e-05	23.5374	0.112014	0.269342	0.415882	0.677496	0.879401	23.5374	0.247109	0.272164	0.907943	0.363908	0.598933	23.5374	0.426928	0.301311	1.4169	0.156512	0.375026	23.5374	-0.400126	0.433031	-0.924013	0.35548	0.669497	23.5374	-0.225564	0.419597	-0.537573	0.590872	0.999968
ASIC4	4.14496	-0.336998	0.154163	-2.18599	0.0288163	0.0753994	4.14496	1.20251	0.270944	4.43821	9.07091e-06	0.000140149	4.14496	0.239933	0.241494	0.993536	0.320449	0.55165	4.14496	-0.35766	0.27721	-1.29021	0.196977	0.431558	4.14496	-0.444873	0.407297	-1.09226	0.27472	0.584918	4.14496	0.0513307	0.375742	0.136611	0.891338	0.999968
ASIC5	160.617	-0.235073	0.273838	-0.85844	0.39065	0.534563	160.617	-0.0474932	0.504541	-0.0941315	0.925005	0.968232	160.617	0.218553	0.499805	0.437275	0.661912	0.86065	160.617	0.0573511	0.541386	0.105934	0.915635	0.956507	160.617	-0.078156	0.802294	-0.0974156	0.922396	0.995895	160.617	0.225415	0.759988	0.296603	0.766769	0.999968
ACCS	216.937	0.21151	0.106166	1.99226	0.0463423	0.109941	216.937	-0.112534	0.170432	-0.660286	0.50907	0.742523	216.937	-0.303712	0.17059	-1.78036	0.0750174	0.204693	216.937	0.0180518	0.184212	0.0979948	0.921936	0.959707	216.937	0.173382	0.274938	0.630621	0.528288	0.826122	216.937	-0.0168953	0.264153	-0.0639602	0.949002	0.999968
ACCSL	300.258	-0.243072	0.269631	-0.901497	0.367324	0.514084	300.258	-0.0944325	0.504112	-0.187325	0.851406	0.948716	300.258	-0.105396	0.499879	-0.210842	0.833011	0.972584	300.258	0.188931	0.464283	0.40693	0.684059	0.821081	300.258	-0.0214928	0.792165	-0.0271317	0.978355	0.995895	300.258	-0.120968	0.757396	-0.159716	0.873105	0.999968
ACD	471.997	0.273287	0.068759	3.97456	7.05081e-05	0.000548009	471.997	-0.200957	0.110931	-1.81154	0.0700568	0.189335	471.997	0.0747179	0.111473	0.670278	0.50268	0.730479	471.997	0.432964	0.120075	3.60578	0.000311222	0.00603232	471.997	0.163401	0.179258	0.911544	0.362009	0.676054	471.997	0.246354	0.172576	1.42751	0.153432	0.940568
ACE	1026.12	-0.104711	0.113565	-0.922032	0.356512	0.514084	1026.12	-1.14047	0.182836	-6.23765	4.442e-10	1.9795e-08	1026.12	-0.543926	0.183415	-2.96555	0.00302146	0.0183208	1026.12	-0.461358	0.197464	-2.33642	0.0194693	0.101577	1026.12	-0.252182	0.295365	-0.853797	0.393217	0.706708	1026.12	-0.00331248	0.283797	-0.011672	0.990687	0.999968
ACE2	542.516	1.42586	0.216742	6.57861	4.74863e-11	2.01078e-09	542.516	-0.846797	0.354926	-2.38584	0.0170401	0.0657695	542.516	-0.712124	0.348976	-2.04061	0.0412899	0.13288	542.516	0.637837	0.375026	1.70078	0.0889841	0.266417	542.516	-0.985167	0.556967	-1.76881	0.0769259	0.275062	542.516	-0.685658	0.534254	-1.28339	0.199354	0.999968
ACER1	11.0128	0.0859824	0.238864	0.359964	0.718874	0.800143	11.0128	-0.620602	0.331621	-1.87142	0.061287	0.171198	11.0128	-0.134867	0.367596	-0.36689	0.713701	0.89862	11.0128	6.18704	0.377699	16.3809	2.61983e-60	2.67354e-56	11.0128	-0.142059	0.611278	-0.232396	0.81623	0.995895	11.0128	0.49675	0.555098	0.894887	0.370847	0.999968
ACER2	127.042	-0.39599	0.135654	-2.91913	0.00351015	0.0137694	127.042	-0.0383111	0.217618	-0.176047	0.860257	0.952461	127.042	-1.74595	0.218431	-7.99316	1.31527e-15	2.98273e-13	127.042	-0.810833	0.234386	-3.4594	0.000541381	0.00913945	127.042	-0.922552	0.355535	-2.59483	0.00946378	0.0700348	127.042	-0.648487	0.337733	-1.92012	0.0548427	0.622201
ACER3	427.215	-0.290378	0.0776162	-3.7412	0.00018314	0.00121277	427.215	-0.488976	0.124883	-3.91547	9.02273e-05	0.000977981	427.215	-0.0318494	0.125435	-0.253911	0.799564	0.953219	427.215	-0.146812	0.134765	-1.08939	0.275981	0.500203	427.215	-0.047346	0.202782	-0.233483	0.815387	0.995895	427.215	-0.475717	0.194288	-2.44852	0.0143445	0.291386
ACHE	281.532	-0.222726	0.192087	-1.1595	0.246251	0.403791	281.532	-0.398118	0.312445	-1.2742	0.202591	0.403324	281.532	-0.276405	0.309169	-0.894024	0.371309	0.606722	281.532	-1.2598	0.33239	-3.79014	0.000150561	0.00347619	281.532	0.411727	0.495324	0.831229	0.405844	0.71866	281.532	-0.0928214	0.475105	-0.19537	0.845103	0.999968
ACIN1	3106.62	-0.0365002	0.0505469	-0.722104	0.47023	0.588836	3106.62	0.00497404	0.0814432	0.0610737	0.951301	0.979125	3106.62	0.0746065	0.0817347	0.912788	0.361354	0.595978	3106.62	-0.0164658	0.0880086	-0.187093	0.851588	0.924345	3106.62	0.027708	0.131826	0.210186	0.833522	0.995895	3106.62	-0.11317	0.126817	-0.892386	0.372186	0.999968
ACLY	4448.42	0.0601266	0.0694171	0.866163	0.386401	0.531379	4448.42	-0.625532	0.111822	-5.59398	2.21927e-08	7.09957e-07	4448.42	0.388715	0.112263	3.46253	0.000535113	0.0046614	4448.42	-0.0979604	0.120852	-0.81058	0.417607	0.644637	4448.42	-0.621016	0.18103	-3.43046	0.000602563	0.0102441	4448.42	-0.273216	0.174047	-1.56978	0.116465	0.863133
ACMSD	18.1678	0.0755058	0.254704	0.296445	0.76689	0.837063	18.1678	-0.354338	0.390447	-0.907521	0.364131	0.597854	18.1678	1.36754	0.393711	3.47347	0.000513781	0.00452775	18.1678	0.246443	0.428084	0.575689	0.564826	0.772686	18.1678	3.11691	0.65959	4.72553	2.29513e-06	0.000145477	18.1678	-1.16005	0.599636	-1.93459	0.0530402	0.612648
SDHAF3	308.509	0.0299756	0.101577	0.295103	0.767916	0.837599	308.509	0.0387174	0.164779	0.234965	0.814236	0.948716	308.509	0.608353	0.164481	3.69863	0.000216768	0.00223672	308.509	0.601128	0.177011	3.396	0.00068379	0.0108648	308.509	0.426203	0.264461	1.61159	0.107051	0.334965	308.509	-0.256286	0.254978	-1.00513	0.314834	0.999968
ACO1	1426.26	-0.110112	0.0692787	-1.5894	0.111969	0.219003	1426.26	0.0435895	0.111778	0.389966	0.696562	0.892732	1426.26	0.240897	0.112025	2.15039	0.0315242	0.109371	1426.26	0.110194	0.120643	0.913388	0.361039	0.591112	1426.26	-0.241594	0.180887	-1.33561	0.181676	0.462345	1426.26	-0.246795	0.17372	-1.42064	0.15542	0.943804
ACO2	3378.65	0.0278718	0.0635528	0.438561	0.66098	0.753179	3378.65	-0.297563	0.102429	-2.90508	0.00367164	0.0200745	3378.65	-0.0775863	0.102825	-0.754548	0.45052	0.684262	3378.65	0.0286852	0.110663	0.259213	0.795471	0.892025	3378.65	0.369314	0.165796	2.22752	0.0259123	0.13688	3378.65	-0.0926604	0.159463	-0.581078	0.561188	0.999968
ACOT11	483.196	0.255585	0.119294	2.14247	0.0321554	0.0822007	483.196	0.442911	0.195211	2.26889	0.0232751	0.08334	483.196	-0.594811	0.193098	-3.08036	0.00206749	0.0136517	483.196	-0.0674261	0.207537	-0.324887	0.745267	0.858645	483.196	-0.531244	0.310696	-1.70985	0.0872934	0.297191	483.196	-0.323729	0.298373	-1.08498	0.27793	0.999968
ACOT12	1.36521	0.0719077	0.14526	0.495028	0.620581	0.718723	1.36521	0.110521	0.263442	0.419527	0.674831	0.877448	1.36521	0.0704807	0.253892	0.277602	0.781318	0.942367	1.36521	-0.171693	0.272957	-0.62901	0.529342	0.742586	1.36521	0.444814	0.400566	1.11046	0.266799	0.576046	1.36521	-0.130835	0.396239	-0.330192	0.741255	0.999968
ACOT13	824.518	-0.0196837	0.0770014	-0.255628	0.798238	0.860517	824.518	0.145247	0.124148	1.16995	0.242021	0.454889	824.518	0.109305	0.124495	0.877987	0.379951	0.615558	824.518	0.241109	0.134152	1.79728	0.0722911	0.235509	824.518	0.174963	0.200834	0.871179	0.383657	0.696967	824.518	-0.5616	0.193211	-2.90667	0.00365296	0.118533
ACOT1	449.781	-0.0179475	0.0961463	-0.186668	0.851921	0.901011	449.781	0.340174	0.15449	2.20192	0.0276712	0.094999	449.781	0.0744351	0.155206	0.479588	0.63152	0.838356	449.781	-0.143644	0.167158	-0.859334	0.390156	0.617791	449.781	0.0410398	0.250156	0.164057	0.869686	0.995895	449.781	-0.21679	0.240476	-0.901506	0.36732	0.999968
ACOT2	319.534	-0.018516	0.0780532	-0.237223	0.812484	0.871449	319.534	0.142454	0.125348	1.13647	0.25576	0.473431	319.534	0.185274	0.126058	1.46976	0.141627	0.319175	319.534	-0.0722	0.135778	-0.531751	0.594899	0.79701	319.534	-0.298445	0.203284	-1.46812	0.142072	0.39855	319.534	-0.211384	0.195378	-1.08192	0.279286	0.999968
ACOT4	147.593	0.115281	0.112707	1.02284	0.306382	0.473875	147.593	0.13926	0.179224	0.777016	0.437149	0.673985	147.593	0.0763829	0.18078	0.422518	0.672647	0.868522	147.593	-0.122775	0.195526	-0.627922	0.530055	0.743228	147.593	0.031356	0.29012	0.108079	0.913933	0.995895	147.593	0.0391954	0.280675	0.139647	0.888939	0.999968
ACOT6	2.8452	0.00537919	0.162736	0.0330548	0.973631	0.983704	2.8452	0.806729	0.185717	4.34387	1.39996e-05	0.000202541	2.8452	0.303693	0.211202	1.43793	0.150455	0.332583	2.8452	-0.0918153	0.209168	-0.438956	0.660694	0.821081	2.8452	0.330585	0.363301	0.909948	0.36285	0.677162	2.8452	0.182021	0.356331	0.510821	0.609477	0.999968
ACOT7	1179.33	0.0505676	0.0895763	0.56452	0.5724	0.678728	1179.33	-0.638241	0.144412	-4.41959	9.88899e-06	0.000150735	1179.33	-0.0364496	0.144979	-0.251412	0.801495	0.954239	1179.33	0.260117	0.155909	1.66838	0.0952395	0.277929	1179.33	0.241474	0.233606	1.03368	0.301287	0.616406	1179.33	-0.455558	0.224525	-2.02898	0.0424602	0.544355
ACOT8	588.913	0.639132	0.0751166	8.50853	1.76156e-17	2.3969e-15	588.913	0.263055	0.121347	2.16779	0.0301746	0.101177	588.913	0.0496499	0.121601	0.408301	0.683052	0.876193	588.913	0.352875	0.130949	2.69475	0.00704424	0.0529926	588.913	-0.014256	0.195728	-0.0728359	0.941937	0.995895	588.913	0.00288983	0.188526	0.0153285	0.98777	0.999968
ACOT9	697.045	0.102575	0.0657999	1.55889	0.119023	0.229608	697.045	-0.168618	0.106463	-1.58381	0.113236	0.26706	697.045	0.0456182	0.106435	0.428599	0.668215	0.865358	697.045	0.0225633	0.114517	0.197029	0.843804	0.920227	697.045	0.163498	0.171561	0.953002	0.340589	0.656178	697.045	-0.172529	0.164876	-1.04642	0.295367	0.999968
ACOX1	2006	0.234618	0.06135	3.82426	0.000131163	0.000918998	2006	-0.343968	0.0988599	-3.47935	0.000502634	0.00407417	2006	-0.151296	0.099192	-1.52529	0.127188	0.296927	2006	-0.069617	0.106767	-0.652046	0.514372	0.729249	2006	-0.132309	0.160147	-0.826172	0.408707	0.721663	2006	-0.136131	0.153888	-0.88461	0.376367	0.999968
ACOX2	311.651	0.272037	0.156665	1.73642	0.0824891	0.173282	311.651	-0.390429	0.251527	-1.55223	0.120606	0.279764	311.651	0.0568088	0.252709	0.224799	0.822135	0.966578	311.651	-0.219699	0.272726	-0.805569	0.420491	0.647458	311.651	-0.576124	0.411099	-1.40142	0.161088	0.430566	311.651	0.0244126	0.391586	0.0623429	0.95029	0.999968
ACOX3	472.652	0.13549	0.0681499	1.98812	0.0467985	0.110815	472.652	0.22347	0.109395	2.04277	0.0410748	0.127854	472.652	-0.100334	0.110087	-0.9114	0.362084	0.596783	472.652	0.0274176	0.118591	0.231195	0.817164	0.905786	472.652	0.156752	0.17789	0.881172	0.378225	0.692017	472.652	0.182806	0.171051	1.06872	0.285196	0.999968
ACOXL	16.319	-0.430593	0.182443	-2.36015	0.0182675	0.0523396	16.319	0.0804502	0.289297	0.278089	0.780944	0.946518	16.319	0.416071	0.272654	1.52601	0.127008	0.296662	16.319	-0.0432317	0.309505	-0.13968	0.888913	0.942919	16.319	0.00478029	0.448017	0.0106699	0.991487	0.997892	16.319	0.276084	0.454659	0.607233	0.543696	0.999968
ACP1	2181.49	0.125348	0.0518621	2.41696	0.0156509	0.0463083	2181.49	0.0624638	0.0836595	0.746643	0.455279	0.691696	2181.49	0.127995	0.0839379	1.52488	0.127288	0.297011	2181.49	0.277282	0.0904082	3.067	0.00216216	0.0243946	2181.49	0.23226	0.135359	1.71589	0.0861824	0.295082	2181.49	-0.0996365	0.130314	-0.76459	0.444516	0.999968
ACP2	1129.12	-0.149976	0.0569967	-2.63131	0.00850572	0.0281821	1129.12	0.0436305	0.0917091	0.475749	0.634253	0.84675	1129.12	-0.115807	0.0919811	-1.25903	0.208018	0.416279	1129.12	0.111672	0.0991357	1.12645	0.259974	0.48259	1129.12	-0.0393914	0.14853	-0.265209	0.790849	0.986085	1129.12	-0.0752552	0.142723	-0.527283	0.597997	0.999968
ACP5	1485.49	-0.205961	0.118636	-1.73607	0.0825513	0.173377	1485.49	-0.304337	0.190836	-1.59475	0.110768	0.263252	1485.49	-0.334311	0.191485	-1.74589	0.0808306	0.215767	1485.49	0.0200096	0.206179	0.0970494	0.922687	0.959898	1485.49	0.616562	0.308583	1.99804	0.0457119	0.198464	1485.49	0.0799359	0.296263	0.269814	0.787303	0.999968
ACP6	446.025	-0.0633959	0.0824327	-0.769063	0.441856	0.571844	446.025	0.0095809	0.132929	0.0720756	0.942542	0.976363	446.025	0.11341	0.133271	0.850977	0.394782	0.630083	446.025	-0.0285879	0.143583	-0.199104	0.842181	0.919243	446.025	0.328365	0.214774	1.52889	0.126292	0.370992	446.025	-0.148576	0.206543	-0.719346	0.471928	0.999968
PXYLP1	426.937	0.12748	0.0700209	1.8206	0.0686678	0.14999	426.937	0.0181505	0.112604	0.161189	0.871945	0.952464	426.937	0.326204	0.113643	2.87042	0.00409931	0.02317	426.937	0.00808884	0.121829	0.0663952	0.947063	0.972263	426.937	0.298092	0.182356	1.63467	0.102119	0.326071	426.937	0.00314206	0.17562	0.0178912	0.985726	0.999968
ACPP	136.416	-0.658904	0.146672	-4.49236	7.04394e-06	7.84325e-05	136.416	0.289691	0.240997	1.20205	0.229344	0.438904	136.416	-0.0516623	0.236752	-0.218213	0.827263	0.969312	136.416	0.942853	0.254826	3.69999	0.000215605	0.00454127	136.416	0.333285	0.380267	0.87645	0.380785	0.694161	136.416	-0.794398	0.365574	-2.17302	0.0297791	0.455582
ACP4	1.40663	0.0682881	0.140716	0.485292	0.627469	0.72485	1.40663	0.275269	0.263509	1.04463	0.296196	0.522729	1.40663	0.218151	0.269837	0.808453	0.41883	0.654191	1.40663	-0.221178	0.264588	-0.835934	0.403192	0.631092	1.40663	0.184018	0.414243	0.444226	0.656879	0.915022	1.40663	-0.0244802	0.414974	-0.058992	0.952958	0.999968
ACR	3.87959	0.403778	0.136387	2.96052	0.00307118	0.0123517	3.87959	0.0868231	0.207307	0.418815	0.675351	0.877756	3.87959	0.35955	0.222472	1.61616	0.10606	0.261814	3.87959	-0.0212137	0.23529	-0.0901596	0.92816	0.962744	3.87959	0.241585	0.340246	0.710032	0.477684	0.784608	3.87959	-0.246047	0.335896	-0.732511	0.463857	0.999968
ACRBP	45.8997	-0.664341	0.124699	-5.32756	9.954e-08	1.90048e-06	45.8997	-0.112348	0.201774	-0.556802	0.577663	0.800577	45.8997	-0.0248535	0.20212	-0.122964	0.902136	0.990281	45.8997	-0.519651	0.215099	-2.41588	0.0156974	0.088309	45.8997	-0.283883	0.324915	-0.873715	0.382274	0.695507	45.8997	-1.05546	0.31032	-3.40119	0.000670926	0.0334715
GCNA	26.1684	0.649238	0.123152	5.27185	1.35054e-07	2.46553e-06	26.1684	0.21953	0.199607	1.09981	0.271415	0.492932	26.1684	1.42948	0.196719	7.26661	3.68617e-13	5.37391e-11	26.1684	-0.416233	0.210584	-1.97656	0.0480909	0.181334	26.1684	-0.735019	0.310736	-2.36542	0.0180098	0.107821	26.1684	0.0738231	0.302397	0.244126	0.807133	0.999968
ACRV1	3.08654	0.165116	0.131911	1.25172	0.210671	0.358466	3.08654	0.172007	0.215012	0.799987	0.423718	0.66016	3.08654	0.626508	0.214141	2.92568	0.00343703	0.0202888	3.08654	0.199636	0.208531	0.957344	0.338394	0.567099	3.08654	0.109985	0.272971	0.40292	0.687007	0.932549	3.08654	0.718598	0.361686	1.9868	0.0469445	0.571786
ACSBG1	10.169	-0.146696	0.144162	-1.01757	0.308882	0.476874	10.169	-0.0894952	0.239339	-0.373927	0.708459	0.901254	10.169	-0.861587	0.21573	-3.99382	6.50172e-05	0.000831976	10.169	0.85656	0.239656	3.57413	0.000351392	0.0065923	10.169	-0.553961	0.355418	-1.55862	0.119087	0.356753	10.169	0.0346993	0.344518	0.100718	0.919774	0.999968
ACSBG2	2.2991	0.0950214	0.131052	0.725064	0.468413	0.587206	2.2991	0.473498	0.212653	2.22662	0.0259725	0.0905996	2.2991	0.133944	0.218357	0.613416	0.539601	0.762873	2.2991	0.182553	0.240212	0.759968	0.447274	0.671931	2.2991	-0.890753	0.318993	-2.79239	0.00523211	0.0465304	2.2991	-0.176329	0.342837	-0.514323	0.607026	0.999968
ACSF2	729.877	0.542881	0.107877	5.03241	4.84357e-07	7.59855e-06	729.877	0.0507068	0.17343	0.292376	0.769999	0.940946	729.877	0.161542	0.174072	0.928019	0.353398	0.587317	729.877	0.428545	0.187772	2.28226	0.0224742	0.111578	729.877	0.123459	0.280102	0.440765	0.659383	0.916313	729.877	0.366228	0.269663	1.3581	0.174433	0.98239
ACSF3	553.198	0.173802	0.0724641	2.39845	0.0164644	0.0481514	553.198	-0.277446	0.117016	-2.371	0.0177398	0.067816	553.198	-0.249766	0.1174	-2.12748	0.0333804	0.113539	553.198	0.17526	0.126508	1.38536	0.165942	0.389104	553.198	-0.0645684	0.188991	-0.341649	0.732615	0.957865	553.198	0.0584411	0.181837	0.321392	0.747913	0.999968
ACSL1	1673.12	-0.457889	0.106642	-4.29371	1.7571e-05	0.000169803	1673.12	-0.552941	0.171597	-3.22233	0.00127151	0.00861603	1673.12	0.0786739	0.172199	0.456877	0.64776	0.850375	1673.12	-0.389153	0.185401	-2.09898	0.0358189	0.149897	1673.12	0.0049385	0.277401	0.0178027	0.985796	0.996139	1673.12	-0.233687	0.266518	-0.876813	0.380588	0.999968
ACSL3	2816.41	0.051277	0.0724247	0.708005	0.478942	0.596923	2816.41	-0.16306	0.116621	-1.3982	0.162052	0.343825	2816.41	-0.133977	0.117087	-1.14426	0.252517	0.472963	2816.41	-0.105475	0.12605	-0.836767	0.402723	0.630869	2816.41	-0.292026	0.188868	-1.5462	0.122057	0.362566	2816.41	-0.103994	0.181587	-0.572695	0.566851	0.999968
ACSL4	1590.27	0.0368207	0.0948604	0.388156	0.6979	0.783076	1590.27	0.601916	0.153176	3.92957	8.50989e-05	0.000932798	1590.27	0.0832589	0.153263	0.543241	0.586964	0.802161	1590.27	-0.381131	0.16497	-2.31031	0.0208708	0.106387	1590.27	-0.119048	0.247005	-0.481967	0.629829	0.898498	1590.27	0.0920293	0.237414	0.387633	0.698288	0.999968
ACSL5	4738.33	0.625771	0.112946	5.54043	3.01732e-08	6.70845e-07	4738.33	0.551814	0.182498	3.02367	0.00249731	0.0147369	4738.33	-0.191204	0.182478	-1.04782	0.294721	0.523254	4738.33	0.285357	0.196409	1.45287	0.146259	0.36001	4738.33	-0.671716	0.29375	-2.28669	0.0222137	0.123302	4738.33	0.241881	0.282321	0.856758	0.391578	0.999968
ACSL6	116.721	1.14147	0.217151	5.25656	1.46775e-07	2.6534e-06	116.721	0.4482	0.352499	1.2715	0.203553	0.404568	116.721	0.952497	0.357284	2.66594	0.00767742	0.0376764	116.721	0.60604	0.38107	1.59037	0.111752	0.306362	116.721	0.09976	0.562377	0.17739	0.859202	0.995895	116.721	0.286565	0.545366	0.525454	0.599267	0.999968
ACSM1	21.7571	-0.30832	0.166944	-1.84685	0.0647685	0.143345	21.7571	0.534703	0.258445	2.06892	0.0385535	0.121694	21.7571	-0.634124	0.262846	-2.41253	0.0158422	0.0654134	21.7571	0.401452	0.292032	1.37468	0.169229	0.393794	21.7571	0.152953	0.429649	0.355995	0.721844	0.952784	21.7571	-0.482061	0.401118	-1.20179	0.229443	0.999968
ACSM2A	160.812	-0.236404	0.273274	-0.86508	0.386995	0.531909	160.812	0.255048	0.500701	0.509382	0.610485	0.827907	160.812	-0.0330774	0.496922	-0.0665646	0.946928	0.990283	160.812	-0.103215	0.522956	-0.197368	0.843539	0.920087	160.812	0.0850935	0.784556	0.108461	0.91363	0.995895	160.812	-0.525662	0.71209	-0.738196	0.460396	0.999968
ACSM2B	6.84801	-0.0929622	0.224365	-0.414334	0.678629	0.767869	6.84801	0.0833165	0.381727	0.218262	0.827225	0.948716	6.84801	0.279589	0.376707	0.74219	0.457972	0.691362	6.84801	5.21456	0.366289	14.2362	5.46339e-46	1.76996e-43	6.84801	0.160998	0.606974	0.265247	0.790819	0.986085	6.84801	-0.357549	0.522834	-0.683868	0.494059	0.999968
ACSM3	349.515	0.145368	0.147651	0.984535	0.324853	0.495127	349.515	0.244096	0.242143	1.00807	0.313423	0.542387	349.515	-0.107904	0.238309	-0.452793	0.650698	0.852713	349.515	0.295606	0.256404	1.15289	0.248955	0.481386	349.515	-0.274748	0.382691	-0.717936	0.472796	0.77972	349.515	0.0279081	0.367879	0.0758621	0.939529	0.999968
ACSM4	300.271	-0.243203	0.269586	-0.902136	0.366985	0.514084	300.271	-0.18852	0.498521	-0.378158	0.705313	0.898648	300.271	-0.030372	0.502009	-0.0605009	0.951757	0.990283	300.271	0.188648	0.464207	0.406388	0.684458	0.821081	300.271	-0.0217545	0.792013	-0.0274674	0.978087	0.995895	300.271	-0.171549	0.75318	-0.227766	0.819828	0.999968
ACSM5	9.60726	-0.0663411	0.166522	-0.398393	0.69034	0.776771	9.60726	0.688598	0.23322	2.95257	0.00315137	0.0177629	9.60726	-0.659592	0.233412	-2.82588	0.00471517	0.0258076	9.60726	0.432541	0.267407	1.61753	0.105763	0.296148	9.60726	0.183733	0.425257	0.432053	0.665703	0.919345	9.60726	0.181851	0.36399	0.499606	0.617353	0.999968
ACSS1	1618.46	0.357948	0.114968	3.11344	0.00184919	0.00817633	1618.46	-0.107322	0.185084	-0.579853	0.562013	0.787985	1618.46	-0.451849	0.185756	-2.43248	0.0149957	0.0627563	1618.46	0.0215089	0.199874	0.107612	0.914303	0.955745	1618.46	-0.273283	0.298886	-0.914339	0.360539	0.674425	1618.46	-0.490806	0.287305	-1.70831	0.0875783	0.776871
ACSS2	2148.65	0.234135	0.0874556	2.67719	0.00742423	0.0252186	2148.65	-0.0227862	0.141091	-0.161499	0.8717	0.952464	2148.65	-0.15586	0.141438	-1.10197	0.270475	0.494172	2148.65	0.106699	0.152239	0.700864	0.483388	0.702953	2148.65	-0.26854	0.228017	-1.17772	0.238909	0.542226	2148.65	-0.896795	0.219144	-4.09227	4.27179e-05	0.00361773
ACSS3	115.819	-0.0822717	0.17139	-0.480027	0.631208	0.728139	115.819	-0.590105	0.269128	-2.19266	0.0283322	0.0966817	115.819	-0.155382	0.270855	-0.573675	0.566188	0.785479	115.819	0.305193	0.292846	1.04216	0.297337	0.524154	115.819	1.32304	0.438858	3.01473	0.00257212	0.0286556	115.819	0.0879285	0.417375	0.21067	0.833145	0.999968
ACTA1	23.1274	0.319082	0.212601	1.50085	0.133395	0.251116	23.1274	1.48068	0.314343	4.7104	2.47237e-06	4.50143e-05	23.1274	1.12551	0.328339	3.42788	0.000608306	0.00516452	23.1274	-1.01623	0.350751	-2.8973	0.00376394	0.0353042	23.1274	-2.96014	0.51165	-5.78549	7.23009e-09	1.03193e-06	23.1274	-0.511001	0.519331	-0.983961	0.325134	0.999968
ACTA2	7186.72	-0.363968	0.142376	-2.55638	0.0105768	0.0336039	7186.72	0.566793	0.228972	2.47538	0.0133094	0.0548047	7186.72	0.164998	0.229789	0.718042	0.472732	0.704369	7186.72	-0.770225	0.247237	-3.11533	0.00183737	0.0218155	7186.72	0.571297	0.369208	1.54736	0.121777	0.362101	7186.72	-0.162983	0.354713	-0.459478	0.645891	0.999968
ACTB	118804	-0.00267164	0.0615884	-0.0433789	0.9654	0.978196	118804	0.34469	0.0992516	3.47289	0.000514895	0.00415363	118804	0.114052	0.0996033	1.14506	0.252183	0.47262	118804	0.0172592	0.107234	0.160948	0.872134	0.934642	118804	0.261916	0.160655	1.6303	0.103037	0.328131	118804	0.0351087	0.154482	0.227267	0.820216	0.999968
ACTBL2	7.91362	-0.797306	0.187135	-4.26059	2.03892e-05	0.000193111	7.91362	0.0786451	0.299461	0.262623	0.792841	0.948716	7.91362	-0.206095	0.282771	-0.728838	0.466101	0.698518	7.91362	0.058944	0.301014	0.195818	0.844753	0.92071	7.91362	0.154511	0.449132	0.344022	0.73083	0.957231	7.91362	0.421403	0.428758	0.982845	0.325684	0.999968
ACTC1	46.4774	-0.700748	0.22466	-3.11914	0.00181379	0.00804772	46.4774	-0.232183	0.371207	-0.62548	0.531656	0.761962	46.4774	1.53038	0.381594	4.01048	6.05942e-05	0.000783731	46.4774	-0.200286	0.385971	-0.518915	0.60382	0.802864	46.4774	1.2706	0.579783	2.19151	0.0284149	0.145387	46.4774	-1.40132	0.550544	-2.54534	0.0109172	0.247435
ACTG1	87667.9	-0.0278581	0.0628705	-0.443104	0.657691	0.750795	87667.9	0.195914	0.101315	1.9337	0.0531497	0.15469	87667.9	0.330744	0.101676	3.25291	0.00114229	0.00855309	87667.9	0.115919	0.109465	1.05896	0.28962	0.515714	87667.9	0.218994	0.16399	1.33541	0.181741	0.462454	87667.9	-0.0588313	0.157689	-0.373084	0.709086	0.999968
ACTG2	3803.51	-0.428639	0.234204	-1.8302	0.0672207	0.147461	3803.51	-0.264748	0.375129	-0.705753	0.480342	0.716023	3803.51	0.0179021	0.376553	0.047542	0.962081	0.991521	3803.51	-1.82677	0.404502	-4.51611	6.29871e-06	0.000249625	3803.51	0.643955	0.600221	1.07286	0.283333	0.595247	3803.51	-2.00593	0.575495	-3.48557	0.000491087	0.0262384
ACTL6A	1581.31	0.23512	0.0663637	3.5429	0.000395751	0.00229533	1581.31	0.159085	0.106992	1.48688	0.137046	0.306264	1581.31	0.53516	0.107467	4.97975	6.36677e-07	1.78008e-05	1581.31	0.553912	0.115611	4.79115	1.65828e-06	8.17526e-05	1581.31	-0.0803219	0.173002	-0.464282	0.642446	0.907208	1581.31	0.0456955	0.166699	0.27412	0.783992	0.999968
ACTL6B	7.86495	-0.0505009	0.216053	-0.233743	0.815185	0.873703	7.86495	-3.91885	0.315874	-12.4064	2.41335e-35	1.64188e-32	7.86495	1.01438	0.375996	2.69786	0.00697876	0.0348938	7.86495	0.159183	0.398896	0.399058	0.689851	0.823143	7.86495	-0.25452	0.639118	-0.398237	0.690456	0.935031	7.86495	0.135951	0.489228	0.277889	0.781098	0.999968
ACTL7A	300.278	-0.243327	0.269129	-0.904129	0.365927	0.514084	300.278	-0.0725855	0.501283	-0.144799	0.884869	0.953941	300.278	0.0459507	0.504019	0.0911686	0.927359	0.990281	300.278	0.188251	0.463437	0.406207	0.684591	0.821081	300.278	-0.0339993	0.78691	-0.0432061	0.965537	0.995895	300.278	-0.141834	0.751791	-0.188662	0.850358	0.999968
ACTL7B	160.599	-0.235483	0.27156	-0.867151	0.385859	0.530991	160.599	-0.186164	0.500313	-0.372095	0.709822	0.90214	160.599	0.152538	0.503085	0.303205	0.761733	0.928843	160.599	0.0637502	0.542016	0.117617	0.906371	0.95238	160.599	-0.022547	0.792644	-0.0284453	0.977307	0.995895	160.599	-0.213558	0.748319	-0.285384	0.77535	0.999968
ACTL8	73.7329	2.09299	0.292403	7.1579	8.19232e-13	4.73669e-11	73.7329	2.74621	0.471779	5.82097	5.85087e-09	2.12107e-07	73.7329	-1.09537	0.475177	-2.30517	0.0211569	0.0818138	73.7329	-1.04164	0.499147	-2.08683	0.0369031	0.152746	73.7329	4.56537	0.746648	6.11449	9.68688e-10	1.64758e-07	73.7329	3.09761	0.725887	4.26734	1.97813e-05	0.00191345
ACTL9	300.271	-0.243084	0.269897	-0.900656	0.367771	0.514084	300.271	-0.0947532	0.504442	-0.187838	0.851004	0.948716	300.271	0.0171749	0.499039	0.034416	0.972545	0.994348	300.271	0.188913	0.464731	0.406499	0.684376	0.821081	300.271	-0.0217308	0.792637	-0.0274159	0.978128	0.995895	300.271	-0.065463	0.75681	-0.0864987	0.93107	0.999968
ACTN1	6363.75	-0.221529	0.0812103	-2.72784	0.00637501	0.0222989	6363.75	0.109872	0.130839	0.839752	0.401047	0.63635	6363.75	0.202509	0.131314	1.54217	0.123031	0.290376	6363.75	-0.485894	0.141327	-3.43809	0.000585823	0.00972085	6363.75	-0.494859	0.211654	-2.33805	0.0193845	0.113234	6363.75	0.0890963	0.203451	0.437924	0.661441	0.999968
ACTN2	17.0885	0.214506	0.246419	0.870491	0.384032	0.529315	17.0885	0.503054	0.346476	1.45192	0.146524	0.320841	17.0885	0.0862796	0.351958	0.245142	0.806347	0.957272	17.0885	-0.342443	0.369723	-0.926215	0.354334	0.583882	17.0885	-0.816528	0.584503	-1.39696	0.162425	0.4325	17.0885	-1.74442	0.533367	-3.27058	0.00107327	0.0470074
ACTN3	2.56711	-0.215435	0.123216	-1.74844	0.0803874	0.169828	2.56711	0.242173	0.224227	1.08003	0.280127	0.503603	2.56711	0.299026	0.202202	1.47885	0.139181	0.315595	2.56711	0.0573913	0.184195	0.311579	0.75536	0.864995	2.56711	-0.56003	0.32092	-1.74507	0.0809719	0.283568	2.56711	0.590229	0.283151	2.0845	0.0371146	0.509083
ACTN4	16355.6	0.130237	0.0679099	1.91778	0.0551386	0.126192	16355.6	-0.11416	0.109441	-1.04312	0.296893	0.523448	16355.6	-0.171268	0.109825	-1.55947	0.118886	0.2834	16355.6	-0.120297	0.118227	-1.01751	0.308909	0.536472	16355.6	-0.0965762	0.177098	-0.545328	0.585528	0.870212	16355.6	0.0898281	0.170283	0.527524	0.59783	0.999968
ACTR10	1017.18	-0.125115	0.0558613	-2.23974	0.025108	0.0675204	1017.18	-0.135837	0.0899326	-1.51042	0.130935	0.297031	1017.18	0.342682	0.0903242	3.79391	0.000148293	0.0016378	1017.18	0.0479294	0.0973081	0.492553	0.622329	0.816674	1017.18	0.117693	0.145733	0.807597	0.419323	0.731735	1017.18	-0.0321346	0.140047	-0.229456	0.818515	0.999968
ACTR1A	2583.16	-0.0491737	0.0437104	-1.12499	0.260594	0.420919	2583.16	0.0639781	0.0704322	0.908364	0.363686	0.597266	2583.16	0.0116532	0.0706745	0.164885	0.869034	0.990281	2583.16	-0.0184731	0.0761382	-0.242627	0.808295	0.899685	2583.16	0.117693	0.114101	1.03148	0.302314	0.61758	2583.16	-0.0267803	0.109643	-0.24425	0.807037	0.999968
ACTR1B	1599.26	0.053043	0.0575384	0.921872	0.356595	0.514084	1599.26	-0.244097	0.0927863	-2.63075	0.00851978	0.0389304	1599.26	-0.114801	0.0930783	-1.23338	0.217434	0.428941	1599.26	0.240561	0.100289	2.39869	0.0164539	0.0909352	1599.26	-0.0338118	0.150092	-0.225274	0.821766	0.995895	1599.26	-0.0264919	0.144372	-0.183498	0.854407	0.999968
ACTR2	7536.74	0.0451083	0.0544227	0.828851	0.407189	0.548598	7536.74	0.0611734	0.0877224	0.697353	0.485582	0.720712	7536.74	0.0535274	0.0880283	0.608071	0.543141	0.765785	7536.74	0.0271433	0.0947654	0.286426	0.774552	0.878109	7536.74	-0.221273	0.142038	-1.55784	0.11927	0.357198	7536.74	0.0780925	0.136578	0.571781	0.567471	0.999968
ACTR3	5444.45	0.0876859	0.0521809	1.68042	0.0928753	0.190454	5444.45	-0.0744297	0.0841321	-0.884677	0.376331	0.611002	5444.45	0.290112	0.0844091	3.43697	0.000588252	0.00502984	5444.45	0.0842035	0.090871	0.926627	0.35412	0.583765	5444.45	0.0592805	0.136206	0.435227	0.663398	0.917963	5444.45	0.0803427	0.130965	0.613467	0.539567	0.999968
ACTR3B	221.388	0.282733	0.077341	3.65567	0.000256509	0.00160741	221.388	0.080486	0.12457	0.646111	0.518208	0.749796	221.388	0.117282	0.125794	0.932333	0.351164	0.584796	221.388	0.621296	0.135629	4.58085	4.63098e-06	0.000194083	221.388	0.52111	0.202051	2.5791	0.00990593	0.0719502	221.388	-0.302564	0.194927	-1.55219	0.120617	0.8716
ACTR3C	58.1831	0.405321	0.101707	3.98519	6.7425e-05	0.000529898	58.1831	0.183625	0.165025	1.11271	0.265834	0.48628	58.1831	0.255863	0.163032	1.5694	0.116555	0.279827	58.1831	0.257485	0.174901	1.47218	0.140973	0.351897	58.1831	-0.137801	0.262694	-0.52457	0.599882	0.878796	58.1831	-0.245527	0.252464	-0.972522	0.330791	0.999968
ACTR5	323.98	0.567963	0.065015	8.73588	2.41776e-18	3.87644e-16	323.98	0.421335	0.105088	4.00934	6.08896e-05	0.000704511	323.98	0.288551	0.10544	2.73665	0.00620692	0.0319665	323.98	0.26964	0.112991	2.38639	0.0170149	0.0928044	323.98	0.0441349	0.169259	0.260755	0.794282	0.987401	323.98	0.133117	0.163741	0.812971	0.416235	0.999968
ACTR6	521.545	-0.0934608	0.0645648	-1.44755	0.147743	0.272569	521.545	0.00570027	0.103848	0.0548905	0.956226	0.981891	521.545	0.344413	0.104568	3.29369	0.000988819	0.00758429	521.545	0.102553	0.112425	0.912189	0.361669	0.591753	521.545	0.345573	0.168158	2.05505	0.039874	0.181734	521.545	0.0710408	0.162419	0.437392	0.661827	0.999968
ACTR8	467.568	0.124006	0.046799	2.64975	0.00805516	0.0269932	467.568	-0.300425	0.0751301	-3.99874	6.36813e-05	0.000732658	467.568	0.0314383	0.0757595	0.414975	0.67816	0.872274	467.568	0.0682207	0.0816415	0.835613	0.403372	0.631207	467.568	0.0994445	0.122173	0.813968	0.415663	0.728438	467.568	0.0519459	0.117537	0.441954	0.658522	0.999968
ACTRT1	171.682	-0.23218	0.306551	-0.757394	0.448814	0.571844	171.682	-0.153277	0.550967	-0.278196	0.780862	0.946518	171.682	0.0200775	0.55287	0.036315	0.971031	0.994348	171.682	0.601041	0.527285	1.13988	0.254336	0.481386	171.682	0.032822	0.864899	0.0379489	0.969728	0.995895	171.682	-0.14337	0.824064	-0.173979	0.861882	0.999968
ACTRT2	171.684	-0.231752	0.308244	-0.751847	0.452143	0.572415	171.684	-0.0928809	0.555522	-0.167196	0.867216	0.952461	171.684	0.298434	0.553887	0.538799	0.590025	0.804751	171.684	0.600552	0.530098	1.13291	0.257253	0.481386	171.684	-0.0201723	0.869634	-0.0231963	0.981494	0.995895	171.684	-0.151905	0.831862	-0.182608	0.855106	0.999968
ACVR1	840.811	0.00738529	0.0563671	0.131021	0.895758	0.932634	840.811	-0.0206944	0.0906035	-0.228407	0.81933	0.948716	840.811	0.0369642	0.0907718	0.407221	0.683846	0.876652	840.811	0.0876818	0.0978282	0.896284	0.370101	0.599493	840.811	-0.235387	0.146876	-1.60263	0.109017	0.338562	840.811	0.0126784	0.140723	0.0900944	0.928212	0.999968
ACVR1B	1715.96	0.384183	0.076141	5.04568	4.51917e-07	7.16121e-06	1715.96	0.0331769	0.122709	0.27037	0.786876	0.948716	1715.96	-0.0735227	0.123109	-0.597219	0.550361	0.77239	1715.96	0.214775	0.132535	1.62052	0.105122	0.295129	1715.96	-0.306127	0.198533	-1.54195	0.123086	0.364403	1715.96	-0.266353	0.190806	-1.39594	0.162733	0.960495
ACVR1C	89.8467	-0.0047772	0.153999	-0.031021	0.975253	0.984553	89.8467	0.815559	0.254236	3.20788	0.00133719	0.00897184	89.8467	0.661296	0.252983	2.61399	0.00894919	0.0423314	89.8467	0.190593	0.267928	0.711357	0.476863	0.69714	89.8467	-0.23705	0.402449	-0.58902	0.555848	0.848277	89.8467	0.355506	0.386938	0.918769	0.358217	0.999968
ACVR2A	326.954	-0.0830236	0.0666463	-1.24573	0.212862	0.36105	326.954	-0.0308073	0.107539	-0.286475	0.774515	0.94372	326.954	-0.188817	0.107692	-1.7533	0.0795499	0.213158	326.954	-0.221566	0.115817	-1.91306	0.0557399	0.199623	326.954	0.00949205	0.173761	0.054627	0.956436	0.995895	326.954	0.0848837	0.16658	0.509567	0.610355	0.999968
ACVR2B	327.716	0.213469	0.0920453	2.31917	0.0203856	0.0572076	327.716	0.0389656	0.147894	0.26347	0.792188	0.948716	327.716	0.408339	0.14868	2.74643	0.0060248	0.0312494	327.716	0.0411106	0.160141	0.256716	0.797398	0.893587	327.716	0.0213488	0.239397	0.0891772	0.928941	0.995895	327.716	0.0452207	0.230909	0.195838	0.844737	0.999968
ACVRL1	885.748	-0.042156	0.098255	-0.429047	0.667889	0.759041	885.748	0.222163	0.158674	1.40012	0.161477	0.34302	885.748	-0.143581	0.158941	-0.903358	0.366336	0.601425	885.748	-0.537686	0.171042	-3.1436	0.00166884	0.0204325	885.748	0.0180303	0.256513	0.0702898	0.943963	0.995895	885.748	0.0708897	0.246011	0.288156	0.773227	0.999968
ACY1	1343.51	-0.00166727	0.0955519	-0.0174489	0.986079	0.990793	1343.51	-0.246372	0.154007	-1.59975	0.109653	0.261452	1343.51	-0.238095	0.154536	-1.54072	0.123386	0.290831	1343.51	0.217559	0.166342	1.3079	0.190907	0.423485	1343.51	0.220354	0.249001	0.884952	0.376182	0.690331	1343.51	-0.0415576	0.23932	-0.173649	0.862141	0.999968
ACY3	201.639	-0.00338693	0.175221	-0.0193295	0.984578	0.989839	201.639	-2.21159	0.284486	-7.77399	7.60526e-15	6.71963e-13	201.639	-0.830961	0.283112	-2.9351	0.00333442	0.0198297	201.639	-0.372314	0.303701	-1.22592	0.220227	0.459783	201.639	0.162259	0.451971	0.359004	0.719592	0.951383	201.639	-0.356417	0.434814	-0.819701	0.412387	0.999968
ACYP1	126.15	0.191009	0.0890627	2.14466	0.0319799	0.0818549	126.15	-0.150969	0.14385	-1.04949	0.293952	0.520389	126.15	0.552841	0.145823	3.79117	0.00014994	0.00165241	126.15	0.0516924	0.154421	0.334749	0.737815	0.854131	126.15	0.210247	0.229978	0.914208	0.360608	0.674425	126.15	0.00696071	0.222956	0.03122	0.975094	0.999968
ACYP2	113.221	0.0388565	0.0853418	0.455305	0.64889	0.743076	113.221	-0.486481	0.136657	-3.55986	0.000371053	0.00317934	113.221	-0.238612	0.137567	-1.73452	0.082826	0.219685	113.221	0.0672987	0.149022	0.451602	0.651556	0.821081	113.221	0.144323	0.221729	0.650897	0.515113	0.814737	113.221	-0.0737179	0.213455	-0.345356	0.729827	0.999968
ADA	220.326	0.340107	0.111719	3.0443	0.00233221	0.00985924	220.326	0.6226	0.180789	3.44379	0.000573615	0.00453252	220.326	0.402364	0.18081	2.22534	0.0260584	0.0951176	220.326	0.492157	0.194048	2.53626	0.0112044	0.0711305	220.326	0.489673	0.290567	1.68524	0.0919431	0.306077	220.326	0.313632	0.278777	1.12503	0.260577	0.999968
ADAD1	171.683	-0.231972	0.307271	-0.754945	0.450282	0.571844	171.683	0.0501422	0.551143	0.0909787	0.92751	0.969799	171.683	0.0266677	0.555313	0.0480228	0.961698	0.99128	171.683	0.599043	0.528479	1.13352	0.256995	0.481386	171.683	-0.0837343	0.86567	-0.0967277	0.922943	0.995895	171.683	-0.151359	0.830041	-0.182352	0.855307	0.999968
ADAD2	2.53939	-0.274131	0.164731	-1.66412	0.0960884	0.19541	2.53939	-0.0631397	0.246223	-0.256433	0.797617	0.948716	2.53939	0.270587	0.236204	1.14556	0.251975	0.472338	2.53939	0.675279	0.253637	2.66239	0.00775888	0.0563154	2.53939	-0.360936	0.360375	-1.00156	0.316558	0.632362	2.53939	-0.181739	0.331898	-0.547575	0.583984	0.999968
ADAL	124.138	0.172498	0.078508	2.1972	0.0280064	0.0737086	124.138	-0.255667	0.124276	-2.05725	0.0396623	0.124479	124.138	0.141139	0.126201	1.11837	0.26341	0.485654	124.138	-0.0150741	0.135269	-0.111437	0.911269	0.954579	124.138	0.0805667	0.201986	0.398872	0.689988	0.934792	124.138	0.0361101	0.195868	0.184359	0.853732	0.999968
ADAM10	1707.76	-0.166782	0.0796764	-2.09324	0.0363273	0.0906407	1707.76	0.0177341	0.128353	0.138167	0.890109	0.954452	1707.76	-0.211349	0.128783	-1.64113	0.100771	0.252484	1707.76	0.0153874	0.138611	0.111011	0.911607	0.954737	1707.76	0.0212625	0.207709	0.102367	0.918465	0.995895	1707.76	0.287403	0.199595	1.43993	0.149887	0.936967
ADAM11	11.6552	0.0803661	0.165414	0.48585	0.627074	0.724434	11.6552	0.118472	0.257322	0.460404	0.645226	0.855092	11.6552	1.17772	0.270099	4.36033	1.29866e-05	0.000217438	11.6552	1.1532	0.286535	4.02463	5.70653e-05	0.00156546	11.6552	-0.181566	0.400527	-0.453317	0.65032	0.91136	11.6552	0.31019	0.40873	0.758912	0.447905	0.999968
ADAM12	769.103	-0.952096	0.17886	-5.32315	1.01984e-07	1.9435e-06	769.103	1.14694	0.287155	3.99415	6.49256e-05	0.000744874	769.103	0.913225	0.288373	3.16682	0.00154115	0.0108353	769.103	-0.413818	0.310134	-1.33432	0.182099	0.411223	769.103	-0.177219	0.462161	-0.383457	0.701381	0.941073	769.103	-0.0471021	0.443423	-0.106224	0.915405	0.999968
ADAM15	4312.96	-0.181361	0.0830938	-2.1826	0.0290651	0.0758979	4312.96	0.238754	0.133859	1.78362	0.0744858	0.197691	4312.96	0.177203	0.134332	1.31914	0.187122	0.387456	4312.96	-0.191972	0.144638	-1.32726	0.184422	0.414315	4312.96	0.253765	0.216524	1.172	0.241199	0.546196	4312.96	0.019472	0.208189	0.0935303	0.925482	0.999968
ADAM17	611.235	0.169061	0.0652778	2.58986	0.00960143	0.0310859	611.235	0.124953	0.104964	1.19043	0.233877	0.444908	611.235	0.514388	0.105278	4.886	1.02903e-06	2.71701e-05	611.235	0.163827	0.113519	1.44317	0.148972	0.363828	611.235	-0.704368	0.169763	-4.14912	3.33762e-05	0.00118471	611.235	0.209583	0.163442	1.2823	0.199736	0.999968
ADAM18	6.73602	-0.11239	0.226963	-0.495192	0.620465	0.71867	6.73602	0.0168172	0.388534	0.0432837	0.965475	0.985901	6.73602	0.341113	0.381169	0.894913	0.370833	0.606195	6.73602	5.67414	0.388474	14.6062	2.56326e-48	1.63488e-45	6.73602	-0.178531	0.596691	-0.299202	0.764786	0.973175	6.73602	0.004415	0.579044	0.00762464	0.993916	0.999968
ADAM19	788.263	0.127157	0.115935	1.09679	0.272734	0.435802	788.263	0.548666	0.187035	2.9335	0.00335166	0.0186295	788.263	0.392632	0.187358	2.09563	0.0361151	0.120325	788.263	-0.541109	0.201546	-2.68479	0.00725761	0.0538255	788.263	-0.259065	0.301979	-0.857891	0.390953	0.704141	788.263	0.460153	0.289612	1.58886	0.112092	0.85169
ADAM20	2.02067	-0.0250934	0.137763	-0.182149	0.855466	0.903449	2.02067	-0.148428	0.176823	-0.839417	0.401236	0.636407	2.02067	-0.0751717	0.184026	-0.408483	0.682919	0.876131	2.02067	0.19102	0.238268	0.801701	0.422726	0.649589	2.02067	0.0246247	0.298877	0.0823909	0.934336	0.995895	2.02067	-0.0775715	0.289591	-0.267865	0.788803	0.999968
ADAM21	4.29348	-0.496701	0.140624	-3.53212	0.000412239	0.00237745	4.29348	0.825157	0.204809	4.02891	5.60372e-05	0.000656933	4.29348	0.0935006	0.211748	0.441565	0.658804	0.858194	4.29348	0.19256	0.24871	0.774236	0.438791	0.664466	4.29348	0.14825	0.338209	0.438339	0.661141	0.916928	4.29348	-0.304366	0.328968	-0.925215	0.354854	0.999968
ADAM21P1	2.01608	-0.479169	0.128678	-3.72379	0.000196251	0.00128463	2.01608	0.235281	0.195533	1.20328	0.228868	0.438217	2.01608	0.0860001	0.219397	0.391984	0.69507	0.885037	2.01608	-0.241894	0.248938	-0.971701	0.331199	0.559724	2.01608	0.00320312	0.362188	0.00884381	0.992944	0.998508	2.01608	0.10823	0.337616	0.320571	0.748536	0.999968
ADAM2	2.12867	-0.443889	0.176795	-2.51076	0.0120473	0.0373516	2.12867	0.795207	0.276432	2.87668	0.00401879	0.0216307	2.12867	1.29701	0.306512	4.23152	2.32119e-05	0.000352234	2.12867	-0.0293162	0.298236	-0.0982986	0.921695	0.959688	2.12867	0.536838	0.511361	1.04982	0.2938	0.607268	2.12867	-0.934739	0.459095	-2.03605	0.0417457	0.537558
ADAM22	44.4421	-0.00441617	0.158241	-0.0279079	0.977736	0.985997	44.4421	0.222134	0.252254	0.880595	0.378537	0.61317	44.4421	0.892993	0.259242	3.44463	0.000571831	0.00492035	44.4421	-0.159438	0.272945	-0.584139	0.559127	0.767901	44.4421	0.446919	0.407702	1.09619	0.272996	0.583125	44.4421	-0.096394	0.388236	-0.248287	0.803912	0.999968
ADAM23	30.3634	-0.4655	0.180543	-2.57833	0.00992798	0.0319354	30.3634	0.528082	0.291234	1.81326	0.0697924	0.18883	30.3634	0.0772185	0.291683	0.264734	0.791214	0.949018	30.3634	-0.886238	0.309244	-2.86582	0.00415932	0.0376627	30.3634	-0.213257	0.460918	-0.462679	0.643594	0.907464	30.3634	-0.279695	0.441108	-0.634074	0.526032	0.999968
ADAM28	373.121	-0.308702	0.160146	-1.92762	0.0539023	0.123821	373.121	-0.711358	0.256904	-2.76897	0.00562345	0.0281863	373.121	-1.29851	0.257122	-5.0502	4.41357e-07	1.30742e-05	373.121	0.565016	0.276743	2.04166	0.0411851	0.163921	373.121	0.269624	0.412881	0.653029	0.513737	0.81364	373.121	0.199628	0.396346	0.503672	0.614492	0.999968
ADAM29	5.85818	-0.00136348	0.215041	-0.00634054	0.994941	0.996699	5.85818	-2.6535	0.273693	-9.69518	3.16094e-22	7.01247e-20	5.85818	0.50097	0.305643	1.63907	0.101199	0.253121	5.85818	-0.0585287	0.377458	-0.15506	0.876774	0.937007	5.85818	0.0168202	0.588017	0.028605	0.97718	0.995895	5.85818	-0.196927	0.504767	-0.390135	0.696437	0.999968
ADAM30	171.734	-0.232412	0.305633	-0.760427	0.446999	0.571844	171.734	-0.0873364	0.550628	-0.158612	0.873974	0.952464	171.734	-0.0177232	0.553625	-0.032013	0.974462	0.994435	171.734	0.606816	0.525753	1.15419	0.248424	0.481386	171.734	0.143181	0.860375	0.166416	0.867829	0.995895	171.734	-0.237554	0.82368	-0.288406	0.773036	0.999968
ADAM32	23.8913	0.700975	0.170978	4.09979	4.13518e-05	0.000352839	23.8913	0.0213824	0.273808	0.0780927	0.937754	0.974669	23.8913	0.149945	0.292869	0.511987	0.60866	0.819983	23.8913	-0.18633	0.312424	-0.5964	0.550908	0.761379	23.8913	1.16746	0.453044	2.57693	0.00996821	0.0723253	23.8913	0.19625	0.439322	0.446711	0.655084	0.999968
ADAM33	88.323	-0.175047	0.182265	-0.960397	0.336855	0.508522	88.323	1.22202	0.294669	4.14709	3.36726e-05	0.000430074	88.323	0.0890189	0.294058	0.302726	0.762099	0.929102	88.323	-0.813624	0.314104	-2.59031	0.00958907	0.0645917	88.323	0.066465	0.468019	0.142014	0.887069	0.995895	88.323	-0.176392	0.449182	-0.392696	0.694544	0.999968
ADAM3A	171.684	-0.231812	0.308128	-0.752323	0.451857	0.572215	171.684	0.207506	0.552307	0.375707	0.707135	0.900126	171.684	0.00689793	0.556677	0.0123913	0.990113	0.997688	171.684	0.601373	0.529906	1.13487	0.256431	0.481386	171.684	-0.0201604	0.869404	-0.0231888	0.9815	0.995895	171.684	-0.151863	0.831643	-0.182606	0.855107	0.999968
ADAM5	171.668	-0.231943	0.307088	-0.7553	0.450069	0.571844	171.668	-0.154605	0.551624	-0.280272	0.779269	0.945509	171.668	-0.015102	0.555554	-0.0271837	0.978313	0.994435	171.668	0.602556	0.528176	1.14082	0.253944	0.481386	171.668	-0.083485	0.865357	-0.0964747	0.923144	0.995895	171.668	-0.150514	0.829749	-0.181397	0.856056	0.999968
ADAM6	60446.3	-0.0103326	0.212518	-0.0486199	0.961222	0.976096	60446.3	1.46188	0.340716	4.29061	1.78182e-05	0.000249089	60446.3	-0.479805	0.341923	-1.40325	0.160541	0.348135	60446.3	-0.703316	0.367627	-1.91312	0.0557326	0.199623	60446.3	-1.64812	0.545989	-3.0186	0.00253949	0.028385	60446.3	0.907374	0.524225	1.73089	0.0834717	0.76132
ADAM7	171.682	-0.232156	0.306767	-0.756783	0.44918	0.571844	171.682	-0.0927198	0.553544	-0.167502	0.866975	0.952461	171.682	-0.142506	0.548128	-0.259987	0.794873	0.950736	171.682	0.600699	0.527641	1.13846	0.254928	0.481386	171.682	0.034905	0.865264	0.0403403	0.967822	0.995895	171.682	-0.2316	0.826045	-0.280373	0.779192	0.999968
ADAM8	752.434	-0.550931	0.136934	-4.02334	5.73796e-05	0.000461733	752.434	-0.207828	0.220242	-0.943632	0.345358	0.578577	752.434	-0.113583	0.220764	-0.514499	0.606903	0.818698	752.434	0.0904556	0.237746	0.380472	0.703595	0.832775	752.434	-0.351925	0.35484	-0.991786	0.321302	0.637481	752.434	0.647285	0.340987	1.89827	0.0576607	0.638556
ADAM9	4132.86	-0.188637	0.097999	-1.92489	0.0542432	0.124464	4132.86	-0.280982	0.157842	-1.78014	0.0750526	0.198886	4132.86	0.0323718	0.158356	0.204425	0.838022	0.974609	4132.86	0.222178	0.170458	1.30342	0.192433	0.425566	4132.86	-0.291752	0.255112	-1.14362	0.252782	0.55921	4132.86	0.430391	0.245212	1.75518	0.0792293	0.74284
ADAMDEC1	362.778	0.185225	0.188389	0.983204	0.325507	0.495828	362.778	0.864726	0.303294	2.85112	0.00435659	0.0231196	362.778	0.722239	0.304012	2.37569	0.0175162	0.0707372	362.778	0.557337	0.326624	1.70635	0.0879423	0.264618	362.778	-0.770281	0.487749	-1.57926	0.114277	0.347951	362.778	0.959987	0.46844	2.04933	0.0404301	0.529299
ADAMTS10	102.993	-0.401064	0.135428	-2.96146	0.00306189	0.0123236	102.993	0.63808	0.216931	2.9414	0.00326737	0.0182704	102.993	-0.0892355	0.217052	-0.411125	0.680981	0.87447	102.993	-0.744943	0.234125	-3.18181	0.00146355	0.0187062	102.993	-0.699535	0.350737	-1.99447	0.0461003	0.199505	102.993	-0.0563342	0.333973	-0.168679	0.866049	0.999968
ADAMTS12	226.712	-0.410748	0.169958	-2.41677	0.0156591	0.0463259	226.712	0.820173	0.273011	3.00417	0.00266306	0.0155438	226.712	0.0396652	0.27399	0.144769	0.884893	0.990281	226.712	-0.45715	0.294666	-1.55142	0.120802	0.321293	226.712	-0.337359	0.448286	-0.752552	0.451719	0.760504	226.712	0.423735	0.421565	1.00515	0.314826	0.999968
ADAMTS13	80.2001	0.159215	0.131041	1.215	0.224365	0.375691	80.2001	0.39158	0.20987	1.86582	0.0620664	0.172986	80.2001	0.0432451	0.211569	0.204402	0.838039	0.974609	80.2001	0.0425753	0.22817	0.186595	0.851979	0.924498	80.2001	-0.508269	0.33799	-1.5038	0.132632	0.382577	80.2001	-0.410354	0.324926	-1.26291	0.20662	0.999968
ADAMTS14	205.119	-0.156873	0.136111	-1.15254	0.2491	0.407212	205.119	0.910882	0.220423	4.13243	3.58953e-05	0.000453918	205.119	-0.399153	0.219757	-1.81634	0.0693177	0.193275	205.119	-0.221056	0.236406	-0.93507	0.349752	0.578761	205.119	0.739289	0.354368	2.08622	0.0369588	0.173011	205.119	0.122371	0.338937	0.361044	0.718067	0.999968
ADAMTS15	136.175	-0.0474578	0.204921	-0.231591	0.816856	0.874766	136.175	-0.3046	0.326528	-0.932843	0.350901	0.584501	136.175	-0.42143	0.331171	-1.27255	0.203179	0.409978	136.175	-1.11484	0.35496	-3.14076	0.00168513	0.0205702	136.175	2.72181	0.52867	5.14841	2.62707e-07	2.38304e-05	136.175	-0.0912953	0.505668	-0.180544	0.856725	0.999968
ADAMTS16	74.3322	-0.76128	0.202953	-3.75101	0.000176121	0.00117402	74.3322	1.75696	0.32454	5.41371	6.17319e-08	1.76959e-06	74.3322	0.825407	0.325365	2.53686	0.0111851	0.0500962	74.3322	-0.685008	0.352113	-1.94542	0.0517242	0.190249	74.3322	-1.52744	0.524756	-2.91077	0.00360544	0.0357054	74.3322	-1.36153	0.498196	-2.73293	0.00627742	0.17236
ADAMTS17	51.0248	0.14244	0.152668	0.93301	0.350815	0.514084	51.0248	0.864277	0.244828	3.53015	0.000415331	0.00350505	51.0248	-0.465136	0.245339	-1.89589	0.057975	0.170038	51.0248	-0.223427	0.262166	-0.852237	0.394082	0.621819	51.0248	-0.632208	0.391728	-1.61389	0.106551	0.334209	51.0248	-0.0638078	0.379607	-0.168089	0.866513	0.999968
ADAMTS18	21.3858	-0.0745025	0.19591	-0.38029	0.70373	0.788317	21.3858	-0.372998	0.303578	-1.22867	0.219196	0.424982	21.3858	0.780568	0.310461	2.51423	0.0119294	0.0525523	21.3858	-0.113159	0.330161	-0.342739	0.731795	0.850698	21.3858	0.577202	0.487423	1.18419	0.236338	0.538776	21.3858	-0.245564	0.472708	-0.519483	0.603424	0.999968
ADAMTS19	20.5503	-1.03065	0.261801	-3.93678	8.25824e-05	0.000625188	20.5503	-0.75011	0.412191	-1.81981	0.0687876	0.186554	20.5503	3.22186	0.426416	7.55567	4.16711e-14	7.02898e-12	20.5503	0.0651343	0.458025	0.142207	0.886916	0.941635	20.5503	-1.0325	0.670325	-1.54029	0.123489	0.365016	20.5503	-0.121356	0.693217	-0.175063	0.86103	0.999968
ADAMTS1	800.119	-0.313788	0.138741	-2.26169	0.0237164	0.0645233	800.119	0.464432	0.223071	2.08199	0.0373437	0.118636	800.119	0.0647067	0.223826	0.289093	0.77251	0.936501	800.119	-0.194972	0.240754	-0.809841	0.418031	0.644874	800.119	0.424403	0.359856	1.17937	0.238251	0.541334	800.119	0.281034	0.345459	0.813509	0.415926	0.999968
ADAMTS20	3.37964	-0.158899	0.210627	-0.754407	0.450605	0.571844	3.37964	1.43063	0.337646	4.23708	2.26441e-05	0.000308567	3.37964	1.73447	0.328922	5.2732	1.34068e-07	4.60662e-06	3.37964	1.65655	0.35573	4.65675	3.21247e-06	0.000143359	3.37964	-0.32669	0.547927	-0.596228	0.551023	0.844971	3.37964	0.779464	0.554816	1.40491	0.160049	0.955986
ADAMTS2	437.967	-0.38688	0.157946	-2.44944	0.0143079	0.043027	437.967	0.563388	0.253941	2.21857	0.0265157	0.0918664	437.967	0.171567	0.255003	0.672803	0.501072	0.728971	437.967	-0.282228	0.274017	-1.02997	0.303026	0.529835	437.967	-0.580687	0.410209	-1.41559	0.156896	0.424139	437.967	0.131351	0.392534	0.334623	0.737909	0.999968
ADAMTS3	29.4232	-0.568531	0.140295	-4.0524	5.06958e-05	0.000419077	29.4232	-0.216969	0.220207	-0.985298	0.324478	0.555167	29.4232	0.984126	0.219623	4.48098	7.42996e-06	0.000135755	29.4232	-0.777114	0.236915	-3.28014	0.00103754	0.0146457	29.4232	0.469747	0.366608	1.28133	0.200077	0.488699	29.4232	-0.184395	0.338745	-0.544347	0.586203	0.999968
ADAMTS4	608.825	-0.515053	0.13873	-3.71262	0.000205123	0.00133264	608.825	0.158122	0.22307	0.708847	0.47842	0.714566	608.825	0.64644	0.224114	2.88443	0.00392126	0.0224119	608.825	-0.103621	0.240877	-0.430181	0.667064	0.821081	608.825	-0.745386	0.360128	-2.06978	0.038473	0.177066	608.825	0.29428	0.345563	0.851596	0.394438	0.999968
ADAMTS5	171.42	-0.396753	0.130775	-3.03386	0.0024145	0.010165	171.42	0.153327	0.210001	0.730124	0.465314	0.701564	171.42	0.665716	0.211456	3.14824	0.00164255	0.0114106	171.42	-0.334113	0.226577	-1.47461	0.140317	0.351093	171.42	1.44798	0.341195	4.24384	2.19723e-05	0.000847741	171.42	0.1008	0.325943	0.309255	0.757128	0.999968
ADAMTS6	58.9333	-0.377441	0.134938	-2.79714	0.00515567	0.0188107	58.9333	0.861125	0.218104	3.94822	7.87332e-05	0.000877154	58.9333	0.687	0.218968	3.13744	0.00170432	0.0117517	58.9333	-0.396167	0.233298	-1.69811	0.0894869	0.267256	58.9333	1.31869	0.351599	3.75056	0.000176443	0.00425172	58.9333	0.0490119	0.334447	0.146546	0.883491	0.999968
ADAMTS7	214.104	-0.400851	0.124781	-3.21243	0.00131618	0.006184	214.104	-0.00600878	0.201018	-0.0298918	0.976153	0.989535	214.104	-0.00651197	0.201405	-0.0323327	0.974207	0.994435	214.104	-0.394774	0.216754	-1.8213	0.0685619	0.227903	214.104	0.0647507	0.324485	0.199549	0.841833	0.995895	214.104	0.11185	0.310985	0.359663	0.719099	0.999968
ADAMTS8	68.1221	0.233667	0.195762	1.19363	0.232624	0.386286	68.1221	1.4136	0.319384	4.42602	9.59882e-06	0.000147081	68.1221	-0.669273	0.312419	-2.14223	0.0321752	0.111041	68.1221	-0.216231	0.335855	-0.643823	0.51969	0.734294	68.1221	-0.489129	0.511508	-0.95625	0.338946	0.654669	68.1221	-1.27351	0.47955	-2.65563	0.00791594	0.200701
ADAMTS9	347.835	-0.282841	0.119534	-2.36619	0.0179721	0.0516561	347.835	0.188236	0.192655	0.977059	0.32854	0.55983	347.835	0.0953892	0.193165	0.493824	0.621431	0.829887	347.835	-0.653237	0.207552	-3.14734	0.00164762	0.0202822	347.835	-0.938732	0.310791	-3.02046	0.00252392	0.0282419	347.835	-0.054821	0.29796	-0.183988	0.854023	0.999968
ADAMTSL1	105.964	-0.272895	0.161671	-1.68796	0.0914191	0.188091	105.964	0.106453	0.259229	0.410654	0.681326	0.882158	105.964	0.452817	0.260614	1.7375	0.0822988	0.218657	105.964	-0.886182	0.279557	-3.16995	0.00152465	0.01923	105.964	3.07055	0.41885	7.3309	2.28607e-13	7.90824e-11	105.964	-0.349266	0.400135	-0.872871	0.382733	0.999968
ADAMTSL2	296.223	0.448457	0.140249	3.19758	0.00138584	0.00645336	296.223	0.307233	0.225679	1.36137	0.173396	0.360976	296.223	-0.523544	0.225718	-2.31946	0.02037	0.0795393	296.223	0.179207	0.243496	0.735975	0.461746	0.684598	296.223	1.50191	0.364147	4.12445	3.71615e-05	0.00127903	296.223	0.0226818	0.348276	0.0651259	0.948074	0.999968
ADAMTSL3	108.674	-0.163491	0.182372	-0.896474	0.37	0.515122	108.674	-0.40355	0.29081	-1.38768	0.165236	0.348287	108.674	-0.512798	0.291905	-1.75673	0.078964	0.212173	108.674	-0.350656	0.313936	-1.11697	0.264008	0.48588	108.674	-0.828152	0.467473	-1.77155	0.0764689	0.274187	108.674	-0.519933	0.448778	-1.15855	0.246638	0.999968
ADAMTSL4	321.727	-0.404326	0.136377	-2.96476	0.00302923	0.0122018	321.727	0.725494	0.21981	3.30056	0.000964924	0.00692058	321.727	-0.133689	0.219493	-0.609084	0.542469	0.765046	321.727	0.177439	0.236347	0.750754	0.452801	0.677343	321.727	-0.0484219	0.354195	-0.13671	0.89126	0.995895	321.727	0.44727	0.339103	1.31898	0.187175	0.999968
ADAMTSL5	127.172	-0.201208	0.133778	-1.50404	0.132571	0.24991	127.172	0.927312	0.217852	4.25662	2.07543e-05	0.000285057	127.172	-0.0365357	0.216996	-0.16837	0.866292	0.989702	127.172	0.246854	0.232462	1.06191	0.288277	0.513997	127.172	-0.571637	0.347386	-1.64554	0.0998591	0.321775	127.172	-0.021321	0.334003	-0.0638349	0.949102	0.999968
ADAP1	1931.62	0.145486	0.1085	1.34089	0.179957	0.317892	1931.62	-0.440858	0.175304	-2.51482	0.0119094	0.0502834	1931.62	-0.979843	0.175474	-5.58399	2.35061e-08	1.02294e-06	1931.62	0.225303	0.188749	1.19366	0.232611	0.475055	1931.62	0.0496947	0.282349	0.176004	0.86029	0.995895	1931.62	-0.469509	0.271323	-1.73045	0.0835505	0.76162
ADAP2	220.944	-0.385828	0.0923584	-4.1775	2.94726e-05	0.000264527	220.944	0.00599336	0.147955	0.0405079	0.967688	0.986637	220.944	0.213604	0.148293	1.44042	0.149749	0.331458	220.944	-0.138522	0.159861	-0.866518	0.386206	0.614061	220.944	0.548416	0.242086	2.26538	0.0234896	0.12802	220.944	0.149373	0.23048	0.648094	0.516924	0.999968
ADAR	8468.39	-0.0527652	0.0556665	-0.947881	0.34319	0.514084	8468.39	-0.00727652	0.0896803	-0.0811385	0.935332	0.973614	8468.39	0.0426786	0.0900129	0.474138	0.635401	0.841294	8468.39	0.111621	0.0969231	1.15165	0.249466	0.481386	8468.39	-0.0179239	0.145234	-0.123414	0.901779	0.995895	8468.39	0.0893088	0.139657	0.639488	0.522506	0.999968
ADARB1	393.092	-0.277586	0.0924372	-3.00297	0.00267358	0.0110483	393.092	0.4081	0.148512	2.74793	0.00599725	0.0295532	393.092	0.0290745	0.149039	0.19508	0.845331	0.978538	393.092	-0.287287	0.160316	-1.79201	0.0731313	0.237299	393.092	-0.29973	0.24067	-1.2454	0.212986	0.506648	393.092	0.0728019	0.23089	0.315309	0.752527	0.999968
ADARB2	5.99687	0.169658	0.177295	0.956922	0.338607	0.510514	5.99687	0.808351	0.274857	2.94098	0.00327174	0.0182848	5.99687	-0.603767	0.268501	-2.24865	0.0245345	0.0910619	5.99687	-0.341343	0.296172	-1.15251	0.24911	0.481386	5.99687	-0.827117	0.42818	-1.93171	0.0533957	0.219409	5.99687	-0.278621	0.385594	-0.722576	0.46994	0.999968
ADAT1	275.34	0.155525	0.0736183	2.11258	0.0346365	0.0872863	275.34	-0.450123	0.118073	-3.81223	0.000137718	0.00139426	275.34	0.161176	0.118782	1.35691	0.17481	0.369729	275.34	0.1092	0.127974	0.853304	0.393491	0.621274	275.34	-0.774433	0.192624	-4.02045	5.80876e-05	0.00185004	275.34	0.124041	0.184824	0.67113	0.502138	0.999968
ADAT2	268.544	0.240632	0.0910576	2.64263	0.00822637	0.0274481	268.544	0.296727	0.148815	1.99393	0.04616	0.139244	268.544	0.187372	0.148058	1.26553	0.205682	0.413063	268.544	0.183845	0.158655	1.15877	0.246548	0.481386	268.544	-0.0117501	0.237518	-0.0494704	0.960544	0.995895	268.544	-0.0190436	0.229429	-0.0830044	0.933848	0.999968
ADAT3	99.022	0.180664	0.106191	1.70131	0.0888839	0.18406	99.022	-0.0116708	0.173426	-0.0672955	0.946346	0.977951	99.022	0.108793	0.173417	0.627349	0.53043	0.755115	99.022	-0.00901869	0.18601	-0.0484849	0.96133	0.97947	99.022	-0.0411843	0.275603	-0.149433	0.881212	0.995895	99.022	-0.497053	0.265868	-1.86955	0.0615466	0.659092
AZIN2	133.206	-0.165379	0.104476	-1.58294	0.113434	0.221169	133.206	0.240092	0.167353	1.43464	0.151389	0.328323	133.206	0.0975362	0.167988	0.580612	0.561502	0.781018	133.206	-0.0499255	0.183428	-0.272181	0.785483	0.885436	133.206	0.703037	0.272869	2.57647	0.00998153	0.0723963	133.206	0.179125	0.25965	0.689874	0.490273	0.999968
ADCK1	246.481	0.172021	0.0687699	2.5014	0.0123705	0.0381277	246.481	0.207229	0.111356	1.86097	0.062749	0.174259	246.481	-0.0787125	0.111614	-0.705222	0.480672	0.711629	246.481	0.0231264	0.119836	0.192983	0.846972	0.922007	246.481	-0.0939284	0.179768	-0.522499	0.601323	0.879533	246.481	-0.357718	0.172708	-2.07123	0.0383372	0.51641
ADCK2	920.815	0.142599	0.0663859	2.14803	0.0317113	0.0812693	920.815	-0.0179278	0.106927	-0.167665	0.866847	0.952461	920.815	0.115708	0.107511	1.07624	0.281819	0.507225	920.815	0.293354	0.115844	2.53232	0.0113309	0.0715546	920.815	0.0471139	0.173352	0.271782	0.78579	0.984542	920.815	-0.224921	0.166592	-1.35013	0.176974	0.986076
COQ8B	705.187	0.000148681	0.0646283	0.00230056	0.998164	0.998948	705.187	-0.146537	0.10403	-1.4086	0.158954	0.339322	705.187	-0.120498	0.104356	-1.15468	0.248222	0.467635	705.187	0.0993184	0.112634	0.88178	0.377896	0.606738	705.187	-0.277532	0.168248	-1.64954	0.0990363	0.320269	705.187	-0.0798088	0.161783	-0.493308	0.621795	0.999968
ADCK5	376.485	0.180944	0.102707	1.76175	0.0781115	0.165965	376.485	0.515444	0.166253	3.10036	0.00193289	0.0120165	376.485	0.230922	0.166407	1.38769	0.165231	0.35566	376.485	0.33355	0.178941	1.86402	0.0623189	0.214454	376.485	0.296408	0.267532	1.10793	0.267891	0.577141	376.485	-0.0707734	0.257407	-0.274947	0.783357	0.999968
ADCY10	3.38847	-0.0087799	0.160553	-0.0546853	0.956389	0.973659	3.38847	1.52096	0.227802	6.67667	2.44429e-11	1.35565e-09	3.38847	-0.161534	0.248789	-0.649281	0.516157	0.742512	3.38847	-0.40388	0.261503	-1.54446	0.122477	0.323675	3.38847	-0.0211793	0.420543	-0.0503618	0.959834	0.995895	3.38847	-0.662792	0.382002	-1.73505	0.0827323	0.757204
ADCY1	330.811	-0.516132	0.178324	-2.89436	0.00379934	0.0146892	330.811	0.157767	0.284447	0.554646	0.579137	0.801803	330.811	0.104213	0.286794	0.363372	0.716327	0.900483	330.811	-0.0808519	0.308596	-0.262	0.793322	0.890681	330.811	-1.06049	0.461108	-2.29987	0.0214558	0.12087	330.811	0.382818	0.440968	0.868131	0.385323	0.999968
ADCY2	48.7255	-0.206895	0.186404	-1.10993	0.267031	0.428872	48.7255	1.12401	0.294115	3.82166	0.000132554	0.00135366	48.7255	-0.81458	0.297881	-2.73458	0.00624604	0.0320951	48.7255	-1.16573	0.317797	-3.66817	0.000244294	0.00498603	48.7255	-1.69122	0.473353	-3.57284	0.000353132	0.00709392	48.7255	0.00477801	0.453892	0.0105267	0.991601	0.999968
ADCY3	1199.26	0.450653	0.0773566	5.82565	5.68893e-09	1.5099e-07	1199.26	-0.38542	0.124678	-3.09132	0.0019927	0.0123021	1199.26	0.121614	0.125183	0.971488	0.331305	0.563308	1199.26	0.103036	0.134717	0.764833	0.444371	0.669393	1199.26	-0.15577	0.201656	-0.772455	0.439845	0.750161	1199.26	0.112645	0.193955	0.580776	0.561391	0.999968
ADCY4	137.676	-0.438348	0.108254	-4.04926	5.13793e-05	0.000423355	137.676	0.176969	0.17412	1.01636	0.309456	0.537609	137.676	-0.232005	0.174412	-1.33021	0.183449	0.382227	137.676	-0.451135	0.187354	-2.40793	0.0160434	0.0895396	137.676	-0.375026	0.28158	-1.33186	0.182905	0.463761	137.676	-0.28047	0.268878	-1.04311	0.296896	0.999968
ADCY5	121.049	-0.214347	0.221919	-0.965881	0.334104	0.505468	121.049	1.55336	0.354659	4.37987	1.1875e-05	0.000175122	121.049	1.72548	0.356812	4.83583	1.32589e-06	3.30825e-05	121.049	-0.39066	0.381773	-1.02328	0.306176	0.533331	121.049	-0.534402	0.567235	-0.942117	0.346133	0.661204	121.049	-0.359179	0.543857	-0.660429	0.508979	0.999968
ADCY6	1746.83	-0.0926084	0.0724572	-1.27811	0.20121	0.345914	1746.83	-0.173024	0.116721	-1.48238	0.13824	0.308098	1746.83	-0.3829	0.117213	-3.26671	0.00108804	0.0082065	1746.83	-0.336403	0.126177	-2.66613	0.00767305	0.0559248	1746.83	-0.556993	0.188831	-2.9497	0.00318087	0.0329149	1746.83	-0.276816	0.181686	-1.52359	0.127611	0.882832
ADCY7	743.409	-0.0503351	0.0915359	-0.549895	0.582392	0.686849	743.409	0.362064	0.147552	2.4538	0.0141355	0.0573341	743.409	0.217855	0.147664	1.47534	0.140121	0.316989	743.409	0.0754849	0.159086	0.474491	0.63515	0.821081	743.409	0.168184	0.238734	0.704483	0.481132	0.787735	743.409	0.215811	0.228904	0.942802	0.345782	0.999968
ADCY8	5.69201	-0.217816	0.229698	-0.948272	0.342991	0.514084	5.69201	-2.42057	0.314415	-7.69863	1.37529e-14	1.16957e-12	5.69201	-0.597537	0.318717	-1.87482	0.0608173	0.176068	5.69201	-0.208557	0.402872	-0.517674	0.604686	0.803387	5.69201	-1.5659	0.574058	-2.72777	0.00637646	0.0534032	5.69201	-0.356	0.577763	-0.616169	0.537783	0.999968
ADCY9	793.64	-0.0761973	0.088227	-0.863651	0.387779	0.532549	793.64	0.180065	0.14184	1.2695	0.204264	0.405548	793.64	-0.031423	0.142376	-0.220704	0.825323	0.967983	793.64	-0.32177	0.153301	-2.09894	0.0358219	0.149897	793.64	-0.143045	0.229578	-0.623078	0.533233	0.830025	793.64	-0.288556	0.220652	-1.30774	0.190961	0.999968
ADCYAP1	48.2061	-0.0983602	0.212016	-0.463927	0.6427	0.73801	48.2061	-3.49576	0.336796	-10.3794	3.07545e-25	9.80779e-23	48.2061	0.567	0.341662	1.65954	0.097008	0.245345	48.2061	0.278566	0.36628	0.760527	0.44694	0.671627	48.2061	-0.219409	0.567459	-0.386652	0.699014	0.939975	48.2061	0.339269	0.516659	0.656659	0.5114	0.999968
ADCYAP1R1	2.1892	-0.212332	0.18611	-1.1409	0.253913	0.413003	2.1892	-0.14372	0.242363	-0.592995	0.553185	0.781177	2.1892	-0.00543501	0.284982	-0.0190714	0.984784	0.996749	2.1892	0.120008	0.338058	0.354992	0.722595	0.844767	2.1892	-0.626569	0.366464	-1.70977	0.087309	0.297192	2.1892	0.191843	0.397175	0.483019	0.629082	0.999968
ADD1	4461.16	-0.0511166	0.0446289	-1.14537	0.252056	0.410706	4461.16	-0.179662	0.0718978	-2.49885	0.0124598	0.0520359	4461.16	-0.100068	0.0721635	-1.38668	0.165538	0.356209	4461.16	-0.180044	0.0777003	-2.31716	0.020495	0.105265	4461.16	-0.160337	0.116534	-1.37589	0.168856	0.442815	4461.16	-0.0016611	0.111963	-0.0148361	0.988163	0.999968
ADD2	27.6749	-0.774055	0.193721	-3.99572	6.44972e-05	0.000510425	27.6749	-1.31026	0.297433	-4.40524	1.05667e-05	0.000159045	27.6749	1.1208	0.299913	3.7371	0.000186157	0.0019666	27.6749	-0.168407	0.324527	-0.518931	0.603809	0.802864	27.6749	0.823738	0.477811	1.72398	0.0847111	0.291807	27.6749	-0.125411	0.459314	-0.27304	0.784822	0.999968
ADD3	3010.63	0.260843	0.0951279	2.74203	0.00610617	0.0215617	3010.63	0.359341	0.153388	2.34269	0.0191455	0.0716858	3010.63	-0.0597681	0.153811	-0.38858	0.697587	0.886811	3010.63	0.304727	0.165502	1.84123	0.0655884	0.221632	3010.63	-0.245417	0.247705	-0.990767	0.321799	0.638282	3010.63	-0.0914266	0.238131	-0.383934	0.701028	0.999968
ADH1A	21.7563	0.18912	0.247417	0.764377	0.444642	0.571844	21.7563	1.61522	0.39338	4.10601	4.02548e-05	0.000499453	21.7563	-0.983428	0.373202	-2.63511	0.008411	0.0404449	21.7563	1.03887	0.394525	2.63322	0.0084579	0.0591995	21.7563	0.178686	0.679051	0.263141	0.792442	0.986926	21.7563	-0.251894	0.564696	-0.44607	0.655547	0.999968
ADH1B	510.392	0.58015	0.261732	2.21658	0.0266518	0.07081	510.392	1.64476	0.417899	3.93579	8.29219e-05	0.000913842	510.392	-1.13602	0.419115	-2.71052	0.00671775	0.0339212	510.392	0.0353945	0.450396	0.0785852	0.937363	0.968001	510.392	-1.15385	0.689734	-1.67289	0.0943498	0.311412	510.392	0.297165	0.638553	0.465373	0.641664	0.999968
ADH1C	486.131	0.241648	0.249286	0.969361	0.332365	0.503568	486.131	1.35713	0.408344	3.3235	0.000888951	0.00647057	486.131	-0.96282	0.400249	-2.40555	0.016148	0.0663213	486.131	0.172985	0.429973	0.402315	0.687452	0.821818	486.131	-0.844118	0.636753	-1.32566	0.184952	0.466827	486.131	0.296275	0.610647	0.485183	0.627547	0.999968
ADH4	45.8701	0.490795	0.248551	1.97463	0.0483106	0.113636	45.8701	0.414231	0.453184	0.914046	0.360693	0.594551	45.8701	-2.25504	0.398621	-5.65711	1.53941e-08	7.10845e-07	45.8701	-0.0113177	0.422276	-0.0268017	0.978618	0.987999	45.8701	0.136253	0.663783	0.205268	0.837363	0.995895	45.8701	1.38615	0.607909	2.2802	0.0225959	0.387892
ADH5	2686.75	-0.024325	0.0598539	-0.406406	0.684444	0.77218	2686.75	-0.11933	0.0965296	-1.2362	0.216384	0.42097	2686.75	0.14609	0.0968122	1.509	0.131299	0.303489	2686.75	0.237218	0.104223	2.27606	0.0228425	0.112803	2686.75	0.364515	0.156212	2.33347	0.0196237	0.113881	2686.75	-0.102607	0.15019	-0.683184	0.49449	0.999968
ADH6	128.204	-0.212451	0.21207	-1.0018	0.316441	0.485606	128.204	0.494803	0.397224	1.24565	0.212892	0.416402	128.204	-1.11555	0.342533	-3.25678	0.00112685	0.00844934	128.204	0.513202	0.366734	1.39938	0.161698	0.382173	128.204	-0.636628	0.549364	-1.15884	0.24652	0.552301	128.204	-0.76083	0.523617	-1.45303	0.146216	0.928933
ADH7	10.1715	-0.28793	0.232833	-1.23664	0.216222	0.365382	10.1715	0.206805	0.428163	0.483006	0.629092	0.842891	10.1715	1.68119	0.360802	4.65959	3.16844e-06	6.75029e-05	10.1715	1.48576	0.388627	3.82311	0.000131781	0.00312387	10.1715	0.835157	0.61802	1.35134	0.176586	0.454376	10.1715	0.390431	0.643614	0.606623	0.544101	0.999968
ADHFE1	46.9198	0.132147	0.153553	0.860594	0.389462	0.533806	46.9198	0.45076	0.228651	1.97139	0.0486798	0.145066	46.9198	-0.293851	0.228603	-1.28542	0.198645	0.40402	46.9198	-0.462173	0.249117	-1.85524	0.0635613	0.216829	46.9198	0.0292783	0.36692	0.0797949	0.9364	0.995895	46.9198	0.080293	0.353703	0.227007	0.820418	0.999968
ADI1	2119.88	0.0206966	0.0702811	0.294484	0.768388	0.838014	2119.88	-0.0025359	0.113354	-0.0223716	0.982152	0.99192	2119.88	-0.13635	0.113609	-1.20017	0.230075	0.445187	2119.88	0.182533	0.122393	1.49137	0.135864	0.344984	2119.88	0.267043	0.183239	1.45735	0.14502	0.403765	2119.88	-0.203991	0.176243	-1.15745	0.24709	0.999968
ADIG	300.256	-0.243109	0.269737	-0.901283	0.367438	0.514084	300.256	-0.0692614	0.503927	-0.137443	0.89068	0.954525	300.256	-0.0860776	0.503248	-0.171044	0.864189	0.988682	300.256	0.188896	0.464461	0.4067	0.684228	0.821081	300.256	0.0237118	0.786799	0.0301371	0.975958	0.995895	300.256	-0.0904072	0.756994	-0.119429	0.904935	0.999968
ADIPOQ	149.598	1.22805	0.305838	4.01535	5.93565e-05	0.000475457	149.598	1.61111	0.486244	3.31339	0.000921736	0.00665699	149.598	2.70162	0.52746	5.12194	3.02408e-07	9.2954e-06	149.598	0.441878	0.525007	0.841661	0.399978	0.628256	149.598	0.435213	0.839275	0.518558	0.604069	0.881717	149.598	3.51005	0.741732	4.73224	2.22059e-06	0.000308315
ADIPOR1	3359.8	-0.0394624	0.0516777	-0.763626	0.44509	0.571844	3359.8	-0.0276276	0.0832262	-0.331958	0.739921	0.922754	3359.8	-0.0825532	0.0835283	-0.988326	0.322993	0.554626	3359.8	0.145645	0.090035	1.61765	0.105738	0.296119	3359.8	0.151367	0.134863	1.12238	0.261703	0.569744	3359.8	-0.0165651	0.129683	-0.127735	0.898359	0.999968
ADIPOR2	3163.19	0.0496918	0.0938182	0.52966	0.596347	0.698625	3163.19	0.178166	0.151052	1.1795	0.238198	0.450722	3163.19	-0.103825	0.151662	-0.684582	0.493607	0.722141	3163.19	-0.148129	0.163222	-0.907526	0.364128	0.593869	3163.19	-0.00315538	0.244337	-0.012914	0.989696	0.997221	3163.19	-2.53513	0.234773	-10.7982	3.50908e-27	1.79051e-23
ADK	508.468	0.322579	0.0790274	4.08186	4.46774e-05	0.000376338	508.468	0.00093546	0.127404	0.00734245	0.994142	0.997261	508.468	0.746174	0.127671	5.8445	5.08086e-09	2.65898e-07	508.468	0.160992	0.137627	1.16977	0.242095	0.481386	508.468	0.470256	0.206187	2.28073	0.0225645	0.124437	508.468	0.414054	0.198661	2.08422	0.0371399	0.509083
ADM	518.518	-0.630252	0.149585	-4.21334	2.51622e-05	0.000231334	518.518	0.280535	0.241186	1.16315	0.24477	0.458873	518.518	0.714293	0.24145	2.95834	0.00309298	0.0186548	518.518	-0.0278114	0.259879	-0.107017	0.914776	0.956141	518.518	-0.00142344	0.387498	-0.00367341	0.997069	0.99956	518.518	0.032244	0.372286	0.0866109	0.930981	0.999968
ADM2	344.491	0.286508	0.12468	2.29794	0.0215651	0.0598022	344.491	-0.586527	0.200329	-2.92782	0.0034135	0.018896	344.491	-0.632079	0.200955	-3.14537	0.00165875	0.0115036	344.491	-0.198342	0.216424	-0.916448	0.359432	0.589616	344.491	-0.0916737	0.323262	-0.283589	0.776725	0.980515	344.491	-0.0333086	0.310711	-0.107201	0.914629	0.999968
ADNP2	687.621	-0.24023	0.0588381	-4.0829	4.44775e-05	0.000375118	687.621	0.0386878	0.0947817	0.408178	0.683143	0.883416	687.621	0.135265	0.0952512	1.42009	0.155581	0.340454	687.621	0.153617	0.102484	1.49893	0.133892	0.342063	687.621	0.101994	0.153676	0.663693	0.506887	0.808396	687.621	-0.123534	0.147972	-0.834849	0.403803	0.999968
ADNP	2838.3	0.478543	0.0611146	7.83026	4.86868e-15	4.1752e-13	2838.3	0.0643729	0.0984135	0.654106	0.513043	0.745866	2838.3	0.157595	0.0988529	1.59423	0.110884	0.270387	2838.3	0.222444	0.106379	2.09106	0.0365224	0.151817	2838.3	-0.244972	0.159384	-1.53699	0.124295	0.366703	2838.3	0.022885	0.153353	0.149231	0.881371	0.999968
ADO	710.088	0.0870629	0.0455466	1.91151	0.0559387	0.127551	710.088	-0.107502	0.0733533	-1.46554	0.142773	0.315216	710.088	0.0589603	0.0738032	0.798885	0.424357	0.659316	710.088	0.0541525	0.0792572	0.68325	0.494449	0.712842	710.088	0.229724	0.119196	1.92728	0.0539447	0.220954	710.088	-0.0575425	0.114292	-0.503469	0.614634	0.999968
ADORA1	182.091	-0.0806514	0.167959	-0.480184	0.631096	0.728092	182.091	-0.363194	0.267113	-1.3597	0.173925	0.361893	182.091	0.159572	0.26849	0.594333	0.552289	0.773715	182.091	-0.509934	0.29062	-1.75464	0.0793206	0.249643	182.091	1.04126	0.430909	2.41643	0.0156734	0.0982778	182.091	0.0140422	0.413123	0.0339904	0.972885	0.999968
ADORA2A	187.961	-0.212873	0.128456	-1.65716	0.097487	0.197372	187.961	0.635924	0.205003	3.10203	0.00192202	0.0119624	187.961	-0.0595318	0.206206	-0.288701	0.772811	0.936766	187.961	-0.0802898	0.222572	-0.360737	0.718296	0.841913	187.961	0.326724	0.332917	0.981395	0.326398	0.642099	187.961	0.389951	0.319336	1.22113	0.222036	0.999968
ADORA2B	273.425	-0.139595	0.125307	-1.11402	0.26527	0.426513	273.425	0.674193	0.207609	3.24741	0.00116461	0.0080357	273.425	0.217583	0.202721	1.07331	0.283131	0.509047	273.425	-0.0177386	0.218726	-0.0810998	0.935363	0.966978	273.425	-0.26844	0.326074	-0.823249	0.410366	0.723582	273.425	0.831446	0.313948	2.64835	0.00808851	0.203032
ADORA3	124.863	-0.453846	0.131275	-3.45721	0.000545791	0.0029913	124.863	0.214686	0.208497	1.02968	0.303158	0.530157	124.863	-0.0754181	0.209184	-0.360536	0.718447	0.901444	124.863	0.323019	0.225518	1.43234	0.152046	0.368443	124.863	0.890614	0.343583	2.59214	0.00953808	0.0702788	124.863	0.0271991	0.323145	0.08417	0.932921	0.999968
ADPGK	1201.1	-0.0345455	0.0531589	-0.649854	0.515786	0.629279	1201.1	-0.234042	0.0856719	-2.73184	0.00629815	0.0306911	1201.1	0.0708809	0.0859108	0.825053	0.409342	0.645148	1201.1	0.192129	0.0926323	2.0741	0.0380697	0.155844	1201.1	0.0983245	0.138738	0.708707	0.478506	0.785452	1201.1	0.0851787	0.133425	0.638402	0.523212	0.999968
ADPRH	225.012	-0.0143688	0.0848666	-0.16931	0.865553	0.910615	225.012	-0.101715	0.13594	-0.748232	0.45432	0.690959	225.012	-0.019524	0.136167	-0.143383	0.885987	0.990281	225.012	-0.140834	0.146824	-0.959204	0.337456	0.566295	225.012	0.136156	0.221199	0.615536	0.5382	0.833814	225.012	-0.0149885	0.210969	-0.0710461	0.943361	0.999968
ADPRHL1	103.608	-0.0442083	0.112135	-0.394242	0.693403	0.7794	103.608	-0.474848	0.179208	-2.64969	0.00805645	0.0371934	103.608	0.0955329	0.180577	0.529044	0.596775	0.810824	103.608	0.502968	0.196351	2.56158	0.0104197	0.0679612	103.608	0.155542	0.292029	0.532627	0.594292	0.875428	103.608	-0.165091	0.280583	-0.588387	0.556272	0.999968
ADPRHL2	788.958	-0.0809584	0.0585221	-1.38338	0.166548	0.299564	788.958	9.49481e-05	0.0943029	0.00100684	0.999197	0.999637	788.958	0.131951	0.0945554	1.39549	0.162868	0.351875	788.958	0.27451	0.102002	2.69121	0.00711923	0.053262	788.958	0.305868	0.152436	2.00654	0.0447991	0.195748	788.958	0.00459529	0.146729	0.0313182	0.975016	0.999968
ADRA1A	2.92218	-0.299288	0.16839	-1.77734	0.0755117	0.161653	2.92218	-0.555658	0.236307	-2.35142	0.0187018	0.0704252	2.92218	-0.838141	0.221353	-3.78645	0.000152816	0.00167507	2.92218	-0.30594	0.241481	-1.26693	0.20518	0.44123	2.92218	-1.99493	0.434498	-4.59135	4.40381e-06	0.000241618	2.92218	-0.407292	0.361312	-1.12726	0.259633	0.999968
ADRA1B	20.8472	0.316726	0.179943	1.76015	0.0783828	0.166433	20.8472	-0.415447	0.272981	-1.52189	0.128037	0.29185	20.8472	0.582696	0.273144	2.1333	0.0329005	0.112503	20.8472	0.671643	0.307939	2.18109	0.0291769	0.131592	20.8472	-0.304082	0.437379	-0.695237	0.486907	0.792296	20.8472	0.800893	0.425257	1.88332	0.0596577	0.648491
ADRA1D	11.4747	0.105374	0.194397	0.542056	0.58778	0.691282	11.4747	0.660175	0.303144	2.17776	0.0294238	0.0993491	11.4747	0.249687	0.304241	0.820687	0.411824	0.647062	11.4747	-0.0497435	0.321932	-0.154516	0.877203	0.937329	11.4747	-0.321801	0.486892	-0.660929	0.508658	0.809174	11.4747	-0.758392	0.467839	-1.62105	0.105006	0.831766
ADRA2A	486.202	0.0133586	0.189663	0.0704335	0.943849	0.965224	486.202	0.144489	0.304264	0.474881	0.634872	0.847326	486.202	-0.651725	0.305337	-2.13444	0.0328064	0.112313	486.202	-0.219731	0.328341	-0.669217	0.503357	0.720161	486.202	-0.457611	0.488644	-0.936491	0.34902	0.663352	486.202	-0.0742187	0.469096	-0.158217	0.874286	0.999968
ADRA2B	23.0542	-0.31683	0.145469	-2.17799	0.0294066	0.0765939	23.0542	-0.0416633	0.234416	-0.177732	0.858933	0.952215	23.0542	-1.26704	0.232364	-5.45281	4.95792e-08	1.93113e-06	23.0542	0.717244	0.250765	2.86022	0.0042335	0.0381483	23.0542	-1.15115	0.367632	-3.13125	0.00174062	0.0217417	23.0542	-0.442787	0.354981	-1.24735	0.212268	0.999968
ADRA2C	108.666	0.680416	0.20014	3.3997	0.000674593	0.00357436	108.666	0.221051	0.320929	0.688784	0.490959	0.726122	108.666	-1.48582	0.322451	-4.60787	4.06807e-06	8.26986e-05	108.666	0.125746	0.346661	0.362735	0.716803	0.84109	108.666	0.464924	0.5131	0.906108	0.364879	0.678558	108.666	-0.187869	0.493473	-0.380706	0.703421	0.999968
ADRB1	39.4758	-0.931493	0.206495	-4.51097	6.45308e-06	7.27263e-05	39.4758	0.714574	0.331418	2.15611	0.0310749	0.10338	39.4758	0.0906981	0.330528	0.274404	0.783774	0.944024	39.4758	-0.64772	0.356974	-1.81448	0.0696046	0.230076	39.4758	0.346058	0.531708	0.650842	0.515149	0.814737	39.4758	-1.29027	0.510004	-2.52992	0.011409	0.253542
ADRB2	46.4735	-0.296222	0.14672	-2.01896	0.0434916	0.104701	46.4735	0.848368	0.231554	3.66381	0.000248495	0.00227333	46.4735	-0.417398	0.227581	-1.83406	0.0666444	0.187927	46.4735	-0.349421	0.247199	-1.41352	0.157502	0.376469	46.4735	-0.501462	0.367724	-1.36369	0.172665	0.448814	46.4735	0.339609	0.354867	0.957004	0.338565	0.999968
ADRB3	5.41201	-0.385523	0.192087	-2.00702	0.0447471	0.10693	5.41201	1.57381	0.342243	4.59851	4.25524e-06	7.23143e-05	5.41201	-0.124506	0.296048	-0.420562	0.674075	0.869412	5.41201	-0.253775	0.308041	-0.823832	0.410035	0.637624	5.41201	-0.961435	0.483279	-1.9894	0.0466573	0.200817	5.41201	0.516756	0.448877	1.15122	0.249642	0.999968
GRK2	3723.34	0.110888	0.0753457	1.47172	0.141097	0.262587	3723.34	-0.228741	0.121442	-1.88354	0.059627	0.168162	3723.34	-0.126975	0.121857	-1.042	0.29741	0.525917	3723.34	0.31312	0.131181	2.38693	0.0169899	0.0927507	3723.34	-0.0602878	0.196457	-0.306875	0.758938	0.970547	3723.34	-0.0590997	0.188873	-0.312907	0.754351	0.999968
GRK3	478.056	0.47053	0.10148	4.63669	3.54038e-06	4.3425e-05	478.056	0.306048	0.162958	1.87808	0.0603708	0.16944	478.056	-0.0429909	0.163429	-0.263055	0.792508	0.949688	478.056	-0.0533853	0.176368	-0.302692	0.762124	0.868862	478.056	-0.632037	0.263928	-2.39473	0.0166325	0.10225	478.056	0.248203	0.253252	0.980062	0.327056	0.999968
ADRM1	3115.23	0.594651	0.0733169	8.1107	5.03278e-16	5.24077e-14	3115.23	0.166223	0.118201	1.40628	0.159642	0.34054	3115.23	0.0589983	0.11858	0.497539	0.618809	0.828191	3115.23	0.319394	0.127658	2.50194	0.0123515	0.0755451	3115.23	0.169719	0.191145	0.88791	0.374589	0.68871	3115.23	-0.0410759	0.183822	-0.223455	0.823182	0.999968
ADSL	1114.42	0.159935	0.0654832	2.44238	0.0145906	0.0437741	1114.42	-0.0977836	0.105639	-0.925641	0.354633	0.588589	1114.42	0.486293	0.106013	4.5871	4.49455e-06	9.00233e-05	1114.42	0.226887	0.114073	1.98897	0.0467048	0.17811	1114.42	0.405638	0.170781	2.3752	0.0175396	0.106056	1114.42	-0.0613862	0.164371	-0.37346	0.708806	0.999968
ADSS	1716.36	0.0796044	0.0556531	1.43037	0.152612	0.27958	1716.36	0.345572	0.0896441	3.85494	0.00011576	0.0012036	1716.36	0.203713	0.0900003	2.26347	0.0236066	0.088617	1716.36	0.109225	0.096943	1.12669	0.259874	0.482523	1716.36	0.484826	0.145191	3.33922	0.000840138	0.0131296	1716.36	0.0475385	0.139661	0.340386	0.733566	0.999968
ADSSL1	131.166	-1.0099	0.149046	-6.77577	1.23749e-11	5.79291e-10	131.166	-0.133663	0.237282	-0.563308	0.573225	0.796699	131.166	-0.00917797	0.237503	-0.0386436	0.969175	0.99418	131.166	-0.0472527	0.257059	-0.18382	0.854155	0.925826	131.166	-0.646552	0.382022	-1.69245	0.0905609	0.303396	131.166	-0.11525	0.367766	-0.313378	0.753994	0.999968
AEBP1	8567.78	-0.513391	0.1506	-3.40898	0.000652067	0.00347304	8567.78	0.902786	0.242109	3.72884	0.000192365	0.00183123	8567.78	0.0816795	0.242976	0.336163	0.736748	0.914327	8567.78	-0.237107	0.26143	-0.90696	0.364428	0.593992	8567.78	0.279314	0.390132	0.715948	0.474024	0.781046	8567.78	0.0866542	0.374836	0.231179	0.817176	0.999968
AEBP2	735.69	-0.0154183	0.0637807	-0.24174	0.808982	0.869017	735.69	-0.0264977	0.102791	-0.257783	0.796575	0.948716	735.69	0.312771	0.103069	3.03459	0.00240863	0.0152814	735.69	-0.272781	0.110817	-2.46154	0.0138342	0.0815348	735.69	0.228129	0.166246	1.37224	0.169989	0.444803	735.69	0.0877912	0.160078	0.548428	0.583398	0.999968
AEN	834.225	-0.0613627	0.0730886	-0.839566	0.401152	0.542866	834.225	-0.223558	0.118022	-1.89419	0.0581992	0.165139	834.225	-0.298958	0.118352	-2.52602	0.0115363	0.0512505	834.225	0.214057	0.12736	1.68073	0.0928163	0.273834	834.225	0.185341	0.190732	0.971731	0.331185	0.647274	834.225	-0.280497	0.183415	-1.5293	0.12619	0.881098
AES	7903.33	-0.0239863	0.0651405	-0.368224	0.712706	0.794969	7903.33	-0.140196	0.104965	-1.33564	0.181668	0.373135	7903.33	-0.307799	0.105339	-2.922	0.00347796	0.020477	7903.33	0.147401	0.113424	1.29956	0.193752	0.427228	7903.33	0.519579	0.169874	3.05861	0.00222368	0.0257433	7903.33	-0.176034	0.163343	-1.07769	0.28117	0.999968
AFAP1	1422.14	-0.135814	0.0740408	-1.83431	0.0666086	0.146401	1422.14	-0.0244922	0.11936	-0.205195	0.83742	0.948716	1422.14	0.0461737	0.119783	0.385478	0.699883	0.888298	1422.14	-0.598015	0.128855	-4.64101	3.46713e-06	0.000152509	1422.14	-0.223979	0.193113	-1.15984	0.246116	0.552034	1422.14	-0.124883	0.18553	-0.673113	0.500875	0.999968
AFAP1L1	179.733	-0.509098	0.104792	-4.85816	1.18481e-06	1.68615e-05	179.733	-0.107107	0.168099	-0.637165	0.524017	0.754884	179.733	-0.0700491	0.16844	-0.41587	0.677505	0.871871	179.733	-0.541885	0.181405	-2.98716	0.00281582	0.0289105	179.733	-0.0597432	0.274112	-0.217951	0.827467	0.995895	179.733	0.111121	0.260904	0.425909	0.670174	0.999968
AFAP1L2	559.569	-0.445773	0.132006	-3.37693	0.000733001	0.00381355	559.569	0.0565938	0.212359	0.2665	0.789854	0.948716	559.569	-0.0300919	0.213167	-0.141166	0.887739	0.990281	559.569	-0.0251035	0.229344	-0.109458	0.912839	0.955083	559.569	0.0506801	0.342563	0.147944	0.882387	0.995895	559.569	0.460642	0.329093	1.39973	0.161593	0.959313
AKR7A2P1	6.30004	0.00779802	0.116326	0.0670362	0.946553	0.967069	6.30004	-0.997654	0.188073	-5.30461	1.12912e-07	2.96595e-06	6.30004	-0.430947	0.192755	-2.23572	0.0253698	0.0933812	6.30004	-0.0186031	0.202433	-0.0918975	0.926779	0.961932	6.30004	0.170459	0.328275	0.519257	0.603582	0.881321	6.30004	-0.770138	0.307193	-2.50702	0.0121755	0.262965
AFF1	1768.74	-0.103029	0.0675794	-1.52456	0.12737	0.24205	1768.74	0.0451342	0.108843	0.414673	0.678381	0.87999	1768.74	-0.186133	0.109223	-1.70415	0.088353	0.22963	1768.74	-0.0704179	0.117635	-0.598613	0.549431	0.760108	1768.74	0.0482945	0.176121	0.274212	0.783921	0.983274	1768.74	-0.164973	0.169349	-0.97416	0.329977	0.999968
AFF2	31.6241	0.00156226	0.188918	0.0082695	0.993402	0.995646	31.6241	1.34449	0.295652	4.54752	5.42806e-06	8.91284e-05	31.6241	-0.25859	0.287506	-0.899425	0.368426	0.603768	31.6241	0.0572446	0.313975	0.182322	0.85533	0.926116	31.6241	2.91705	0.463921	6.28782	3.21949e-10	6.19904e-08	31.6241	0.000353612	0.444824	0.000794949	0.999366	0.999968
AFF3	759.068	-0.597902	0.17349	-3.44631	0.000568294	0.00309221	759.068	-0.712586	0.27402	-2.60049	0.00930894	0.0417114	759.068	-0.669962	0.275837	-2.42884	0.0151474	0.0632742	759.068	-0.717318	0.297285	-2.41289	0.0158264	0.0887165	759.068	-1.13106	0.445301	-2.53998	0.0110857	0.0776724	759.068	0.288118	0.425934	0.676439	0.498762	0.999968
AFF4	2475.11	-0.163282	0.067217	-2.42917	0.0151333	0.0450513	2475.11	-0.276211	0.108199	-2.5528	0.010686	0.0463653	2475.11	-0.0181214	0.108632	-0.166815	0.867516	0.990268	2475.11	-0.164407	0.116953	-1.40575	0.159799	0.379421	2475.11	-0.432126	0.175283	-2.46531	0.0136895	0.0899572	2475.11	-0.0816354	0.168453	-0.484617	0.627948	0.999968
AFG3L1P	291.864	0.177426	0.0861344	2.05987	0.0394109	0.0968427	291.864	0.0562757	0.138847	0.405308	0.685251	0.884745	291.864	0.156474	0.13923	1.12385	0.261077	0.48275	291.864	0.195702	0.149716	1.30716	0.19116	0.423853	291.864	-0.0244456	0.223944	-0.109159	0.913076	0.995895	291.864	-0.058908	0.215761	-0.273024	0.784835	0.999968
AFG3L2	1636.38	-0.19475	0.0697659	-2.79147	0.00524689	0.0190822	1636.38	0.00929942	0.112444	0.0827025	0.934088	0.972889	1636.38	0.00484044	0.112902	0.0428728	0.965803	0.992955	1636.38	0.168181	0.121468	1.38457	0.166184	0.389328	1636.38	-0.152552	0.181988	-0.838255	0.401888	0.71463	1636.38	-0.187868	0.174968	-1.07373	0.282945	0.999968
AFM	171.798	-0.232822	0.306849	-0.758749	0.448003	0.571844	171.798	-0.0421152	0.551532	-0.0763604	0.939132	0.974903	171.798	0.00140367	0.547896	0.00256193	0.997956	0.999229	171.798	0.596255	0.527774	1.12975	0.25858	0.481386	171.798	0.171754	0.861472	0.199373	0.841971	0.995895	171.798	-0.598976	0.789226	-0.758941	0.447888	0.999968
AFMID	633.548	0.081645	0.0812813	1.00447	0.31515	0.483989	633.548	-0.131853	0.130809	-1.00799	0.313461	0.542387	633.548	0.186146	0.131411	1.41652	0.156623	0.34215	633.548	0.0271086	0.141624	0.191413	0.848202	0.922558	633.548	-0.109795	0.211685	-0.51867	0.603991	0.881717	633.548	-0.534563	0.20362	-2.6253	0.00865727	0.211864
AFP	10.6547	0.0646702	0.270115	0.239417	0.810782	0.870316	10.6547	2.02912	0.386519	5.24974	1.52318e-07	3.86667e-06	10.6547	0.899781	0.415931	2.16329	0.0305186	0.106797	10.6547	1.39821	0.419742	3.33111	0.000865016	0.0128681	10.6547	0.860951	0.692673	1.24294	0.21389	0.508325	10.6547	-1.91071	0.604559	-3.1605	0.00157498	0.0626613
AFTPH	1713.18	0.0987365	0.0503158	1.96234	0.0497234	0.116196	1713.18	-0.136002	0.0809806	-1.67944	0.0930667	0.232195	1713.18	-0.058951	0.0813871	-0.724328	0.468864	0.700989	1713.18	-0.049111	0.0875756	-0.560783	0.574945	0.780817	1713.18	-0.434881	0.131297	-3.3122	0.000925649	0.0140256	1713.18	-0.132736	0.126295	-1.05099	0.293262	0.999968
C11orf96	558.098	-0.246241	0.138154	-1.78236	0.0746902	0.160331	558.098	0.371799	0.222762	1.66904	0.0951087	0.235951	558.098	-0.00664458	0.22287	-0.0298137	0.976216	0.994435	558.098	-0.200237	0.239772	-0.835115	0.403653	0.631459	558.098	-0.0190739	0.358573	-0.0531939	0.957577	0.995895	558.098	0.00868385	0.343969	0.025246	0.979859	0.999968
AGA	518.017	0.0979234	0.079379	1.23362	0.217345	0.367007	518.017	-0.366161	0.12738	-2.87456	0.00404596	0.021754	518.017	0.112789	0.127815	0.88244	0.377539	0.612818	518.017	0.177442	0.137924	1.28652	0.198263	0.433104	518.017	0.230632	0.206593	1.11636	0.264266	0.572784	518.017	-0.548224	0.198357	-2.76382	0.00571286	0.161719
AGAP11	25.6968	-0.084617	0.146177	-0.578866	0.56268	0.670107	25.6968	-0.509109	0.225284	-2.25986	0.0238302	0.0848631	25.6968	-0.0159967	0.23055	-0.0693851	0.944683	0.990283	25.6968	-0.0389258	0.248448	-0.156676	0.8755	0.936304	25.6968	-0.436698	0.375334	-1.16349	0.244629	0.55012	25.6968	0.518822	0.356855	1.45387	0.145982	0.928478
AGAP1	554.035	0.0893716	0.0711201	1.25663	0.208888	0.356353	554.035	0.00228052	0.114547	0.0199089	0.984116	0.993016	554.035	0.107684	0.115114	0.935454	0.349554	0.58336	554.035	-0.302607	0.123754	-2.44523	0.0144759	0.0840548	554.035	-0.516997	0.185505	-2.78697	0.00532036	0.0469857	554.035	-0.0922436	0.178536	-0.516667	0.605389	0.999968
AGAP2	139.221	-0.656822	0.142755	-4.60103	4.20401e-06	5.03248e-05	139.221	0.497129	0.230878	2.15321	0.031302	0.10395	139.221	-0.0474194	0.230388	-0.205824	0.836928	0.974563	139.221	0.317787	0.247799	1.28244	0.19969	0.43456	139.221	-0.159816	0.370656	-0.43117	0.666345	0.919734	139.221	-0.237869	0.35537	-0.669357	0.503268	0.999968
AGAP3	1737.51	0.0683819	0.0702853	0.972918	0.330594	0.501667	1737.51	-0.338543	0.11327	-2.98882	0.00280055	0.0161786	1737.51	-0.0874234	0.113635	-0.769336	0.441694	0.675836	1737.51	0.203585	0.122431	1.66285	0.0963417	0.279706	1737.51	0.366942	0.183354	2.00128	0.0453627	0.197329	1737.51	-0.181564	0.176157	-1.03069	0.302687	0.999968
AGAP4	235.173	0.174248	0.0893898	1.94931	0.0512587	0.11917	235.173	0.227168	0.144187	1.57552	0.115137	0.269976	235.173	0.168249	0.144308	1.16591	0.243653	0.461825	235.173	-0.0402667	0.155396	-0.259123	0.79554	0.892043	235.173	-0.0759432	0.231942	-0.327423	0.743348	0.963065	235.173	-0.186152	0.223257	-0.833803	0.404392	0.999968
AGAP5	43.6253	0.0969619	0.0955765	1.01449	0.310347	0.478637	43.6253	-0.13905	0.150635	-0.923091	0.35596	0.59017	43.6253	0.18247	0.152026	1.20026	0.23004	0.445187	43.6253	-0.47978	0.163879	-2.92766	0.00341527	0.0329111	43.6253	-0.618373	0.245171	-2.52221	0.011662	0.0806036	43.6253	-0.13172	0.237006	-0.555767	0.57837	0.999968
AGAP6	137.833	0.260547	0.0974137	2.67465	0.00748084	0.025367	137.833	0.313812	0.157264	1.99545	0.0459941	0.138977	137.833	0.236946	0.157288	1.50645	0.131953	0.304277	137.833	-0.0545579	0.169318	-0.322222	0.747284	0.860267	137.833	-0.218586	0.252211	-0.86668	0.386118	0.699728	137.833	-0.141768	0.24326	-0.582786	0.560037	0.999968
AGAP7P	14.6133	0.11632	0.128665	0.904048	0.36597	0.514084	14.6133	-0.242047	0.205292	-1.17904	0.238382	0.450874	14.6133	-0.0255172	0.20694	-0.123307	0.901864	0.990281	14.6133	0.082435	0.224057	0.36792	0.712933	0.838769	14.6133	0.516055	0.325346	1.58617	0.1127	0.345065	14.6133	-0.390011	0.316197	-1.23344	0.21741	0.999968
AGBL1	1.70003	-0.56723	0.154846	-3.6632	0.000249086	0.00156793	1.70003	-0.117751	0.289996	-0.406044	0.68471	0.884262	1.70003	-0.385192	0.190809	-2.01873	0.0435152	0.138211	1.70003	0.272917	0.289091	0.944055	0.345142	0.574017	1.70003	0.164058	0.447208	0.366849	0.713731	0.947957	1.70003	-0.23492	0.404785	-0.580357	0.561674	0.999968
AGBL2	24.7647	0.459517	0.148006	3.10473	0.00190454	0.00836815	24.7647	0.181368	0.228526	0.793644	0.427403	0.664219	24.7647	0.0845885	0.227673	0.371535	0.710239	0.896141	24.7647	0.29036	0.251298	1.15544	0.247909	0.481386	24.7647	0.322344	0.366315	0.879964	0.378879	0.692381	24.7647	0.122048	0.358804	0.340151	0.733743	0.999968
AGBL3	5.78129	0.144336	0.118622	1.21677	0.223693	0.374965	5.78129	-0.0123223	0.166709	-0.0739151	0.941078	0.975565	5.78129	0.245896	0.166448	1.47731	0.139592	0.316318	5.78129	0.17715	0.192123	0.922062	0.356496	0.586545	5.78129	-0.341318	0.25153	-1.35696	0.174793	0.451942	5.78129	-0.400671	0.247671	-1.61776	0.105715	0.832748
AGBL4	7.2549	-0.973427	0.184469	-5.27692	1.3137e-07	2.42209e-06	7.2549	-0.0127934	0.276795	-0.0462198	0.963135	0.985205	7.2549	0.550654	0.285712	1.9273	0.0539421	0.16136	7.2549	0.87576	0.314102	2.78814	0.00530124	0.0445077	7.2549	0.494674	0.458675	1.07849	0.280817	0.592767	7.2549	-1.46587	0.43778	-3.34842	0.000812744	0.0382215
AGBL5	719.71	0.368907	0.063542	5.80572	6.40908e-09	1.68569e-07	719.71	-0.119735	0.102283	-1.17062	0.24175	0.454851	719.71	0.188522	0.102721	1.83528	0.0664648	0.187705	719.71	0.320843	0.110833	2.89484	0.00379352	0.0354675	719.71	-0.229032	0.165311	-1.38546	0.165911	0.43846	719.71	0.166358	0.159529	1.04281	0.297038	0.999968
AGER	335.189	-0.08157	0.160268	-0.508959	0.610781	0.710518	335.189	0.607506	0.258495	2.35017	0.0187648	0.0705712	335.189	-0.664132	0.255016	-2.60428	0.00920677	0.0432773	335.189	0.0929696	0.277639	0.334858	0.737732	0.854131	335.189	-0.00463529	0.411699	-0.0112589	0.991017	0.99768	335.189	0.0595558	0.395979	0.150402	0.880448	0.999968
AGFG1	1865.42	0.0920983	0.0534806	1.72209	0.0850538	0.177436	1865.42	-0.0795052	0.0862255	-0.922062	0.356496	0.590735	1865.42	0.206269	0.0864912	2.38485	0.0170861	0.0693984	1865.42	0.167808	0.0931164	1.80213	0.0715242	0.234169	1865.42	-0.167349	0.139648	-1.19836	0.230777	0.532531	1865.42	0.144139	0.134209	1.07399	0.282829	0.999968
AGFG2	821.775	0.119336	0.089598	1.3319	0.182893	0.32163	821.775	-0.379829	0.144576	-2.6272	0.00860915	0.0392151	821.775	-0.478919	0.144873	-3.30579	0.000947091	0.00731924	821.775	0.338335	0.155964	2.16931	0.0300594	0.13413	821.775	-0.281848	0.233488	-1.20712	0.227386	0.527321	821.775	-0.0930507	0.224202	-0.41503	0.67812	0.999968
AGGF1	857.102	-0.0285908	0.0483944	-0.590786	0.554664	0.663308	857.102	-0.108815	0.0778273	-1.39816	0.162066	0.343825	857.102	-0.117604	0.078239	-1.50314	0.132803	0.305547	857.102	0.0141603	0.0842195	0.168136	0.866477	0.931808	857.102	-0.126224	0.126277	-0.999585	0.317511	0.633192	857.102	-0.0097389	0.121627	-0.0800718	0.93618	0.999968
AGK	611.75	0.173131	0.057347	3.01901	0.00253599	0.0105913	611.75	0.00504869	0.0924513	0.0546092	0.95645	0.982006	611.75	0.371276	0.0928735	3.99766	6.39725e-05	0.000821554	611.75	0.274967	0.100151	2.74551	0.00604167	0.0482836	611.75	0.248256	0.149679	1.65859	0.0971975	0.316744	611.75	0.00455212	0.144239	0.0315596	0.974823	0.999968
AGL	910.076	-0.201585	0.0927072	-2.17442	0.0296733	0.0771505	910.076	-0.685747	0.149034	-4.60129	4.19885e-06	7.14749e-05	910.076	0.381192	0.149857	2.54371	0.0109683	0.0494087	910.076	-0.0364339	0.161173	-0.226054	0.821159	0.908098	910.076	0.200556	0.241367	0.830916	0.406021	0.718676	910.076	-0.138879	0.23228	-0.597895	0.54991	0.999968
AGMAT	455.93	0.428304	0.120491	3.55464	0.000378499	0.00221478	455.93	-0.359501	0.197483	-1.82041	0.0686961	0.186474	455.93	-0.104137	0.197261	-0.527914	0.597559	0.811348	455.93	0.359748	0.209537	1.71687	0.0860029	0.261014	455.93	-0.154708	0.314713	-0.491585	0.623013	0.893676	455.93	-0.596621	0.303016	-1.96894	0.0489597	0.585052
AGPAT1	1868.07	0.0410282	0.0526813	0.7788	0.436097	0.571844	1868.07	-0.229159	0.08485	-2.70075	0.00691832	0.0329913	1868.07	0.0127591	0.0851846	0.149782	0.880936	0.990281	1868.07	0.109244	0.0917754	1.19034	0.233913	0.476782	1868.07	-0.255509	0.13746	-1.85878	0.0630579	0.244122	1868.07	0.0214081	0.13212	0.162035	0.871278	0.999968
AGPAT2	2946.31	-0.0743531	0.0997424	-0.745451	0.455999	0.576174	2946.31	0.170432	0.160801	1.0599	0.289192	0.514506	2946.31	-0.0741614	0.161196	-0.460069	0.645467	0.848972	2946.31	0.137531	0.173532	0.792539	0.428046	0.654471	2946.31	0.501282	0.259611	1.9309	0.0534959	0.219688	2946.31	-0.0393619	0.249578	-0.157714	0.874682	0.999968
AGPAT3	2318.52	0.0841244	0.0536055	1.56932	0.116573	0.2261	2318.52	-0.168998	0.0863538	-1.95704	0.0503429	0.148676	2318.52	-0.233166	0.0866893	-2.68967	0.00715217	0.0355722	2318.52	0.0749097	0.0934043	0.801994	0.422556	0.64949	2318.52	-0.0940624	0.13994	-0.672161	0.501481	0.804404	2318.52	-0.131982	0.134568	-0.980778	0.326702	0.999968
AGPAT4	189.63	-0.749303	0.123561	-6.06423	1.32589e-09	4.14417e-08	189.63	0.635947	0.199587	3.18631	0.00144099	0.00955201	189.63	-0.0475609	0.199463	-0.238444	0.811537	0.960034	189.63	-0.573469	0.214636	-2.67182	0.0075441	0.0552872	189.63	-0.777519	0.320321	-2.42731	0.0152112	0.0964115	189.63	-0.0446566	0.307739	-0.145112	0.884622	0.999968
AGPAT5	1107.6	-0.00982281	0.0920234	-0.106743	0.914993	0.94557	1107.6	-0.225054	0.148322	-1.51734	0.129181	0.293966	1107.6	-0.106634	0.148921	-0.716043	0.473965	0.705589	1107.6	0.658974	0.160158	4.11451	3.88002e-05	0.00114937	1107.6	0.310362	0.239881	1.29382	0.195729	0.482409	1107.6	0.0860103	0.230767	0.372715	0.70936	0.999968
GPAT4	2345.33	0.0213855	0.081076	0.263771	0.791957	0.856453	2345.33	0.182158	0.130524	1.39559	0.162838	0.344763	2345.33	-0.0617024	0.131041	-0.470862	0.637739	0.843434	2345.33	0.00820421	0.141109	0.058141	0.953636	0.975918	2345.33	0.129957	0.21125	0.615181	0.538435	0.833925	2345.33	0.04561	0.203109	0.224559	0.822322	0.999968
GPAT3	169.722	-0.434062	0.139262	-3.11686	0.00182786	0.00809253	169.722	-0.102832	0.225551	-0.455916	0.64845	0.857625	169.722	0.535687	0.224686	2.38415	0.0171184	0.0694695	169.722	-0.539896	0.241518	-2.23542	0.0253896	0.120258	169.722	0.036551	0.361433	0.101128	0.919449	0.995895	169.722	-0.533985	0.346738	-1.54002	0.123555	0.877572
HYKK	51.2461	0.157615	0.09287	1.69716	0.0896664	0.185288	51.2461	-0.0333039	0.149925	-0.222137	0.824208	0.948716	51.2461	0.0782476	0.150109	0.521271	0.602178	0.815179	51.2461	0.00538904	0.160038	0.0336735	0.973138	0.985313	51.2461	0.135207	0.243416	0.555457	0.578582	0.864801	51.2461	-0.0831164	0.234288	-0.354762	0.722768	0.999968
AGPS	1477.84	-0.091221	0.0710957	-1.28307	0.199466	0.343756	1477.84	-0.501947	0.114551	-4.38186	1.17672e-05	0.000174287	1477.84	0.0656431	0.115018	0.57072	0.568189	0.787234	1477.84	-0.0742545	0.123765	-0.599963	0.548531	0.759429	1477.84	-0.00689211	0.185461	-0.037162	0.970356	0.995895	1477.84	-0.0517862	0.178332	-0.290392	0.771516	0.999968
AGR2	22792.4	-1.24952	0.169288	-7.38102	1.57079e-13	1.02101e-11	22792.4	-0.735083	0.271965	-2.70286	0.00687455	0.0328056	22792.4	-1.41888	0.272934	-5.19861	2.00784e-07	6.60967e-06	22792.4	-0.597445	0.293604	-2.03487	0.0418643	0.16547	22792.4	-0.244302	0.437566	-0.558321	0.576625	0.86333	22792.4	-2.46776	0.420368	-5.87047	4.34551e-09	1.30429e-06
AGR3	1595.12	-1.14592	0.200999	-5.70109	1.19041e-08	2.95216e-07	1595.12	0.378266	0.322375	1.17337	0.240647	0.453853	1595.12	-0.447247	0.323548	-1.38232	0.166874	0.358025	1595.12	0.134748	0.347924	0.38729	0.698541	0.829772	1595.12	0.350281	0.517278	0.677162	0.498303	0.801785	1595.12	-1.26676	0.496744	-2.55012	0.0107687	0.245849
AGRN	6766.52	-0.0847024	0.0979906	-0.864392	0.387372	0.532229	6766.52	-0.285392	0.157794	-1.80864	0.070507	0.190172	6766.52	-0.0343302	0.158337	-0.216818	0.828351	0.96981	6766.52	0.339035	0.170454	1.98901	0.0467004	0.17811	6766.52	-0.362679	0.255033	-1.42209	0.155	0.420779	6766.52	0.365223	0.245177	1.48963	0.136322	0.902769
AGRP	2.69878	-0.32094	0.172163	-1.86417	0.0622982	0.13916	2.69878	0.0581973	0.285394	0.203919	0.838417	0.948716	2.69878	-0.590549	0.187481	-3.14991	0.00163321	0.0113496	2.69878	-0.0701628	0.288882	-0.242877	0.8081	0.899554	2.69878	0.882846	0.448393	1.96891	0.0489634	0.20772	2.69878	0.149556	0.31933	0.468343	0.639539	0.999968
AGT	654.756	0.84116	0.189365	4.442	8.91257e-06	9.54884e-05	654.756	0.388846	0.303934	1.27937	0.200765	0.400824	654.756	0.381058	0.305059	1.24913	0.211617	0.42113	654.756	-0.277513	0.327877	-0.846394	0.397333	0.625613	654.756	-0.864702	0.488419	-1.77041	0.0766591	0.274483	654.756	-1.27775	0.468526	-2.72716	0.00638814	0.173843
AGTPBP1	384.93	-0.0415139	0.069975	-0.593267	0.553002	0.661632	384.93	-0.0805969	0.112997	-0.713268	0.47568	0.711829	384.93	0.0149999	0.113229	0.132474	0.894609	0.990281	384.93	-0.139471	0.121657	-1.14643	0.251618	0.481386	384.93	0.379303	0.18266	2.07655	0.0378431	0.175338	384.93	-0.00888739	0.175688	-0.0505863	0.959655	0.999968
AGTR1	241.208	-0.414507	0.234601	-1.76686	0.0772516	0.16448	241.208	-1.47425	0.369741	-3.98724	6.68462e-05	0.000761346	241.208	0.365508	0.373427	0.978793	0.327682	0.55966	241.208	-0.813483	0.401363	-2.0268	0.0426827	0.168046	241.208	1.14675	0.614175	1.86713	0.0618835	0.24117	241.208	0.0414879	0.569813	0.0728095	0.941958	0.999968
AGTR2	74.9937	-0.130477	0.255421	-0.510833	0.609468	0.709395	74.9937	0.103707	0.479106	0.21646	0.828629	0.948716	74.9937	1.8137	0.40477	4.4808	7.43627e-06	0.000135755	74.9937	-0.17849	0.446291	-0.399942	0.6892	0.822734	74.9937	1.7348	0.712285	2.43554	0.0148696	0.0948993	74.9937	0.486033	0.648	0.75005	0.453225	0.999968
AGTRAP	1019.4	-0.0115823	0.0803696	-0.144112	0.885412	0.925399	1019.4	0.072327	0.12939	0.558983	0.576173	0.799599	1019.4	0.124613	0.129818	0.959907	0.337102	0.56984	1019.4	0.420187	0.139983	3.00171	0.0026847	0.0279994	1019.4	-0.105701	0.20918	-0.50531	0.613341	0.888186	1019.4	0.31916	0.201249	1.58589	0.112764	0.853677
AGXT	10.2221	0.112375	0.190441	0.59008	0.555137	0.663641	10.2221	0.35502	0.34572	1.0269	0.304466	0.531397	10.2221	1.27484	0.371442	3.43214	0.000598847	0.00509482	10.2221	0.534096	0.34417	1.55184	0.120701	0.321186	10.2221	0.654658	0.502995	1.30152	0.193081	0.478818	10.2221	-2.92781	0.477353	-6.13344	8.59975e-10	3.02622e-07
AGXT2	1.70277	0.0097372	0.153868	0.063283	0.949541	0.969249	1.70277	0.389045	0.264425	1.47129	0.141213	0.31254	1.70277	0.495836	0.279121	1.77642	0.0756635	0.205986	1.70277	-0.519807	0.228626	-2.27361	0.0229894	0.113091	1.70277	0.796629	0.43481	1.83213	0.0669318	0.253776	1.70277	-0.136736	0.432854	-0.315894	0.752083	0.999968
ETNPPL	10.3978	-0.310964	0.235944	-1.31796	0.187518	0.327731	10.3978	1.11996	0.372804	3.00415	0.00266324	0.0155438	10.3978	-0.389967	0.356348	-1.09434	0.273805	0.49856	10.3978	-0.366209	0.394807	-0.927563	0.353634	0.583105	10.3978	-1.8234	0.589297	-3.09419	0.00197349	0.0238337	10.3978	-0.448554	0.593442	-0.755851	0.449738	0.999968
PHYKPL	492.431	-0.00273827	0.0676515	-0.0404761	0.967714	0.980054	492.431	0.016137	0.109233	0.14773	0.882556	0.953941	492.431	-0.140018	0.109265	-1.28145	0.200035	0.406119	492.431	-0.172946	0.117802	-1.4681	0.142076	0.353631	492.431	-0.52755	0.176203	-2.99399	0.00275355	0.0299414	492.431	0.0212406	0.169499	0.125314	0.900275	0.999968
AHCTF1	1445.47	0.0706277	0.0621907	1.13566	0.256097	0.415629	1445.47	0.104361	0.100076	1.04282	0.297032	0.523473	1445.47	0.204867	0.100559	2.03728	0.0416216	0.133611	1445.47	0.198896	0.108204	1.83817	0.0660381	0.222599	1445.47	0.227582	0.162193	1.40316	0.160571	0.429577	1445.47	-0.0993096	0.155986	-0.636655	0.52435	0.999968
AHCY	7563.89	0.678094	0.0845888	8.01636	1.08928e-15	1.05868e-13	7563.89	0.0776523	0.136289	0.569763	0.568838	0.79314	7563.89	0.245069	0.136788	1.79159	0.0731981	0.200992	7563.89	0.542728	0.147226	3.68636	0.000227488	0.00473828	7563.89	0.308701	0.220409	1.40058	0.161339	0.43097	7563.89	-0.275997	0.211968	-1.30207	0.192892	0.999968
AHCYL1	3464.62	-0.121672	0.0533656	-2.27997	0.0226094	0.0621324	3464.62	-0.534273	0.0859331	-6.21732	5.05722e-10	2.22933e-08	3464.62	0.133507	0.0862884	1.54721	0.121812	0.28822	3464.62	-0.0623248	0.0929089	-0.670815	0.502338	0.719194	3464.62	0.00241862	0.139207	0.0173742	0.986138	0.996139	3464.62	-0.0704078	0.133883	-0.52589	0.598964	0.999968
AHCYL2	2039.18	-0.247887	0.125689	-1.97223	0.0485832	0.114163	2039.18	-0.373696	0.202366	-1.84664	0.0647995	0.178603	2039.18	-0.229604	0.202916	-1.13152	0.257835	0.478835	2039.18	-0.0981265	0.218451	-0.449192	0.653293	0.821081	2039.18	-0.413879	0.326694	-1.26687	0.205201	0.495464	2039.18	-0.341185	0.313769	-1.08738	0.27687	0.999968
AHDC1	704.53	-0.273483	0.0798234	-3.42609	0.000612331	0.00329841	704.53	-0.412061	0.128335	-3.21082	0.00132358	0.00891284	704.53	-0.0541262	0.128764	-0.420352	0.674228	0.869412	704.53	-0.143477	0.138805	-1.03366	0.301296	0.528212	704.53	-0.128878	0.207607	-0.62078	0.534745	0.83133	704.53	0.095838	0.199566	0.480232	0.631062	0.999968
AHI1	379.564	0.080872	0.0698574	1.15767	0.246997	0.404657	379.564	-0.358748	0.112178	-3.19802	0.00138377	0.00922964	379.564	0.219231	0.11303	1.93959	0.05243	0.158183	379.564	-0.155832	0.121303	-1.28465	0.198914	0.433889	379.564	-0.244489	0.181649	-1.34594	0.178323	0.457002	379.564	-0.273861	0.175028	-1.56466	0.117662	0.865395
AHNAK2	1947.14	-0.324851	0.176796	-1.83743	0.0661462	0.145699	1947.14	0.796337	0.283962	2.80438	0.00504139	0.0258944	1947.14	0.37161	0.284858	1.30454	0.192049	0.394499	1947.14	-0.310291	0.306407	-1.01268	0.311215	0.539302	1947.14	0.309317	0.456472	0.677627	0.498008	0.801639	1947.14	0.66357	0.438397	1.51363	0.13012	0.888112
AHNAK	19934.4	-0.47534	0.107679	-4.41441	1.01286e-05	0.00010634	19934.4	-0.207087	0.173345	-1.19465	0.232223	0.442671	19934.4	-0.430133	0.173969	-2.47247	0.0134184	0.0576933	19934.4	-0.585614	0.187247	-3.1275	0.00176299	0.0212162	19934.4	-0.525697	0.280072	-1.87701	0.0605173	0.2377	19934.4	0.173767	0.269223	0.645437	0.518644	0.999968
AHR	2931.98	-0.277515	0.0972477	-2.85369	0.00432148	0.0162553	2931.98	0.286295	0.156644	1.82768	0.0675972	0.184619	2931.98	0.0541556	0.157097	0.344727	0.730299	0.909928	2931.98	-0.283136	0.1691	-1.67437	0.0940572	0.275948	2931.98	-0.199001	0.253185	-0.785992	0.431872	0.742874	2931.98	0.075833	0.243289	0.3117	0.755269	0.999968
AHRR	52.4056	-0.224358	0.148421	-1.51163	0.130627	0.246929	52.4056	0.672088	0.238332	2.81996	0.00480297	0.0249373	52.4056	0.629604	0.239162	2.63255	0.00847475	0.0406796	52.4056	-0.0458289	0.255678	-0.179245	0.857746	0.927207	52.4056	-0.897013	0.380616	-2.35674	0.018436	0.109895	52.4056	0.316625	0.36912	0.857784	0.391012	0.999968
AHSA1	2442.96	0.0936295	0.0622653	1.50372	0.132654	0.249996	2442.96	0.0908656	0.100378	0.905238	0.365339	0.599162	2442.96	0.226521	0.100747	2.24842	0.0245496	0.0911014	2442.96	0.195663	0.108446	1.80423	0.0711945	0.233463	2442.96	0.263953	0.162457	1.62476	0.104214	0.330128	2442.96	-0.0765607	0.156246	-0.49	0.624134	0.999968
AHSA2P	501.727	0.280285	0.111091	2.52303	0.011635	0.0362993	501.727	0.207754	0.178791	1.16199	0.245238	0.459371	501.727	0.190302	0.179346	1.06109	0.288648	0.515922	501.727	-0.180825	0.193027	-0.936786	0.348868	0.577993	501.727	-0.454591	0.288425	-1.57611	0.115	0.349173	501.727	0.0191186	0.277348	0.0689336	0.945042	0.999968
AHSG	4.4677	-0.346108	0.213976	-1.61751	0.105769	0.210026	4.4677	0.571508	0.3994	1.43092	0.152454	0.330041	4.4677	0.658948	0.345428	1.90763	0.056439	0.166699	4.4677	2.68683	0.376904	7.12869	1.01331e-12	1.19547e-10	4.4677	0.39856	0.565905	0.704289	0.481253	0.787807	4.4677	-0.577044	0.492986	-1.17051	0.241797	0.999968
AHSP	1.38541	-0.0706927	0.150349	-0.470192	0.638218	0.734233	1.38541	0.38323	0.267125	1.43465	0.151388	0.328323	1.38541	0.154963	0.24157	0.641484	0.521208	0.74614	1.38541	-0.389557	0.265821	-1.46549	0.142788	0.354979	1.38541	3.69212e-05	0.409926	9.00681e-05	0.999928	0.999981	1.38541	0.135796	0.381042	0.356379	0.721557	0.999968
AICDA	4.05345	-0.0986401	0.176236	-0.559706	0.57568	0.68128	4.05345	0.363476	0.316183	1.14958	0.250318	0.466149	4.05345	-0.410934	0.265533	-1.54758	0.121723	0.288176	4.05345	-1.08858	0.273214	-3.98433	6.76708e-05	0.00179839	4.05345	0.0214643	0.486956	0.0440786	0.964842	0.995895	4.05345	1.56883	0.417592	3.75685	0.000172064	0.0112199
AIDA	1193.3	-0.22465	0.0556058	-4.04004	5.34415e-05	0.000436996	1193.3	0.157621	0.0895492	1.76016	0.0783811	0.205387	1193.3	0.117034	0.089852	1.30252	0.192739	0.395517	1193.3	-0.0204247	0.096767	-0.211071	0.832832	0.913915	1193.3	0.544857	0.145013	3.75729	0.000171761	0.00419184	1193.3	-0.0960216	0.139363	-0.689001	0.490823	0.999968
AIF1	390.225	-0.46417	0.117057	-3.96532	7.32968e-05	0.000564737	390.225	0.377822	0.188191	2.00765	0.044681	0.136009	390.225	0.112267	0.188574	0.595349	0.55161	0.773239	390.225	-0.0486609	0.203063	-0.239635	0.810614	0.901418	390.225	0.695689	0.304589	2.28403	0.02237	0.123732	390.225	0.48762	0.291794	1.67111	0.0947	0.799368
AIF1L	400.233	-0.506603	0.150679	-3.36213	0.000773442	0.00398434	400.233	0.496805	0.241577	2.0565	0.0397339	0.124573	400.233	0.225605	0.242519	0.930256	0.352239	0.58606	400.233	0.266852	0.261297	1.02126	0.307132	0.53445	400.233	0.645936	0.38916	1.65982	0.0969503	0.316732	400.233	0.130766	0.374587	0.349093	0.727019	0.999968
AIFM1	1520.54	0.393066	0.0694078	5.66314	1.48628e-08	3.57302e-07	1520.54	0.0573564	0.111883	0.512648	0.608198	0.825848	1520.54	-0.121954	0.112323	-1.08574	0.277592	0.502363	1520.54	0.160694	0.120848	1.32972	0.183612	0.413131	1520.54	0.198661	0.180966	1.09778	0.272302	0.582506	1520.54	-0.33013	0.174276	-1.89429	0.0581862	0.640608
AIFM2	701.644	0.160274	0.0835878	1.91743	0.0551837	0.126253	701.644	0.076786	0.134971	0.568909	0.569418	0.793814	701.644	0.0186258	0.135161	0.137804	0.890395	0.990281	701.644	-0.0857776	0.14544	-0.58978	0.555338	0.764813	701.644	0.132484	0.217983	0.607773	0.543338	0.838211	701.644	0.114277	0.20967	0.545032	0.585731	0.999968
AIFM3	279.452	0.367837	0.16384	2.2451	0.024762	0.0668525	279.452	-0.277851	0.26629	-1.04342	0.296755	0.523308	279.452	0.168646	0.267396	0.630698	0.528238	0.75294	279.452	-0.076264	0.288146	-0.264672	0.791262	0.889336	279.452	-1.67602	0.42635	-3.93109	8.45625e-05	0.00245508	279.452	-2.07472	0.409119	-5.07118	3.9535e-07	7.01659e-05
AIG1	698.722	0.206917	0.0757571	2.73133	0.00630801	0.0221214	698.722	0.0591626	0.121843	0.485562	0.627277	0.841543	698.722	0.229218	0.122471	1.87162	0.0612592	0.176996	698.722	0.340601	0.131858	2.58308	0.00979232	0.0654639	698.722	0.105099	0.197328	0.53261	0.594303	0.875428	698.722	0.201006	0.18975	1.05932	0.289453	0.999968
CRYBG1	1958.05	-0.0519589	0.122963	-0.422557	0.672619	0.762802	1958.05	0.378004	0.19792	1.90988	0.0561488	0.161017	1958.05	0.369951	0.19865	1.86233	0.0625568	0.179551	1958.05	0.475297	0.213743	2.22368	0.0261698	0.122338	1958.05	-0.30451	0.319443	-0.953253	0.340462	0.656107	1958.05	-0.323979	0.307107	-1.05494	0.291454	0.999968
CRYBG2	197.332	0.207717	0.163235	1.2725	0.203195	0.348563	197.332	0.0585906	0.268744	0.218017	0.827416	0.948716	197.332	-0.364141	0.263909	-1.3798	0.167649	0.35931	197.332	0.421896	0.28346	1.48838	0.136652	0.346372	197.332	0.679595	0.422286	1.60932	0.107546	0.335731	197.332	0.51292	0.405725	1.26421	0.206156	0.999968
AIM2	90.0306	-0.00633091	0.213979	-0.0295867	0.976397	0.985306	90.0306	0.668759	0.346511	1.92998	0.0536099	0.155688	90.0306	1.47172	0.343376	4.28603	1.81892e-05	0.000288455	90.0306	1.39026	0.369495	3.7626	0.000168159	0.00375506	90.0306	2.11493	0.552781	3.82598	0.000130255	0.00344366	90.0306	0.776464	0.52789	1.47088	0.141323	0.916001
AIMP1	1327.08	0.139511	0.0510984	2.73024	0.00632875	0.0221713	1327.08	-0.0995064	0.0823603	-1.20818	0.226976	0.435759	1327.08	0.138743	0.0827595	1.67646	0.0936491	0.239161	1327.08	0.0997786	0.0889815	1.12134	0.262143	0.484456	1327.08	0.466643	0.133411	3.49778	0.000469151	0.00866549	1327.08	-0.0809824	0.128366	-0.63087	0.528125	0.999968
AIMP2	774.481	0.282121	0.0655659	4.30286	1.68609e-05	0.00016442	774.481	-0.0279782	0.105967	-0.264027	0.791759	0.948716	774.481	0.134962	0.106249	1.27024	0.203999	0.410918	774.481	0.288134	0.114313	2.52057	0.0117166	0.0731752	774.481	0.454687	0.171384	2.65304	0.00797709	0.0624281	774.481	-0.154872	0.164953	-0.938885	0.34779	0.999968
AIP	1194.08	0.28781	0.0754163	3.81628	0.000135477	0.00094339	1194.08	0.105501	0.121481	0.868455	0.385145	0.620399	1194.08	0.130874	0.121843	1.07412	0.282769	0.508555	1194.08	0.158351	0.131291	1.2061	0.227778	0.469441	1194.08	0.523839	0.196402	2.66718	0.00764916	0.0606289	1194.08	0.136135	0.188876	0.720767	0.471053	0.999968
AIPL1	1.69905	-0.45478	0.128052	-3.55151	0.000383023	0.00223485	1.69905	-0.143345	0.257845	-0.555934	0.578256	0.801069	1.69905	0.156544	0.258924	0.604594	0.545449	0.767978	1.69905	0.810459	0.232262	3.48943	0.000484059	0.00842255	1.69905	0.445817	0.319515	1.39529	0.162928	0.433235	1.69905	-0.0418406	0.388946	-0.107574	0.914333	0.999968
AIRE	2.74124	0.963469	0.173366	5.55742	2.73786e-08	6.14063e-07	2.74124	0.0857545	0.337838	0.253833	0.799624	0.948716	2.74124	-0.0138295	0.303154	-0.0456188	0.963614	0.992099	2.74124	-0.284932	0.31839	-0.894914	0.370833	0.600167	2.74124	-0.261878	0.490653	-0.533733	0.593526	0.874892	2.74124	0.369691	0.426957	0.865875	0.386559	0.999968
AJAP1	12.9427	-0.805098	0.173629	-4.63687	3.53717e-06	4.34201e-05	12.9427	-1.42892	0.267204	-5.34768	8.90901e-08	2.4052e-06	12.9427	-0.350086	0.272077	-1.28672	0.198193	0.403382	12.9427	-0.537007	0.291624	-1.84143	0.0655581	0.221567	12.9427	0.427882	0.435221	0.983137	0.32554	0.641244	12.9427	0.242722	0.409482	0.592754	0.553346	0.999968
AK1	1153.41	-0.38174	0.105274	-3.62614	0.000287688	0.00176487	1153.41	-0.269442	0.169583	-1.58885	0.112094	0.26538	1153.41	-0.214422	0.170033	-1.26106	0.207287	0.415225	1153.41	-0.13819	0.183124	-0.754626	0.450473	0.674999	1153.41	0.368842	0.273724	1.34749	0.177821	0.45605	1153.41	-0.289542	0.263268	-1.0998	0.27142	0.999968
AK2	2886.83	0.0103743	0.0628979	0.164938	0.868993	0.913339	2886.83	0.149896	0.101403	1.47822	0.13935	0.309615	2886.83	0.39516	0.101726	3.88454	0.000102523	0.00121183	2886.83	0.211505	0.109556	1.93056	0.0535377	0.194438	2886.83	0.478731	0.164032	2.91852	0.00351695	0.035147	2886.83	-0.0177976	0.157852	-0.112748	0.91023	0.999968
AK3	1973.87	0.0920935	0.0623766	1.47641	0.139834	0.260735	1973.87	-0.377839	0.100648	-3.75406	0.000173992	0.00167983	1973.87	0.0251415	0.100982	0.24897	0.803384	0.955428	1973.87	-0.0718293	0.10865	-0.661106	0.508544	0.724562	1973.87	-0.0324406	0.162839	-0.19922	0.842091	0.995895	1973.87	-0.265615	0.156588	-1.69627	0.0898352	0.785914
AK4	345.909	0.374993	0.145848	2.57112	0.0101371	0.0324804	345.909	-0.437997	0.234588	-1.86709	0.0618886	0.172561	345.909	0.277453	0.235477	1.17826	0.238694	0.455643	345.909	-0.243987	0.253148	-0.963815	0.335139	0.564186	345.909	-0.0454364	0.377936	-0.120222	0.904307	0.995895	345.909	-0.0354098	0.363529	-0.0974059	0.922404	0.999968
AK5	61.1227	-0.781197	0.20462	-3.8178	0.000134649	0.000938906	61.1227	-0.467488	0.314903	-1.48455	0.137664	0.307276	61.1227	0.204865	0.328403	0.623822	0.532745	0.757196	61.1227	1.67111	0.355236	4.70422	2.54836e-06	0.000118749	61.1227	1.52367	0.555455	2.74311	0.0060861	0.0517627	61.1227	0.23442	0.490098	0.478312	0.632428	0.999968
AK7	64.8752	-0.704319	0.154508	-4.55847	5.15277e-06	6.00617e-05	64.8752	-0.305083	0.248879	-1.22583	0.220264	0.426567	64.8752	-0.396416	0.24763	-1.60084	0.109412	0.267789	64.8752	0.122482	0.268038	0.456958	0.647701	0.821081	64.8752	-0.635753	0.39707	-1.60111	0.109352	0.338985	64.8752	-0.22486	0.382483	-0.587896	0.556602	0.999968
AKAP10	394.908	-0.0173187	0.0685426	-0.252671	0.800522	0.862426	394.908	-0.246754	0.109994	-2.24334	0.0248751	0.0875951	394.908	0.102556	0.110559	0.92761	0.35361	0.587479	394.908	-0.00725383	0.119126	-0.060892	0.951445	0.974972	394.908	-0.379266	0.178757	-2.12169	0.0338637	0.163964	394.908	-0.116105	0.171627	-0.676495	0.498726	0.999968
AKAP11	1568.26	0.271695	0.0740285	3.67014	0.000242413	0.00153416	1568.26	-0.190202	0.119268	-1.59474	0.110769	0.263252	1568.26	-0.306261	0.119742	-2.55767	0.0105377	0.0478154	1568.26	-0.211017	0.128834	-1.63789	0.101444	0.289133	1568.26	-0.179385	0.19309	-0.92902	0.352878	0.666968	1568.26	0.0623752	0.185599	0.336075	0.736814	0.999968
AKAP12	1143.58	-0.400529	0.181182	-2.21064	0.0270606	0.0716722	1143.58	-0.652987	0.290887	-2.24482	0.02478	0.0873506	1143.58	-0.054233	0.291836	-0.185834	0.852575	0.982444	1143.58	-0.587002	0.313892	-1.87007	0.0614734	0.212512	1143.58	-1.80146	0.46748	-3.85355	0.000116418	0.00315323	1143.58	-0.181689	0.448928	-0.404719	0.685684	0.999968
AKAP13	3179.84	-0.338416	0.0765287	-4.42207	9.77582e-06	0.000103007	3179.84	0.0730299	0.123292	0.592333	0.553627	0.781336	3179.84	-0.803494	0.123661	-6.49753	8.165e-11	6.63935e-09	3179.84	-0.424924	0.133142	-3.19151	0.00141529	0.0182592	3179.84	-0.59261	0.199448	-2.97125	0.00296591	0.0314627	3179.84	-0.162195	0.191685	-0.846152	0.397468	0.999968
AKAP14	6.12728	0.245317	0.2366	1.03684	0.299809	0.466288	6.12728	0.716256	0.343056	2.08787	0.0368094	0.117241	6.12728	-0.146569	0.321261	-0.45623	0.648225	0.850876	6.12728	1.55259	0.403968	3.84335	0.000121368	0.00293497	6.12728	3.03356	0.563445	5.38395	7.28686e-08	7.66623e-06	6.12728	0.636731	0.592635	1.07441	0.282641	0.999968
AKAP1	3325.61	0.366699	0.072876	5.03183	4.85824e-07	7.60987e-06	3325.61	0.214744	0.11752	1.82729	0.0676556	0.184729	3325.61	-0.146822	0.117895	-1.24537	0.212998	0.423011	3325.61	0.0143564	0.126894	0.113137	0.909922	0.953645	3325.61	-0.0169469	0.190079	-0.0891574	0.928957	0.995895	3325.61	-0.562873	0.182779	-3.07953	0.00207327	0.0778183
AKAP2	598.506	0.035215	0.132819	0.265135	0.790906	0.855771	598.506	-0.0236375	0.213656	-0.110634	0.911907	0.962664	598.506	-0.192928	0.214235	-0.900541	0.367832	0.603057	598.506	-0.654816	0.230545	-2.8403	0.00450716	0.0397713	598.506	-0.290711	0.345144	-0.842289	0.399626	0.712534	598.506	-0.0594589	0.331009	-0.179629	0.857444	0.999968
AKAP3	22.7834	-0.520657	0.148538	-3.50521	0.000456248	0.00258883	22.7834	0.206131	0.239026	0.862376	0.388481	0.623188	22.7834	-0.0670041	0.240233	-0.278913	0.780312	0.941986	22.7834	0.114193	0.259837	0.439481	0.660313	0.821081	22.7834	1.00141	0.387067	2.58717	0.00967673	0.0708909	22.7834	-1.16228	0.366159	-3.17424	0.00150227	0.060306
AKAP4	2.62509	0.706574	0.15622	4.52295	6.09847e-06	6.95362e-05	2.62509	0.0188607	0.335212	0.0562648	0.955131	0.981187	2.62509	-0.0313617	0.332544	-0.0943084	0.924864	0.990281	2.62509	0.390748	0.299834	1.30321	0.192502	0.425673	2.62509	-0.136684	0.522128	-0.261784	0.793488	0.987292	2.62509	-0.0408458	0.474295	-0.086119	0.931372	0.999968
AKAP5	155.111	-0.724186	0.129967	-5.57207	2.51727e-08	5.7086e-07	155.111	0.0917199	0.208717	0.439447	0.660338	0.866808	155.111	0.409774	0.210991	1.94214	0.0521207	0.157589	155.111	-0.323198	0.226341	-1.42793	0.153313	0.370573	155.111	-0.109888	0.338329	-0.324796	0.745336	0.963964	155.111	-0.401775	0.325628	-1.23384	0.217261	0.999968
AKAP6	101.708	-0.158233	0.14652	-1.07994	0.280167	0.444443	101.708	0.0881676	0.235867	0.373803	0.708551	0.901254	101.708	0.531351	0.234462	2.26625	0.0234359	0.0882209	101.708	-1.23627	0.251856	-4.90864	9.17098e-07	4.81182e-05	101.708	-0.00568848	0.378021	-0.015048	0.987994	0.996625	101.708	-0.925466	0.362672	-2.5518	0.0107169	0.245215
AKAP7	211.805	0.135876	0.127425	1.06632	0.286279	0.451159	211.805	0.00536373	0.20585	0.0260565	0.979212	0.990546	211.805	-0.342324	0.206587	-1.65704	0.097511	0.246281	211.805	0.142122	0.221809	0.640741	0.521691	0.735972	211.805	0.246037	0.330506	0.744424	0.45662	0.764496	211.805	0.0783003	0.317569	0.246562	0.805248	0.999968
AKAP8	800.224	0.106093	0.0414509	2.55949	0.0104825	0.0333615	800.224	-0.0538857	0.0669413	-0.80497	0.420837	0.657119	800.224	-0.0254612	0.0672561	-0.37857	0.705007	0.892298	800.224	-0.021963	0.072258	-0.303953	0.761164	0.868548	800.224	0.123147	0.108271	1.1374	0.255371	0.561946	800.224	-0.0333181	0.104182	-0.319807	0.749115	0.999968
AKAP8L	873.048	0.223969	0.0604463	3.70526	0.000211178	0.00136656	873.048	0.106864	0.0972387	1.09898	0.271776	0.493412	873.048	0.103414	0.0977175	1.0583	0.28992	0.517611	873.048	0.0451691	0.105326	0.42885	0.668033	0.821081	873.048	0.279312	0.157343	1.77518	0.0758682	0.273051	873.048	-0.0522497	0.151319	-0.345295	0.729873	0.999968
AKAP9	1925.82	-0.0441425	0.0883748	-0.499492	0.617433	0.716235	1925.82	-0.0303594	0.142205	-0.213491	0.830944	0.948716	1925.82	-0.0522251	0.142793	-0.36574	0.714559	0.899091	1925.82	-0.0926598	0.153617	-0.603185	0.546385	0.757827	1925.82	-0.22238	0.230165	-0.966178	0.333955	0.65026	1925.82	-0.223234	0.221202	-1.00919	0.312885	0.999968
AK9	141.278	0.353233	0.09421	3.74942	0.000177246	0.00118029	141.278	-0.190503	0.150966	-1.26189	0.206987	0.408767	141.278	-0.175788	0.151951	-1.15687	0.247325	0.466405	141.278	-0.060053	0.163663	-0.366931	0.71367	0.839297	141.278	-0.499447	0.244098	-2.04609	0.0407476	0.184526	141.278	-0.294303	0.236794	-1.24286	0.213918	0.999968
AKIRIN1	1341.03	-0.103914	0.0576014	-1.80402	0.0712279	0.154262	1341.03	-0.119396	0.092878	-1.28552	0.198612	0.398121	1341.03	0.240276	0.0931647	2.57905	0.00990729	0.0456657	1341.03	0.294197	0.10035	2.93171	0.00337104	0.0326128	1341.03	-0.151984	0.150316	-1.0111	0.311968	0.626884	1341.03	-0.429867	0.14451	-2.97465	0.00293325	0.100281
AKIRIN2	812.713	0.27453	0.0528232	5.19715	2.02363e-07	3.53313e-06	812.713	0.14875	0.0853307	1.74321	0.0812961	0.210858	812.713	0.176612	0.0855265	2.065	0.0389231	0.127229	812.713	0.179187	0.0920511	1.94661	0.0515817	0.189861	812.713	0.146087	0.137896	1.0594	0.289416	0.602077	812.713	0.0546705	0.132751	0.411827	0.680466	0.999968
AKNA	1004.71	-0.132342	0.080737	-1.63918	0.101177	0.203169	1004.71	0.266733	0.130354	2.04622	0.0407344	0.127007	1004.71	-0.381024	0.130471	-2.92037	0.00349613	0.0205356	1004.71	-0.172633	0.140466	-1.229	0.219073	0.458547	1004.71	-0.357738	0.210428	-1.70005	0.0891217	0.300409	1004.71	-0.0861685	0.202262	-0.426024	0.67009	0.999968
AKNAD1	4.65201	0.473267	0.139622	3.38964	0.00069985	0.00367858	4.65201	0.0935682	0.245438	0.38123	0.703032	0.89703	4.65201	0.231885	0.264614	0.876315	0.380859	0.616442	4.65201	0.139392	0.274894	0.507074	0.612103	0.809029	4.65201	0.196072	0.448949	0.436735	0.662304	0.916977	4.65201	-0.946488	0.376189	-2.51599	0.0118698	0.259939
AKR1A1	2924.76	-0.0734596	0.0634446	-1.15785	0.246924	0.404617	2924.76	0.00648628	0.102267	0.0634248	0.949428	0.978826	2924.76	-0.0250422	0.102607	-0.244059	0.807185	0.957384	2924.76	0.0526018	0.110466	0.476183	0.633944	0.821081	2924.76	0.289475	0.165437	1.74976	0.0801592	0.282175	2924.76	-0.254901	0.159148	-1.60166	0.109231	0.843829
AKR1B10	1076.2	-0.436141	0.276085	-1.57974	0.114167	0.222407	1076.2	0.290828	0.442734	0.656892	0.511251	0.744426	1076.2	-0.204506	0.442317	-0.462351	0.643829	0.847902	1076.2	-0.297437	0.475091	-0.626064	0.531273	0.744527	1076.2	0.37471	0.70237	0.533494	0.593692	0.874892	1076.2	-0.940365	0.672442	-1.39843	0.161983	0.959491
AKR1B1	902.303	-0.145356	0.118834	-1.22319	0.221258	0.372106	902.303	0.131845	0.191215	0.689514	0.4905	0.725495	902.303	0.461082	0.191678	2.40551	0.0161501	0.0663213	902.303	0.161471	0.206378	0.782406	0.433976	0.659778	902.303	0.596999	0.308614	1.93446	0.0530571	0.218458	902.303	0.16106	0.296473	0.543251	0.586957	0.999968
AKR1B15	14.8142	-0.490927	0.231453	-2.12107	0.0339161	0.0857724	14.8142	4.0999	0.395258	10.3727	3.29984e-25	1.03615e-22	14.8142	1.42099	0.353265	4.02244	5.75988e-05	0.000750218	14.8142	-0.298456	0.396115	-0.753458	0.451175	0.675623	14.8142	2.6259	0.603144	4.35368	1.33871e-05	0.000575222	14.8142	-0.876494	0.55216	-1.58739	0.112424	0.85237
AKR1C1	1897.06	0.200713	0.212803	0.943189	0.345584	0.514084	1897.06	1.5842	0.341721	4.63593	3.55331e-06	6.19856e-05	1897.06	0.940541	0.341489	2.75423	0.00588296	0.0306849	1897.06	-0.157885	0.367283	-0.429873	0.667288	0.821081	1897.06	0.868949	0.546201	1.5909	0.111633	0.343603	1897.06	-0.0638563	0.523716	-0.121929	0.902955	0.999968
AKR1C2	1778.49	0.0505536	0.235926	0.214277	0.830331	0.884997	1778.49	0.471793	0.377523	1.2497	0.211407	0.414449	1778.49	0.408965	0.37813	1.08155	0.279454	0.504233	1778.49	0.533101	0.406635	1.31101	0.189855	0.422292	1778.49	-0.0109131	0.603895	-0.0180711	0.985582	0.996139	1778.49	0.568867	0.578366	0.983575	0.325324	0.999968
AKR1C3	2054.1	0.439273	0.175981	2.49614	0.0125554	0.0385753	2054.1	-0.328967	0.282954	-1.16262	0.244985	0.459024	2054.1	0.315303	0.283579	1.11187	0.266194	0.488976	2054.1	0.364454	0.305068	1.19466	0.232219	0.474528	2054.1	-0.0564354	0.45445	-0.124184	0.90117	0.995895	2054.1	-0.376188	0.436526	-0.861778	0.38881	0.999968
AKR1C4	27.5693	0.3866	0.244176	1.58328	0.113357	0.221102	27.5693	-0.153789	0.461282	-0.333396	0.738836	0.921862	27.5693	-0.184379	0.392263	-0.470038	0.638328	0.843909	27.5693	-0.0149182	0.419468	-0.0355646	0.97163	0.984753	27.5693	-1.06499	0.623407	-1.70834	0.0875729	0.297746	27.5693	-2.07356	0.596576	-3.47577	0.000509388	0.0268646
AKR1C8P	1.55019	0.459484	0.152875	3.00562	0.00265036	0.0109702	1.55019	0.0390276	0.276285	0.141259	0.887666	0.953941	1.55019	0.10759	0.256026	0.420232	0.674316	0.869412	1.55019	0.185839	0.294484	0.631065	0.527998	0.741515	1.55019	-0.287173	0.423427	-0.678212	0.497638	0.801324	1.55019	-0.0823574	0.427173	-0.192796	0.847118	0.999968
AKR1D1	2.12059	-0.532686	0.178446	-2.98513	0.00283456	0.0115637	2.12059	1.52332	0.295109	5.16189	2.44466e-07	5.96123e-06	2.12059	0.600997	0.30078	1.99813	0.045703	0.14263	2.12059	-0.115969	0.264931	-0.437735	0.661579	0.821081	2.12059	-0.0880594	0.518372	-0.169877	0.865107	0.995895	2.12059	0.204313	0.482487	0.423459	0.671961	0.999968
AKR1E2	41.178	0.474924	0.168421	2.81986	0.00480453	0.0177807	41.178	0.862663	0.275144	3.13531	0.0017167	0.0109974	41.178	0.956854	0.271158	3.52877	0.000417494	0.00382282	41.178	0.458205	0.292269	1.56775	0.116939	0.314336	41.178	-0.203936	0.431831	-0.47226	0.636741	0.902994	41.178	0.210129	0.419418	0.501003	0.616369	0.999968
AKR7A2	1220.53	-0.135054	0.0716262	-1.88554	0.0593568	0.13382	1220.53	-0.636958	0.115308	-5.52396	3.31439e-08	1.01671e-06	1220.53	0.0487062	0.115878	0.420324	0.674249	0.869412	1220.53	0.0722003	0.124732	0.578842	0.562696	0.771036	1220.53	0.0977264	0.186709	0.523416	0.600684	0.87938	1220.53	-0.064724	0.17966	-0.360258	0.718654	0.999968
AKR7A3	913.791	-0.373572	0.191471	-1.95106	0.0510495	0.118737	913.791	-1.47096	0.307223	-4.78791	1.68526e-06	3.21836e-05	913.791	-0.737488	0.308464	-2.39083	0.0168101	0.0684819	913.791	-0.331993	0.331639	-1.00107	0.316793	0.545081	913.791	0.439762	0.493556	0.891009	0.372924	0.687321	913.791	-0.335764	0.473918	-0.708484	0.478645	0.999968
AKR7L	95.6764	-0.257912	0.153053	-1.68511	0.0919677	0.189029	95.6764	-0.888666	0.246154	-3.61021	0.00030595	0.00269738	95.6764	-0.845797	0.247566	-3.41645	0.000634432	0.00532214	95.6764	-0.223358	0.265068	-0.842645	0.399427	0.627776	95.6764	0.075308	0.396039	0.190153	0.849189	0.995895	95.6764	-0.0464449	0.380736	-0.121987	0.902909	0.999968
AKT1	4131.3	-0.145671	0.0566537	-2.57125	0.0101332	0.0324777	4131.3	-0.19651	0.0912785	-2.15286	0.0313296	0.104007	4131.3	-0.105261	0.0916105	-1.149	0.250555	0.470748	4131.3	-0.00091834	0.0986605	-0.00930808	0.992573	0.995891	4131.3	-0.385995	0.147795	-2.6117	0.0090094	0.0675559	4131.3	-0.0782425	0.14213	-0.550498	0.581978	0.999968
AKT1S1	1326.86	0.0516735	0.0641643	0.805331	0.420629	0.561958	1326.86	-0.0837453	0.103422	-0.809744	0.418087	0.654082	1326.86	-0.0228276	0.103849	-0.219815	0.826015	0.96832	1326.86	-0.038125	0.111777	-0.341081	0.733043	0.851531	1326.86	0.33755	0.167456	2.01575	0.0438257	0.193366	1326.86	-0.198802	0.16098	-1.23495	0.21685	0.999968
AKT2	2445.7	0.230983	0.0619258	3.73001	0.000191476	0.00125822	2445.7	-0.0413435	0.0997435	-0.414498	0.67851	0.880029	2445.7	0.205625	0.100149	2.05319	0.0400539	0.129874	2445.7	0.11211	0.107862	1.03938	0.298629	0.525206	2445.7	-0.136705	0.161474	-0.846604	0.397216	0.70979	2445.7	-0.0650384	0.155272	-0.418868	0.675312	0.999968
AKT3	365.873	-0.438265	0.134225	-3.26516	0.00109402	0.00532401	365.873	1.31313	0.215735	6.08676	1.15217e-09	4.77964e-08	365.873	0.424393	0.216396	1.96118	0.0498575	0.152357	365.873	-0.667517	0.232662	-2.86905	0.00411712	0.0374801	365.873	0.732525	0.348176	2.10389	0.0353877	0.168507	365.873	0.124986	0.333862	0.374366	0.708132	0.999968
AKTIP	524.06	0.25028	0.0578117	4.32923	1.49629e-05	0.000148972	524.06	-0.159769	0.0927045	-1.72342	0.0848127	0.217193	524.06	0.119499	0.0930793	1.28384	0.199196	0.4049	524.06	0.0411495	0.100309	0.410229	0.681638	0.821081	524.06	0.227529	0.150706	1.50975	0.131106	0.380205	524.06	0.0255982	0.144612	0.177013	0.859498	0.999968
ALAD	1197.98	0.0706663	0.0607369	1.16348	0.244634	0.401655	1197.98	0.00160969	0.0977514	0.0164672	0.986862	0.994384	1197.98	-0.311122	0.0981172	-3.17092	0.00151955	0.0107315	1197.98	0.0886623	0.105666	0.839085	0.401422	0.629259	1197.98	-0.153964	0.158396	-0.972021	0.33104	0.647053	1197.98	-0.290506	0.152112	-1.90981	0.0561573	0.631916
ALAS1	1584.38	-0.0648252	0.0623523	-1.03966	0.298498	0.464887	1584.38	-0.122428	0.100638	-1.21651	0.22379	0.431593	1584.38	-0.132689	0.100836	-1.31589	0.18821	0.389196	1584.38	0.266283	0.1086	2.45197	0.0142078	0.0831051	1584.38	-0.0682166	0.162711	-0.419249	0.675034	0.924909	1584.38	-0.142049	0.156492	-0.907706	0.364034	0.999968
ALAS2	3.08773	-0.706945	0.180141	-3.9244	8.69468e-05	0.000653622	3.08773	0.143891	0.324367	0.443604	0.657329	0.864661	3.08773	-0.79325	0.280411	-2.82888	0.00467112	0.0256422	3.08773	0.668028	0.331042	2.01795	0.0435961	0.170361	3.08773	-0.721724	0.484588	-1.48936	0.136394	0.38831	3.08773	1.1908	0.419293	2.84002	0.00451106	0.13701
ALB	300.943	1.7486	0.344271	5.07914	3.79143e-07	6.14152e-06	300.943	5.07826	0.534947	9.49301	2.24447e-21	4.36283e-19	300.943	2.20794	0.538983	4.0965	4.19439e-05	0.00057687	300.943	3.68373	0.582086	6.3285	2.47554e-10	2.35004e-08	300.943	2.51569	0.850474	2.95798	0.00309658	0.0323942	300.943	-0.55994	0.806638	-0.694165	0.487579	0.999968
ALCAM	3064.42	-0.194844	0.115374	-1.68879	0.0912588	0.187856	3064.42	-0.706695	0.18559	-3.80783	0.000140192	0.0014164	3064.42	0.116604	0.186264	0.626016	0.531305	0.756043	3064.42	-0.0954604	0.200571	-0.475944	0.634114	0.821081	3064.42	-0.764145	0.299787	-2.54896	0.0108045	0.0762777	3064.42	0.301408	0.288208	1.0458	0.295653	0.999968
ALDH16A1	939.23	-0.131489	0.0834476	-1.57571	0.115092	0.223674	939.23	0.0864622	0.134548	0.642614	0.520475	0.752116	939.23	-0.408095	0.134992	-3.0231	0.002502	0.0157708	939.23	0.0873514	0.145277	0.601275	0.547657	0.758683	939.23	-0.0416631	0.217322	-0.191712	0.847968	0.995895	939.23	-0.193339	0.209092	-0.924659	0.355143	0.999968
ALDH18A1	3194.63	0.101363	0.0590273	1.71722	0.0859382	0.17904	3194.63	-0.0307997	0.0951558	-0.323677	0.746183	0.926994	3194.63	-0.122875	0.0955056	-1.28657	0.198245	0.403397	3194.63	0.0628672	0.102809	0.611498	0.54087	0.753218	3194.63	-0.313183	0.154057	-2.03291	0.042062	0.188498	3194.63	-0.314858	0.148164	-2.12506	0.0335817	0.482337
ALDH1A1	3240.44	-0.499659	0.183731	-2.71951	0.00653791	0.022744	3240.44	0.757211	0.295446	2.56294	0.010379	0.0453167	3240.44	-0.753196	0.296005	-2.54454	0.0109423	0.0493333	3240.44	0.94158	0.318352	2.95767	0.00309976	0.0308314	3240.44	-0.655577	0.473949	-1.38322	0.166597	0.439621	3240.44	-0.650822	0.455233	-1.42964	0.152819	0.940568
ALDH1A2	187.582	-1.81064	0.26566	-6.81564	9.38474e-12	4.47529e-10	187.582	0.630362	0.427508	1.4745	0.140346	0.311186	187.582	-0.150242	0.425731	-0.352904	0.72416	0.905256	187.582	-0.216974	0.45885	-0.472864	0.63631	0.821081	187.582	0.650213	0.675354	0.962774	0.335661	0.651714	187.582	-1.51946	0.648486	-2.34309	0.0191246	0.353883
ALDH1A3	669.036	0.161629	0.150171	1.0763	0.281793	0.446468	669.036	0.105099	0.241544	0.435113	0.66348	0.869279	669.036	0.583597	0.242134	2.41022	0.015943	0.06575	669.036	-0.313754	0.260439	-1.20471	0.228314	0.469985	669.036	1.81522	0.389022	4.66612	3.06934e-06	0.000178986	669.036	0.148126	0.373417	0.396678	0.691605	0.999968
ALDH1B1	2392.86	0.149123	0.0971577	1.53485	0.12482	0.238426	2392.86	0.0777812	0.156667	0.496476	0.619559	0.835315	2392.86	0.595799	0.157303	3.7876	0.00015211	0.00167091	2392.86	-0.556012	0.169036	-3.28931	0.00100435	0.0143247	2392.86	0.462155	0.253235	1.82501	0.0679997	0.255688	2392.86	-0.676345	0.243308	-2.77979	0.00543934	0.156582
ALDH1L1	236.259	-1.16515	0.247729	-4.70333	2.55953e-06	3.25889e-05	236.259	1.3828	0.402478	3.43571	0.000591001	0.00464563	236.259	-0.473673	0.398569	-1.18844	0.234662	0.450707	236.259	-1.05568	0.428012	-2.46648	0.0136449	0.0807926	236.259	-1.15572	0.632893	-1.82609	0.067836	0.255496	236.259	0.192391	0.607202	0.316849	0.751358	0.999968
ALDH1L2	261.093	-0.0877558	0.150415	-0.583426	0.559606	0.667421	261.093	0.562361	0.241574	2.32791	0.0199171	0.0737122	261.093	0.583586	0.242415	2.40738	0.0160674	0.0661029	261.093	-0.353167	0.260731	-1.35453	0.175569	0.402248	261.093	-0.0291908	0.389265	-0.0749896	0.940223	0.995895	261.093	0.0021947	0.373585	0.00587471	0.995313	0.999968
ALDH2	5799.05	-0.0162981	0.0911563	-0.178792	0.858101	0.905342	5799.05	1.18846	0.147032	8.083	6.31935e-16	6.4489e-14	5799.05	-0.425191	0.147338	-2.88581	0.00390409	0.0223325	5799.05	0.0434228	0.158617	0.273759	0.78427	0.884704	5799.05	-0.584833	0.23743	-2.46318	0.0137709	0.0902047	5799.05	-0.2134	0.228255	-0.93492	0.349829	0.999968
ALDH3A1	622.456	-0.391162	0.238885	-1.63745	0.101537	0.203593	622.456	3.12817	0.400865	7.80355	6.01909e-15	5.43582e-13	622.456	-0.716018	0.383416	-1.86747	0.061836	0.178108	622.456	0.184931	0.412173	0.448673	0.653667	0.821081	622.456	0.0826839	0.610712	0.135389	0.892304	0.995895	622.456	0.586833	0.58635	1.00082	0.316912	0.999968
ALDH3A2	2345.9	-0.315701	0.0950355	-3.32193	0.000893966	0.00450404	2345.9	0.176169	0.153043	1.15111	0.249687	0.465313	2345.9	-0.0616902	0.153527	-0.40182	0.687817	0.879816	2345.9	0.206954	0.165337	1.25171	0.210676	0.448295	2345.9	-0.152466	0.24739	-0.616299	0.537697	0.833288	2345.9	-0.207515	0.237892	-0.872304	0.383042	0.999968
ALDH3B1	1160.75	-0.153925	0.120041	-1.28227	0.199747	0.344067	1160.75	-0.231916	0.193526	-1.19837	0.230773	0.440565	1160.75	-0.699525	0.19368	-3.61175	0.000304143	0.0029588	1160.75	-0.38068	0.208576	-1.82514	0.0679802	0.22686	1160.75	-0.215522	0.311692	-0.691459	0.489277	0.794245	1160.75	-0.015292	0.299558	-0.0510483	0.959287	0.999968
ALDH3B2	613.319	0.0516676	0.217138	0.237948	0.811921	0.871033	613.319	-0.121681	0.346016	-0.351662	0.725092	0.912681	613.319	-0.232606	0.347514	-0.669344	0.503276	0.730984	613.319	-0.0809808	0.37381	-0.216636	0.828492	0.912089	613.319	1.26447	0.554927	2.27863	0.0226891	0.12487	613.319	0.838163	0.533961	1.56971	0.116483	0.863133
ALDH4A1	764.348	0.589218	0.109271	5.39224	6.95849e-08	1.39238e-06	764.348	0.177181	0.175927	1.00713	0.313872	0.542939	764.348	-0.0124468	0.176749	-0.0704207	0.943859	0.990283	764.348	0.578856	0.190273	3.04224	0.00234824	0.025726	764.348	-0.188204	0.284309	-0.661969	0.507991	0.808917	764.348	-0.0963593	0.273778	-0.351962	0.724867	0.999968
ALDH5A1	735.203	0.132126	0.0974474	1.35587	0.175142	0.31138	735.203	-0.581193	0.156861	-3.70516	0.000211261	0.00198245	735.203	-0.135346	0.15746	-0.859559	0.390032	0.625289	735.203	0.333746	0.169589	1.96796	0.0490722	0.183851	735.203	-0.310605	0.253749	-1.22406	0.220929	0.518533	735.203	-0.163965	0.244222	-0.671377	0.50198	0.999968
ALDH6A1	346.837	-0.369047	0.0905524	-4.07551	4.59145e-05	0.000385327	346.837	-0.440699	0.145377	-3.03142	0.00243406	0.0144795	346.837	-0.0473553	0.146141	-0.324038	0.74591	0.919712	346.837	-0.0912974	0.157391	-0.580068	0.561869	0.770422	346.837	-0.915826	0.236032	-3.88009	0.000104416	0.00289949	346.837	-0.178302	0.22751	-0.78371	0.43321	0.999968
ALDH7A1	1302.62	-0.0325015	0.0748132	-0.434435	0.663973	0.755768	1302.62	-0.102227	0.120461	-0.848625	0.39609	0.631085	1302.62	-0.115825	0.120983	-0.957364	0.338383	0.571202	1302.62	0.315747	0.130308	2.42308	0.0153896	0.0873476	1302.62	0.00289833	0.194914	0.0148698	0.988136	0.996625	1302.62	-0.0264639	0.187606	-0.141061	0.887822	0.999968
ALDH8A1	11.3513	-0.185885	0.151396	-1.22781	0.21952	0.369792	11.3513	0.295778	0.238266	1.24138	0.214467	0.418357	11.3513	0.344183	0.247869	1.38856	0.164965	0.355275	11.3513	-0.138931	0.259305	-0.535783	0.592109	0.794696	11.3513	-0.53484	0.379241	-1.41029	0.158454	0.426205	11.3513	-0.663655	0.371107	-1.78831	0.073726	0.713276
ALDH9A1	2221.79	-0.0953817	0.0604893	-1.57683	0.114834	0.223321	2221.79	0.0484483	0.0973904	0.497464	0.618862	0.834866	2221.79	-0.0188016	0.097817	-0.192212	0.847576	0.979293	2221.79	0.176797	0.105332	1.67848	0.0932533	0.274478	2221.79	0.149205	0.157768	0.945721	0.344291	0.659438	2221.79	-0.337449	0.151765	-2.22349	0.0261825	0.423108
ALDOA	32844.4	-0.0872459	0.0837561	-1.04167	0.297567	0.464003	32844.4	-0.0734499	0.134917	-0.544409	0.58616	0.808309	32844.4	0.0488072	0.1354	0.360467	0.718498	0.901444	32844.4	0.374689	0.145765	2.5705	0.0101551	0.0669679	32844.4	-0.240655	0.218223	-1.10279	0.270117	0.579837	32844.4	0.0121743	0.209814	0.0580242	0.953729	0.999968
ALDOB	756.876	-0.240043	0.247289	-0.970699	0.331698	0.502857	756.876	-0.141985	0.417904	-0.339755	0.734041	0.918788	756.876	-2.80107	0.398175	-7.03478	1.99575e-12	2.48373e-10	756.876	-2.02422	0.426663	-4.74429	2.09238e-06	0.000100247	756.876	2.58887	0.631926	4.0968	4.189e-05	0.00142496	756.876	0.139878	0.606035	0.230808	0.817464	0.999968
ALDOC	671.985	-0.0107675	0.142624	-0.0754958	0.93982	0.962745	671.985	-0.46569	0.229427	-2.02979	0.0423778	0.130694	671.985	0.403178	0.230284	1.75078	0.0799832	0.214117	671.985	0.435408	0.247992	1.75573	0.0791341	0.249286	671.985	-1.01257	0.370392	-2.73377	0.0062614	0.0527208	671.985	0.636547	0.355714	1.78949	0.073536	0.713002
ALG10	136.707	-0.116754	0.076467	-1.52686	0.126796	0.241146	136.707	0.377442	0.123527	3.05553	0.0022466	0.013578	136.707	0.220597	0.123959	1.7796	0.0751412	0.204949	136.707	-0.239306	0.132899	-1.80066	0.0717572	0.234593	136.707	-0.277369	0.198552	-1.39696	0.162425	0.4325	136.707	0.0777924	0.193944	0.401108	0.688341	0.999968
ALG10B	255.775	0.0900984	0.0997625	0.903129	0.366457	0.514084	255.775	0.051264	0.159838	0.320725	0.748419	0.927751	255.775	0.0718778	0.160589	0.447589	0.654449	0.854649	255.775	-0.00762529	0.173066	-0.0440599	0.964857	0.981202	255.775	-0.0845249	0.258222	-0.327335	0.743415	0.963065	255.775	0.12662	0.249143	0.508224	0.611296	0.999968
ALG11	26.6478	0.0764157	0.0892739	0.855969	0.392015	0.535221	26.6478	0.07187	0.145862	0.492727	0.622205	0.837513	26.6478	-0.0859048	0.144543	-0.594321	0.552298	0.773715	26.6478	-0.377757	0.152725	-2.47345	0.0133815	0.0796381	26.6478	-0.483505	0.230582	-2.09689	0.0360032	0.170374	26.6478	0.171418	0.230195	0.744665	0.456475	0.999968
ALG12	662.724	-0.0196078	0.0654876	-0.299412	0.764626	0.83535	662.724	-0.208014	0.105475	-1.97217	0.0485897	0.144833	662.724	-0.0565763	0.105778	-0.53486	0.592746	0.807823	662.724	0.104234	0.114087	0.913632	0.36091	0.591044	662.724	-0.0176152	0.170603	-0.103252	0.917763	0.995895	662.724	-0.263263	0.164196	-1.60334	0.108859	0.842791
ALG13	543.893	0.103165	0.0581701	1.77351	0.0761442	0.162648	543.893	0.00854599	0.0937834	0.0911247	0.927394	0.969727	543.893	0.00227629	0.0940799	0.0241952	0.980697	0.995351	543.893	0.0683355	0.101279	0.674726	0.49985	0.717341	543.893	-0.0611491	0.15164	-0.403253	0.686762	0.932341	543.893	-0.229652	0.146099	-1.5719	0.115975	0.86231
ALG14	264.073	0.124001	0.0641193	1.93392	0.0531231	0.122472	264.073	-0.00355633	0.103758	-0.0342751	0.972658	0.988191	264.073	-0.00556891	0.104193	-0.0534481	0.957375	0.990283	264.073	0.0328279	0.111927	0.293299	0.769294	0.874137	264.073	0.00568645	0.167717	0.033905	0.972953	0.995895	264.073	-0.109791	0.161653	-0.679177	0.497026	0.999968
ALG1	955.826	0.0926457	0.0596023	1.5544	0.120089	0.231359	955.826	0.0930171	0.0961226	0.967692	0.333198	0.5652	955.826	-0.350906	0.0964322	-3.63888	0.000273822	0.00271033	955.826	-0.00417479	0.10394	-0.0401653	0.967961	0.982195	955.826	-0.578854	0.155656	-3.7188	0.000200173	0.00468523	955.826	-0.148361	0.14978	-0.990529	0.321916	0.999968
ALG1L	101.928	-0.212761	0.180076	-1.18151	0.237401	0.392463	101.928	0.980089	0.289868	3.38115	0.000721832	0.00547273	101.928	-0.383777	0.289126	-1.32737	0.184387	0.383622	101.928	-0.121257	0.312404	-0.388142	0.697911	0.829269	101.928	0.609081	0.462615	1.31661	0.187971	0.471545	101.928	0.890751	0.447823	1.98907	0.0466938	0.570789
ALG1L2	2.68001	-0.209895	0.126746	-1.65604	0.0977144	0.197709	2.68001	0.137497	0.271129	0.507128	0.612065	0.829113	2.68001	0.337999	0.223706	1.51091	0.130812	0.302604	2.68001	0.325899	0.261015	1.24858	0.211817	0.449362	2.68001	-0.215499	0.350845	-0.614227	0.539065	0.83422	2.68001	-0.184203	0.362058	-0.508766	0.610916	0.999968
ALG2	982.191	-0.146003	0.0527926	-2.76559	0.00568199	0.0203464	982.191	-0.205065	0.0850705	-2.41053	0.0159295	0.0626315	982.191	-0.243826	0.0853913	-2.8554	0.00429829	0.0240285	982.191	-0.153295	0.0919554	-1.66706	0.0955032	0.278185	982.191	0.0972047	0.13795	0.704638	0.481035	0.787703	982.191	-0.365208	0.132505	-2.75617	0.00584823	0.16438
ALG3	1473.8	0.219718	0.070711	3.10726	0.00188827	0.00831491	1473.8	0.350307	0.114075	3.07085	0.00213447	0.0129966	1473.8	0.0573697	0.114419	0.5014	0.61609	0.82585	1473.8	0.412427	0.123165	3.34857	0.000812286	0.0122443	1473.8	-0.227337	0.184393	-1.2329	0.217615	0.513716	1473.8	-0.181165	0.177416	-1.02113	0.307192	0.999968
ALG5	1070.05	0.246298	0.0745645	3.30315	0.000956054	0.00475697	1070.05	-0.345643	0.12026	-2.87413	0.00405147	0.0217779	1070.05	0.0604227	0.120684	0.500667	0.616605	0.826307	1070.05	-0.0372245	0.129782	-0.286823	0.774248	0.877911	1070.05	-0.0637397	0.194543	-0.327637	0.743186	0.963065	1070.05	-0.183911	0.18703	-0.983325	0.325448	0.999968
ALG6	375.015	-0.046125	0.0676122	-0.6822	0.495112	0.611281	375.015	0.309666	0.108918	2.84312	0.00446741	0.0235607	375.015	0.350057	0.10963	3.19308	0.00140766	0.0100702	375.015	0.145161	0.117631	1.23404	0.21719	0.45616	375.015	0.133684	0.175633	0.761158	0.446563	0.755711	375.015	-0.136534	0.170546	-0.800569	0.423381	0.999968
ALG8	1018.56	0.108472	0.0861628	1.25892	0.20806	0.355207	1018.56	-0.537321	0.138574	-3.87749	0.00010554	0.00111208	1018.56	0.276592	0.139279	1.98589	0.0470455	0.145705	1018.56	0.455603	0.149896	3.03947	0.00236999	0.0258181	1018.56	0.116041	0.22445	0.517004	0.605154	0.882279	1018.56	-0.0437732	0.215938	-0.202712	0.83936	0.999968
ALG9	556.05	0.0137211	0.0533083	0.257392	0.796876	0.859451	556.05	-0.0494916	0.0859007	-0.576149	0.564515	0.789864	556.05	0.0349659	0.0861347	0.405944	0.684783	0.877236	556.05	0.0970248	0.0928497	1.04497	0.296039	0.522768	556.05	0.0342968	0.139314	0.246183	0.80554	0.992699	556.05	-0.0346983	0.133894	-0.259148	0.795521	0.999968
ALK	9.11521	1.02966	0.221564	4.64723	3.36429e-06	4.15146e-05	9.11521	0.301801	0.347894	0.867508	0.385664	0.620843	9.11521	-1.15788	0.322887	-3.58603	0.000335745	0.00319318	9.11521	-0.337811	0.373876	-0.903537	0.366241	0.595473	9.11521	1.2792	0.54423	2.35047	0.0187496	0.111147	9.11521	-0.609037	0.51634	-1.17953	0.238188	0.999968
ALKBH1	254.937	-0.0156671	0.0507035	-0.308994	0.757326	0.830225	254.937	0.0452681	0.0813102	0.556733	0.57771	0.800588	254.937	0.256981	0.0820464	3.13214	0.00173539	0.0119322	254.937	0.0895397	0.0882336	1.0148	0.3102	0.538137	254.937	-0.0158141	0.132112	-0.119703	0.904719	0.995895	254.937	-0.118824	0.127018	-0.935486	0.349538	0.999968
ALKBH2	335.859	0.0831904	0.0750634	1.10827	0.267746	0.429823	335.859	0.0622739	0.121025	0.514553	0.606865	0.824974	335.859	0.406647	0.121906	3.33574	0.000850732	0.00674308	335.859	0.454552	0.131121	3.46665	0.000526991	0.00898241	335.859	0.934265	0.195645	4.77532	1.79424e-06	0.000117751	335.859	0.306429	0.188692	1.62397	0.104383	0.830316
ALKBH3	322.034	0.254641	0.0854004	2.98174	0.0028662	0.0116695	322.034	0.093644	0.137561	0.680743	0.496034	0.731454	322.034	-0.0905047	0.138084	-0.655434	0.512188	0.739095	322.034	0.214851	0.148777	1.44411	0.148707	0.363312	322.034	0.196999	0.223614	0.88098	0.378329	0.692032	322.034	0.397681	0.214095	1.8575	0.06324	0.668442
ALKBH4	292.564	0.127501	0.061549	2.07153	0.038309	0.0946251	292.564	-0.0303586	0.0991669	-0.306136	0.759501	0.93426	292.564	0.194148	0.0995228	1.95079	0.0510819	0.155146	292.564	0.412094	0.107726	3.82538	0.000130569	0.00310308	292.564	0.151401	0.160135	0.945459	0.344425	0.659473	292.564	-0.162047	0.154301	-1.0502	0.293626	0.999968
ALKBH5	2009.38	-0.308495	0.0519222	-5.94148	2.82453e-09	8.14246e-08	2009.38	-0.185944	0.0836024	-2.22414	0.026139	0.0909785	2009.38	-0.140939	0.0839299	-1.67925	0.0931039	0.238366	2009.38	0.0613727	0.0904105	0.678822	0.49725	0.715718	2009.38	-0.229963	0.135386	-1.69858	0.0893989	0.300896	2009.38	-0.186131	0.130222	-1.42933	0.15291	0.940568
ALKBH6	152.77	0.279188	0.0789268	3.5373	0.000404242	0.00233529	152.77	0.0932371	0.126884	0.734824	0.462446	0.698752	152.77	0.349837	0.127298	2.74818	0.00599274	0.031129	152.77	0.324771	0.137485	2.36222	0.0181656	0.0968802	152.77	-0.048268	0.203973	-0.236639	0.812937	0.995895	152.77	-0.0382842	0.196882	-0.194452	0.845822	0.999968
ALKBH7	954.48	0.141809	0.0978356	1.44947	0.147207	0.271851	954.48	-0.0276088	0.15767	-0.175105	0.860997	0.952461	954.48	0.0466781	0.1583	0.29487	0.768093	0.932975	954.48	0.20454	0.17038	1.20049	0.229947	0.471871	954.48	0.51333	0.254893	2.0139	0.0440199	0.19384	954.48	-0.162981	0.244974	-0.6653	0.505859	0.999968
ALKBH8	201.224	0.139273	0.0659227	2.11267	0.0346288	0.0872776	201.224	-0.214132	0.105345	-2.03268	0.0420846	0.130045	201.224	0.336903	0.106406	3.1662	0.00154445	0.010851	201.224	0.0674858	0.114305	0.590403	0.55492	0.764568	201.224	0.22727	0.171963	1.32163	0.186293	0.469006	201.224	0.15424	0.164759	0.936155	0.349193	0.999968
ALLC	8.57787	0.090517	0.213512	0.423943	0.671607	0.762036	8.57787	-0.00377163	0.381412	-0.00988859	0.99211	0.996602	8.57787	0.264283	0.379511	0.696378	0.486192	0.715906	8.57787	4.47599	0.331608	13.4978	1.61088e-41	4.26987e-39	8.57787	-0.112575	0.581454	-0.193609	0.846482	0.995895	8.57787	0.175585	0.506327	0.346781	0.728756	0.999968
ALMS1	605.202	0.0690217	0.0704679	0.979478	0.327344	0.49792	605.202	0.0444916	0.113171	0.393136	0.694219	0.891096	605.202	0.0766549	0.113862	0.673224	0.500805	0.72873	605.202	0.0437698	0.122502	0.3573	0.720867	0.843615	605.202	-0.334209	0.18327	-1.82359	0.0682146	0.256148	605.202	0.0812724	0.176632	0.460122	0.645429	0.999968
ALMS1P1	3.29852	0.00467365	0.149978	0.0311623	0.97514	0.984498	3.29852	0.591244	0.180242	3.28027	0.00103707	0.00732665	3.29852	0.145739	0.215717	0.675603	0.499293	0.727207	3.29852	0.382514	0.255658	1.49619	0.134604	0.343118	3.29852	0.00436225	0.349652	0.012476	0.990046	0.997296	3.29852	-0.0420802	0.338795	-0.124206	0.901152	0.999968
ALOX12	7.07127	0.191764	0.150333	1.27559	0.2021	0.347123	7.07127	0.464466	0.249786	1.85945	0.062963	0.174674	7.07127	0.576003	0.235886	2.44187	0.0146114	0.0615263	7.07127	0.436212	0.238517	1.82885	0.0674218	0.225735	7.07127	0.239429	0.357876	0.669027	0.503478	0.80596	7.07127	0.0984433	0.367038	0.26821	0.788538	0.999968
ALOX12B	8.69192	-0.545573	0.189066	-2.88563	0.00390637	0.0150177	8.69192	-1.04702	0.313868	-3.33587	0.000850335	0.00622948	8.69192	-1.17711	0.306119	-3.84528	0.000120413	0.00137914	8.69192	0.363483	0.326168	1.11441	0.265105	0.487284	8.69192	0.297104	0.477955	0.621615	0.534195	0.830888	8.69192	0.145258	0.47769	0.304084	0.761064	0.999968
ALOX12P2	23.9365	0.396408	0.235283	1.68481	0.0920248	0.189109	23.9365	-0.799609	0.364105	-2.1961	0.0280851	0.0960547	23.9365	0.329773	0.365254	0.902859	0.366601	0.601618	23.9365	-0.00222038	0.398011	-0.00557868	0.995549	0.997548	23.9365	-0.311781	0.582435	-0.535306	0.592438	0.874433	23.9365	-0.223768	0.559357	-0.400045	0.689123	0.999968
ALOX15	115.171	0.588144	0.254331	2.31252	0.0207492	0.0579886	115.171	2.57982	0.409024	6.30726	2.8401e-10	1.30555e-08	115.171	-0.132802	0.405074	-0.327845	0.743029	0.918269	115.171	1.33469	0.439899	3.03407	0.00241275	0.0260551	115.171	-0.697015	0.643353	-1.08341	0.278626	0.590587	115.171	1.14167	0.648934	1.75931	0.0785255	0.739108
ALOX15B	311.855	-2.64542	0.216485	-12.2198	2.43535e-34	5.52283e-31	311.855	1.40799	0.345959	4.06983	4.70484e-05	0.000568873	311.855	0.0758837	0.346792	0.218816	0.826793	0.969039	311.855	0.732208	0.37499	1.95261	0.0508659	0.188177	311.855	-0.508797	0.560438	-0.907855	0.363955	0.678066	311.855	-0.122073	0.531986	-0.229466	0.818507	0.999968
ALOX5	710.236	-0.922676	0.135865	-6.79111	1.11274e-11	5.24506e-10	710.236	0.552959	0.218847	2.52669	0.0115143	0.0490077	710.236	-0.474053	0.219191	-2.16275	0.0305608	0.10687	710.236	-0.401037	0.23605	-1.69895	0.0893289	0.267019	710.236	0.569713	0.352598	1.61576	0.106146	0.333402	710.236	0.315688	0.338494	0.932626	0.351013	0.999968
ALOX5AP	461.227	-0.748564	0.129146	-5.79626	6.78095e-09	1.77663e-07	461.227	0.213454	0.207742	1.0275	0.304187	0.531183	461.227	0.121573	0.208149	0.584065	0.559176	0.779136	461.227	-0.205818	0.224293	-0.917632	0.358812	0.588978	461.227	0.369158	0.335777	1.09941	0.271588	0.581648	461.227	0.339625	0.321685	1.05577	0.291073	0.999968
ALOXE3	13.4126	-0.619705	0.194647	-3.18374	0.00145384	0.00671031	13.4126	-0.990138	0.298555	-3.31643	0.000911756	0.00659657	13.4126	0.0314501	0.30685	0.102493	0.918365	0.990281	13.4126	0.771859	0.333482	2.31455	0.0206378	0.105523	13.4126	0.556375	0.489068	1.13762	0.255278	0.561931	13.4126	-0.152724	0.465388	-0.328165	0.742787	0.999968
ALPI	43.3631	-0.236828	0.23639	-1.00185	0.316416	0.485604	43.3631	-0.0146213	0.45227	-0.0323288	0.97421	0.988743	43.3631	1.27169	0.411786	3.08823	0.00201349	0.0133557	43.3631	-1.06721	0.406865	-2.62301	0.00871562	0.0605466	43.3631	-0.489317	0.608176	-0.804565	0.421071	0.733219	43.3631	0.0323174	0.578797	0.0558354	0.955473	0.999968
ALPK1	476.744	-0.135566	0.0712561	-1.90251	0.0571041	0.129788	476.744	0.233602	0.114792	2.035	0.0418512	0.129598	476.744	-0.0836725	0.114997	-0.727609	0.466853	0.69923	476.744	0.0593237	0.124046	0.478238	0.63248	0.821081	476.744	0.0873863	0.185236	0.471756	0.637101	0.903001	476.744	-0.0594889	0.178362	-0.33353	0.738735	0.999968
ALPK2	58.2589	-0.869705	0.165772	-5.2464	1.55101e-07	2.78664e-06	58.2589	0.585778	0.267237	2.19198	0.0283811	0.0968012	58.2589	0.633966	0.268457	2.36151	0.0182005	0.0727949	58.2589	-0.980329	0.285946	-3.42837	0.000607209	0.0100148	58.2589	-0.423964	0.431814	-0.981821	0.326188	0.641948	58.2589	0.0724155	0.409267	0.176939	0.859556	0.999968
ALPK3	599.837	0.41031	0.17225	2.38206	0.0172162	0.049886	599.837	-0.0584214	0.277236	-0.210728	0.833099	0.948716	599.837	-0.33245	0.277423	-1.19835	0.23078	0.446075	599.837	-0.353036	0.298688	-1.18196	0.237223	0.480711	599.837	-0.171318	0.444611	-0.38532	0.7	0.940677	599.837	-0.0839272	0.427368	-0.196382	0.844311	0.999968
ALPL	586.046	-0.650408	0.163322	-3.98238	6.82286e-05	0.000534924	586.046	0.573195	0.261889	2.1887	0.0286188	0.0974652	586.046	0.0026038	0.262174	0.00993156	0.992076	0.997992	586.046	-0.0862609	0.282806	-0.305018	0.760353	0.868184	586.046	0.624521	0.420848	1.48396	0.13782	0.39041	586.046	-0.0374868	0.404846	-0.0925951	0.926225	0.999968
ALPP	101.317	-0.726881	0.264059	-2.75272	0.00591024	0.0210235	101.317	0.0642259	0.488871	0.131376	0.895478	0.956474	101.317	-0.323978	0.422765	-0.766331	0.443479	0.677456	101.317	0.311934	0.453718	0.687507	0.491763	0.710526	101.317	4.7583	0.669171	7.11074	1.15425e-12	3.56942e-10	101.317	1.01255	0.642287	1.57648	0.114916	0.85819
ALPG	66.2371	-1.60145	0.270901	-5.91159	3.38823e-09	9.56482e-08	66.2371	0.0969615	0.498835	0.194376	0.845882	0.948716	66.2371	-0.312551	0.43465	-0.719086	0.472088	0.703719	66.2371	-0.52908	0.466169	-1.13495	0.256395	0.481386	66.2371	-0.241088	0.688376	-0.350228	0.726168	0.954909	66.2371	1.24218	0.661372	1.87819	0.0603557	0.651433
ALS2	565.41	-0.159513	0.0588997	-2.70822	0.00676455	0.023377	565.41	0.0566836	0.0947189	0.59844	0.549546	0.778419	565.41	-0.0956213	0.0950476	-1.00604	0.314399	0.544911	565.41	0.0591498	0.10233	0.578032	0.563243	0.771425	565.41	-0.0245136	0.153472	-0.159727	0.873096	0.995895	565.41	-0.0348587	0.147473	-0.236372	0.813144	0.999968
ALS2CL	679.059	0.171688	0.120371	1.42633	0.153774	0.281205	679.059	0.182192	0.194968	0.934472	0.350061	0.583482	679.059	-0.294419	0.194363	-1.51479	0.129825	0.301173	679.059	-0.13218	0.209248	-0.631691	0.527589	0.741125	679.059	-0.092476	0.312439	-0.295981	0.767245	0.974825	679.059	0.923157	0.300434	3.07274	0.00212102	0.0786663
C2CD6	8.93115	-0.413802	0.182944	-2.2619	0.0237033	0.0645131	8.93115	0.49977	0.269926	1.85151	0.0640969	0.177145	8.93115	-0.0539478	0.247424	-0.218038	0.827399	0.969336	8.93115	0.362088	0.296819	1.21989	0.222506	0.462788	8.93115	-1.5379	0.447487	-3.43675	0.000588738	0.0100976	8.93115	-0.251362	0.415791	-0.60454	0.545484	0.999968
ALS2CR12	4.67554	-0.012282	0.177782	-0.0690846	0.944922	0.966073	4.67554	1.0571	0.269259	3.92596	8.63858e-05	0.000943862	4.67554	-0.261103	0.228515	-1.14261	0.253202	0.473834	4.67554	0.00887153	0.30385	0.0291971	0.976707	0.98753	4.67554	0.332152	0.409499	0.811117	0.417299	0.729888	4.67554	0.583697	0.42102	1.38639	0.165629	0.964172
TMEM237	413.963	-0.16041	0.0715947	-2.24053	0.0250567	0.0674412	413.963	0.147933	0.115045	1.28587	0.198489	0.397952	413.963	0.183489	0.115536	1.58815	0.112252	0.272695	413.963	0.354699	0.124592	2.84689	0.00441488	0.0392626	413.963	-0.0259362	0.186005	-0.139438	0.889104	0.995895	413.963	0.223213	0.17991	1.24069	0.214719	0.999968
CARF	129.459	0.269635	0.0814951	3.30861	0.000937611	0.00468346	129.459	-0.189049	0.130085	-1.45327	0.146148	0.3204	129.459	0.0742066	0.130765	0.56748	0.570388	0.788768	129.459	-0.216234	0.141013	-1.53343	0.125169	0.328012	129.459	-0.337158	0.211989	-1.59045	0.111733	0.343755	129.459	0.0309553	0.202897	0.152566	0.87874	0.999968
ALX1	7.30716	0.0151872	0.207498	0.0731919	0.941653	0.963751	7.30716	1.18549	0.373884	3.17075	0.00152047	0.00997839	7.30716	0.409608	0.326603	1.25415	0.209788	0.418878	7.30716	1.19578	0.381347	3.13567	0.00171459	0.0208179	7.30716	0.977307	0.49903	1.95841	0.0501818	0.211012	7.30716	0.410476	0.573603	0.71561	0.474232	0.999968
ALX3	23.6577	0.119728	0.1117	1.07187	0.283779	0.448666	23.6577	0.313528	0.179376	1.74788	0.0804847	0.20926	23.6577	0.460048	0.177106	2.59758	0.00938821	0.0439682	23.6577	-0.0671664	0.19233	-0.349224	0.726921	0.847628	23.6577	0.059315	0.279069	0.212546	0.831681	0.995895	23.6577	-0.0570486	0.277907	-0.205279	0.837354	0.999968
ALX4	1.85968	-0.120434	0.162043	-0.74322	0.457348	0.577307	1.85968	0.311916	0.19387	1.6089	0.107639	0.257982	1.85968	-0.407438	0.244822	-1.66422	0.0960684	0.243693	1.85968	-0.196431	0.291909	-0.672919	0.500999	0.718168	1.85968	-0.216561	0.394301	-0.549228	0.582849	0.867811	1.85968	-0.00141566	0.449416	-0.00315001	0.997487	0.999968
SLC35G3	160.666	-0.235613	0.275279	-0.855907	0.392049	0.535232	160.666	-0.0259464	0.510751	-0.0508005	0.959484	0.983252	160.666	-0.018822	0.507986	-0.0370522	0.970443	0.994348	160.666	0.401006	0.526084	0.762246	0.445913	0.670677	160.666	-0.553615	0.767305	-0.721505	0.470599	0.777518	160.666	-0.164618	0.759398	-0.216775	0.828384	0.999968
SLC35G5	2.18394	-0.0682863	0.142023	-0.480812	0.63065	0.72766	2.18394	0.0152891	0.221996	0.0688708	0.945092	0.977758	2.18394	0.109995	0.178163	0.617384	0.536981	0.760965	2.18394	-0.42039	0.15511	-2.71027	0.00672275	0.0516221	2.18394	0.166788	0.352066	0.47374	0.635685	0.902312	2.18394	0.331506	0.299457	1.10702	0.268283	0.999968
SLC35G6	1.5992	-0.123564	0.135562	-0.911499	0.362032	0.514084	1.5992	-0.0959727	0.2304	-0.416548	0.677009	0.879055	1.5992	-0.190697	0.215384	-0.885385	0.375949	0.611157	1.5992	-0.379655	0.233291	-1.62739	0.103654	0.292612	1.5992	-0.22254	0.355379	-0.626205	0.53118	0.828282	1.5992	-0.0515786	0.356467	-0.144694	0.884953	0.999968
AMACR	1096	0.808586	0.109269	7.39995	1.3624e-13	9.08711e-12	1096	-0.13946	0.176183	-0.79156	0.428617	0.665116	1096	0.126973	0.176705	0.71856	0.472412	0.704095	1096	0.973934	0.190202	5.12052	3.04701e-07	1.8291e-05	1096	-0.642107	0.284549	-2.25658	0.0240343	0.129875	1096	-0.200715	0.273764	-0.733167	0.463457	0.999968
AMBN	1.49707	-0.158913	0.136028	-1.16824	0.242709	0.399266	1.49707	-0.00212755	0.291802	-0.00729106	0.994183	0.997261	1.49707	-0.130925	0.283762	-0.461389	0.644519	0.848139	1.49707	-0.0206643	0.287764	-0.0718101	0.942753	0.970362	1.49707	0.302953	0.443983	0.682352	0.495016	0.798935	1.49707	0.00470549	0.426748	0.0110264	0.991202	0.999968
AMBP	164.993	-0.187466	0.25484	-0.735624	0.46196	0.58133	164.993	0.155057	0.406056	0.381861	0.702565	0.89679	164.993	2.70499	0.406188	6.65943	2.74884e-11	2.56182e-09	164.993	0.443542	0.436938	1.01512	0.310051	0.53797	164.993	-0.446195	0.647271	-0.689347	0.490605	0.795396	164.993	0.290128	0.618292	0.469241	0.638898	0.999968
AMBRA1	940.407	0.184429	0.0508283	3.62848	0.000285095	0.00175212	940.407	-0.0853436	0.0818008	-1.04331	0.296805	0.523351	940.407	-0.0929238	0.0821552	-1.13108	0.258023	0.478946	940.407	0.209966	0.0885247	2.37184	0.0176999	0.095293	940.407	-0.0830914	0.132655	-0.626372	0.531071	0.828282	940.407	-0.081733	0.127385	-0.641624	0.521118	0.999968
AMD1	2312.91	-0.0539236	0.0753373	-0.715762	0.474138	0.592709	2312.91	-0.134958	0.121442	-1.11129	0.266442	0.486935	2312.91	0.145206	0.12188	1.19139	0.233501	0.449353	2312.91	0.356021	0.131171	2.71418	0.00664392	0.051312	2312.91	0.0860931	0.196439	0.438269	0.661191	0.916928	2312.91	-0.127566	0.188985	-0.675004	0.499673	0.999968
AMDHD1	20.7633	0.106237	0.192206	0.552727	0.58045	0.684983	20.7633	0.912107	0.30048	3.0355	0.0024014	0.0143511	20.7633	-0.47098	0.29907	-1.57482	0.115299	0.278162	20.7633	0.687238	0.32826	2.09358	0.0362974	0.15119	20.7633	0.429561	0.486541	0.882888	0.377297	0.691556	20.7633	-0.165351	0.471093	-0.350995	0.725592	0.999968
AMDHD2	274.379	-0.0404304	0.0902349	-0.448057	0.654112	0.747713	274.379	0.368131	0.145052	2.53792	0.0111513	0.0478246	274.379	-0.150278	0.145629	-1.03192	0.302108	0.531372	274.379	0.0749036	0.157169	0.476579	0.633662	0.821081	274.379	0.341892	0.234561	1.45758	0.144955	0.403741	274.379	0.0924866	0.225559	0.410032	0.681782	0.999968
AMELX	3.03204	0.389305	0.146053	2.66551	0.00768709	0.0259414	3.03204	0.651784	0.320359	2.03455	0.0418966	0.129655	3.03204	-0.0439251	0.32248	-0.13621	0.891655	0.990281	3.03204	0.452094	0.311757	1.45015	0.147017	0.360767	3.03204	-1.02124	0.456825	-2.23552	0.0253835	0.134897	3.03204	0.383941	0.5012	0.766044	0.44365	0.999968
AMELY	300.309	-0.243388	0.269677	-0.902517	0.366783	0.514084	300.309	-0.0953259	0.50412	-0.189094	0.850019	0.948716	300.309	0.216231	0.497952	0.434239	0.664115	0.862305	300.309	0.188336	0.46436	0.405583	0.685049	0.821081	300.309	-0.0221589	0.792096	-0.027975	0.977682	0.995895	300.309	-0.234278	0.745547	-0.314236	0.753342	0.999968
AMFR	2779.42	0.215654	0.0660947	3.2628	0.00110316	0.00535847	2779.42	-0.628191	0.106375	-5.90543	3.51736e-09	1.3319e-07	2779.42	0.036991	0.106858	0.34617	0.729215	0.909101	2779.42	0.173881	0.115053	1.51131	0.130709	0.337266	2779.42	0.113237	0.172457	0.65661	0.511432	0.811739	2779.42	-0.0465806	0.165671	-0.281163	0.778585	0.999968
AMH	33.5026	-0.664659	0.214038	-3.10534	0.00190063	0.00835852	33.5026	0.485523	0.346048	1.40305	0.160601	0.342086	33.5026	0.12472	0.350272	0.356067	0.72179	0.903843	33.5026	0.595989	0.372919	1.59817	0.110004	0.303485	33.5026	-0.125877	0.547049	-0.230102	0.818012	0.995895	33.5026	-1.0307	0.527651	-1.95338	0.0507745	0.597537
AMHR2	3.71332	-0.293304	0.202242	-1.45026	0.146986	0.271541	3.71332	0.235223	0.287579	0.81794	0.413391	0.649674	3.71332	0.63448	0.268089	2.36668	0.0179486	0.0719505	3.71332	-0.62764	0.282847	-2.21901	0.0264858	0.123475	3.71332	0.62003	0.518834	1.19504	0.23207	0.533888	3.71332	-0.466432	0.383667	-1.21572	0.224092	0.999968
JAML	242.291	-0.311339	0.132517	-2.34943	0.0188024	0.0536648	242.291	0.761067	0.214027	3.55594	0.000376635	0.00322176	242.291	-0.416643	0.213179	-1.95442	0.0506512	0.154044	242.291	-0.21778	0.22972	-0.948021	0.343119	0.57184	242.291	0.178174	0.343962	0.518005	0.604455	0.882028	242.291	0.523091	0.329512	1.58747	0.112406	0.85237
AMIGO1	89.0897	0.149683	0.110171	1.35865	0.174257	0.310105	89.0897	-0.531688	0.175678	-3.02648	0.00247416	0.014654	89.0897	-0.304443	0.176817	-1.7218	0.0851065	0.224161	89.0897	-0.223119	0.190654	-1.17028	0.241888	0.481386	89.0897	-0.509358	0.287061	-1.77439	0.0759989	0.273307	89.0897	-0.154305	0.274809	-0.5615	0.574456	0.999968
AMIGO2	919.133	-0.0410593	0.145763	-0.281685	0.778185	0.845997	919.133	0.92315	0.234324	3.93963	8.16078e-05	0.000900832	919.133	0.573961	0.235067	2.44169	0.0146187	0.0615446	919.133	0.0234097	0.253151	0.0924734	0.926322	0.961761	919.133	0.998829	0.377759	2.64409	0.00819102	0.063408	919.133	0.369047	0.362763	1.01732	0.309001	0.999968
AMIGO3	114.261	-0.254006	0.092139	-2.75677	0.00583762	0.0208079	114.261	-0.179711	0.147797	-1.21593	0.22401	0.431814	114.261	0.0219878	0.14884	0.147727	0.882558	0.990281	114.261	-0.0473384	0.160738	-0.294507	0.768371	0.873678	114.261	-0.102146	0.238027	-0.429137	0.667824	0.920686	114.261	-0.501156	0.230924	-2.17022	0.0299905	0.456115
AMMECR1	578.351	0.0651257	0.0729593	0.892631	0.372055	0.516996	578.351	0.634793	0.118071	5.37637	7.60026e-08	2.10763e-06	578.351	0.0425859	0.118148	0.360447	0.718513	0.901444	578.351	0.29548	0.127073	2.32529	0.0200567	0.103608	578.351	0.220057	0.190246	1.1567	0.247397	0.553356	578.351	-0.203533	0.183326	-1.11022	0.266903	0.999968
AMMECR1L	805.332	0.212442	0.0419359	5.06588	4.06516e-07	6.48202e-06	805.332	-0.0489684	0.0675249	-0.72519	0.468335	0.704557	805.332	0.229211	0.0678844	3.37649	0.00073417	0.00599377	805.332	0.0138424	0.0731322	0.18928	0.849874	0.923245	805.332	-0.0135011	0.109684	-0.12309	0.902035	0.995895	805.332	0.0173064	0.105222	0.164474	0.869358	0.999968
AMN1	171.002	-0.196444	0.0871217	-2.25483	0.024144	0.0655379	171.002	0.00710948	0.138936	0.0511708	0.959189	0.983127	171.002	0.363915	0.139925	2.60079	0.0093009	0.0436294	171.002	-0.0475971	0.15072	-0.315798	0.752156	0.863272	171.002	0.743032	0.225494	3.29514	0.000983739	0.0146235	171.002	0.119289	0.2166	0.550733	0.581817	0.999968
AMN	413.892	-0.263625	0.16878	-1.56194	0.118302	0.228563	413.892	-0.11143	0.314403	-0.354417	0.723027	0.911117	413.892	-1.53825	0.272506	-5.64483	1.65344e-08	7.53274e-07	413.892	-0.259212	0.292843	-0.885158	0.376071	0.604951	413.892	0.534829	0.436549	1.22513	0.220526	0.518064	413.892	-0.906671	0.41919	-2.16291	0.0305479	0.461759
AMOT	811.614	0.415088	0.137856	3.01102	0.00260373	0.0108078	811.614	0.23833	0.221742	1.07481	0.282461	0.506193	811.614	0.399107	0.22264	1.79261	0.0730357	0.200735	811.614	0.323195	0.239484	1.34955	0.177162	0.40457	811.614	-0.164651	0.357478	-0.46059	0.645093	0.907924	811.614	-0.343657	0.343887	-0.999331	0.317634	0.999968
AMOTL1	714.569	-0.535979	0.133224	-4.02315	5.74256e-05	0.000461803	714.569	0.64822	0.214235	3.02574	0.00248026	0.0146761	714.569	-0.136993	0.214816	-0.637721	0.523655	0.748655	714.569	-0.46649	0.231126	-2.01833	0.0435564	0.170272	714.569	0.139308	0.345381	0.403345	0.686695	0.932341	714.569	-0.104817	0.331809	-0.315895	0.752083	0.999968
AMOTL2	1183.64	0.432481	0.0816184	5.29882	1.16555e-07	2.18246e-06	1183.64	0.169447	0.131391	1.28964	0.197176	0.396138	1183.64	0.0408599	0.13179	0.310038	0.756532	0.92593	1183.64	0.208878	0.141947	1.47153	0.141148	0.35212	1183.64	-0.126503	0.212443	-0.595467	0.551531	0.844971	1183.64	0.296486	0.204291	1.4513	0.146697	0.928933
AMPD1	10.1156	0.358654	0.191531	1.87257	0.0611281	0.136966	10.1156	1.07052	0.316068	3.387	0.000706609	0.00538131	10.1156	-1.55347	0.285426	-5.44264	5.24962e-08	2.02542e-06	10.1156	-0.309624	0.310539	-0.997054	0.318738	0.54686	10.1156	-1.83355	0.505204	-3.62933	0.000284154	0.00607904	10.1156	1.13638	0.470106	2.41728	0.0156368	0.310455
AMPD2	1112.12	0.134547	0.0591267	2.27556	0.0228723	0.0627366	1112.12	-0.0731107	0.0954974	-0.765578	0.443928	0.680785	1112.12	0.0393236	0.0957267	0.41079	0.681226	0.874589	1112.12	0.0253037	0.103005	0.245656	0.805949	0.898286	1112.12	-0.0561799	0.154499	-0.363626	0.716137	0.949299	1112.12	0.0269927	0.14828	0.182039	0.855552	0.999968
AMPD3	361.926	-0.317098	0.0803173	-3.94807	7.87832e-05	0.000601109	361.926	-0.29523	0.129434	-2.28093	0.0225523	0.0814102	361.926	-0.178094	0.129549	-1.37472	0.169219	0.361764	361.926	-0.678532	0.139694	-4.85728	1.19007e-06	6.07231e-05	361.926	-0.153905	0.209593	-0.734304	0.462763	0.769701	361.926	0.322115	0.201102	1.60175	0.109211	0.843829
AMPH	75.895	-1.41931	0.184997	-7.67209	1.69221e-14	1.34914e-12	75.895	0.810759	0.294046	2.75725	0.00582893	0.0289461	75.895	0.15215	0.296866	0.51252	0.608287	0.819644	75.895	-0.948065	0.319338	-2.96885	0.00298919	0.0301579	75.895	-0.865835	0.477971	-1.81148	0.0700664	0.260152	75.895	-0.0704658	0.454583	-0.155012	0.876812	0.999968
AMT	208.721	0.622065	0.148208	4.19724	2.70192e-05	0.000245749	208.721	0.165328	0.239261	0.690994	0.489569	0.724644	208.721	-0.188909	0.238928	-0.790654	0.429146	0.663701	208.721	0.270422	0.257558	1.04995	0.293742	0.520332	208.721	-0.335336	0.383462	-0.874496	0.381848	0.695291	208.721	0.0768341	0.368467	0.208524	0.83482	0.999968
AMTN	6.25922	-0.222842	0.230624	-0.966257	0.333915	0.505355	6.25922	1.60111	0.347489	4.60765	4.07254e-06	6.98491e-05	6.25922	-0.3744	0.351894	-1.06396	0.287349	0.5145	6.25922	1.38402	0.410635	3.37044	0.000750483	0.0115515	6.25922	3.73699	0.544876	6.85841	6.96316e-12	1.89491e-09	6.25922	0.713966	0.497666	1.43463	0.151393	0.938902
AMY1A	257.895	0.0258275	0.250553	0.103082	0.917898	0.947783	257.895	-1.55326	0.377671	-4.11273	3.91007e-05	0.000487504	257.895	0.201874	0.372985	0.54124	0.588342	0.803515	257.895	0.496872	0.458457	1.08379	0.278457	0.50317	257.895	-0.350379	0.594308	-0.589558	0.555487	0.847955	257.895	3.25538	0.571202	5.69918	1.20383e-08	3.11015e-06
AMY2A	2581.95	0.0106565	0.2271	0.0469242	0.962574	0.976844	2581.95	-1.41811	0.353438	-4.01232	6.01239e-05	0.000697232	2581.95	0.165333	0.33243	0.497349	0.618943	0.828244	2581.95	-0.240376	0.425351	-0.565125	0.571989	0.778805	2581.95	-0.161728	0.529395	-0.305496	0.759989	0.970817	2581.95	2.96891	0.49959	5.94269	2.80388e-09	9.17759e-07
AMY2B	834.78	0.125036	0.180632	0.692213	0.488803	0.605369	834.78	0.524361	0.290055	1.8078	0.0706381	0.190346	834.78	0.498708	0.29041	1.71726	0.0859321	0.225482	834.78	-0.000115883	0.313596	-0.000369529	0.999705	0.999823	834.78	0.459391	0.464708	0.988559	0.322879	0.639117	834.78	1.22655	0.445839	2.75111	0.0059394	0.165605
AMZ1	26.3027	-0.635173	0.161685	-3.92847	8.54885e-05	0.000643608	26.3027	-0.173112	0.24101	-0.718279	0.472585	0.709017	26.3027	0.183138	0.249407	0.734293	0.46277	0.695826	26.3027	-0.371137	0.272085	-1.36405	0.172552	0.398843	26.3027	-0.652181	0.42225	-1.54454	0.122458	0.363126	26.3027	-0.321981	0.385762	-0.834662	0.403908	0.999968
AMZ2	1309.08	0.272692	0.0638725	4.26933	1.96064e-05	0.000187169	1309.08	0.0379093	0.102755	0.368928	0.712181	0.9039	1309.08	0.347584	0.103239	3.36679	0.000760496	0.00615697	1309.08	0.218193	0.111236	1.96154	0.0498165	0.185641	1309.08	0.361271	0.166557	2.16905	0.030079	0.150907	1309.08	-0.1665	0.160196	-1.03935	0.29864	0.999968
AMZ2P1	165.103	0.111405	0.0746877	1.49161	0.135801	0.254635	165.103	0.242729	0.119146	2.03725	0.0416254	0.129154	165.103	0.0479455	0.120303	0.39854	0.690232	0.881577	165.103	-0.126038	0.129327	-0.97457	0.329774	0.558285	165.103	0.331224	0.194032	1.70705	0.0878122	0.297983	165.103	-0.165707	0.185939	-0.891188	0.372829	0.999968
ANAPC10	134.636	0.102848	0.0622004	1.65349	0.098231	0.198504	134.636	-0.0562778	0.100215	-0.561571	0.574408	0.797908	134.636	0.264498	0.100569	2.63003	0.00853784	0.0409151	134.636	-0.0295529	0.107599	-0.274659	0.783578	0.884168	134.636	0.524078	0.161931	3.23643	0.00121034	0.0170074	134.636	-0.000899852	0.1561	-0.00576458	0.995401	0.999968
ANAPC11	1684.58	0.343464	0.0930258	3.69214	0.000222378	0.00142593	1684.58	0.360632	0.14983	2.40695	0.0160864	0.0630542	1684.58	0.534552	0.150357	3.55523	0.000377651	0.00350836	1684.58	0.388689	0.161917	2.40055	0.0163704	0.0906338	1684.58	0.844775	0.242152	3.48861	0.000485534	0.0088559	1684.58	-0.204278	0.232897	-0.877116	0.380424	0.999968
ANAPC13	1215.61	0.0800951	0.058335	1.37302	0.169746	0.303932	1215.61	-0.0523742	0.0939127	-0.557691	0.577056	0.80029	1215.61	0.119755	0.0943116	1.26978	0.204164	0.411108	1215.61	0.179373	0.101544	1.76646	0.0773187	0.246014	1215.61	0.421989	0.152137	2.77373	0.00554169	0.0484691	1215.61	-0.0894791	0.146345	-0.611427	0.540917	0.999968
ANAPC16	2214.41	0.117351	0.0578636	2.02806	0.042554	0.102991	2214.41	-0.0409488	0.093226	-0.439242	0.660486	0.866915	2214.41	-0.0248135	0.0935383	-0.265276	0.790797	0.948885	2214.41	-0.0283198	0.10071	-0.281202	0.778555	0.880691	2214.41	0.169412	0.150899	1.12269	0.26157	0.569625	2214.41	-0.00842335	0.145119	-0.0580443	0.953713	0.999968
ANAPC1	869.337	0.231934	0.0663898	3.49352	0.000476705	0.00268475	869.337	-0.161295	0.10709	-1.50616	0.132026	0.298576	869.337	0.300677	0.107619	2.79389	0.00520785	0.0279863	869.337	0.147507	0.115656	1.27539	0.202172	0.437529	869.337	-0.145727	0.173484	-0.840005	0.400905	0.713697	869.337	0.0954131	0.166978	0.571411	0.567721	0.999968
ANAPC2	744.802	-0.0758729	0.0592771	-1.27997	0.200556	0.345039	744.802	0.0414317	0.0954587	0.434027	0.664269	0.869866	744.802	-0.0922683	0.0958588	-0.962544	0.335776	0.568352	744.802	-0.0107632	0.103276	-0.104218	0.916996	0.957304	744.802	-0.059666	0.154396	-0.386448	0.699165	0.940112	744.802	-0.0811823	0.148614	-0.546264	0.584884	0.999968
ANAPC4	488.368	0.0912685	0.0508749	1.79398	0.0728165	0.157085	488.368	0.0199476	0.0820013	0.24326	0.807804	0.948716	488.368	0.39845	0.0822744	4.84294	1.27935e-06	3.2287e-05	488.368	0.0488681	0.0885109	0.552114	0.580871	0.785866	488.368	0.203336	0.132282	1.53714	0.12426	0.366654	488.368	0.0310223	0.127619	0.243085	0.807939	0.999968
ANAPC5	2739.36	0.0987178	0.0453962	2.17458	0.0296615	0.0771296	2739.36	0.00904884	0.0731893	0.123636	0.901603	0.959375	2739.36	0.283862	0.0735017	3.86198	0.00011247	0.00130058	2739.36	0.320345	0.0791482	4.0474	5.17889e-05	0.00144598	2739.36	0.0436469	0.118519	0.368271	0.712671	0.94694	2739.36	-0.0116811	0.114035	-0.102434	0.918412	0.999968
ANAPC7	1217.49	0.171598	0.0487563	3.5195	0.000432359	0.00247322	1217.49	0.102106	0.0785571	1.29977	0.19368	0.391	1217.49	0.294294	0.0789605	3.7271	0.000193692	0.00203357	1217.49	0.187603	0.0849784	2.20766	0.0272682	0.126143	1217.49	0.185288	0.12717	1.45702	0.145112	0.403781	1217.49	-0.0537526	0.122577	-0.438519	0.66101	0.999968
ANG	589.404	-0.779953	0.122273	-6.37877	1.78521e-10	6.71015e-09	589.404	-0.425155	0.19696	-2.15858	0.0308827	0.102942	589.404	-1.09995	0.197549	-5.56799	2.57688e-08	1.098e-06	589.404	-0.395882	0.212545	-1.86258	0.0625211	0.214776	589.404	-0.402524	0.317636	-1.26725	0.205066	0.495265	589.404	-1.21348	0.305228	-3.97566	7.01847e-05	0.00556366
ANGEL1	673.421	0.17522	0.0639661	2.73926	0.00615773	0.0216988	673.421	-0.260854	0.103145	-2.52902	0.0114382	0.0488172	673.421	0.128158	0.103609	1.23694	0.216108	0.427316	673.421	-0.0734491	0.111516	-0.658642	0.510126	0.725779	673.421	-0.595928	0.167259	-3.5629	0.000366778	0.00729624	673.421	-0.152518	0.160538	-0.950043	0.342091	0.999968
ANGEL2	622.127	0.143364	0.0525353	2.72892	0.0063543	0.0222417	622.127	0.0100232	0.0842052	0.119033	0.905249	0.959918	622.127	0.102435	0.0847987	1.20798	0.227054	0.441175	622.127	-0.00530642	0.0914202	-0.0580443	0.953713	0.975948	622.127	0.184795	0.136995	1.34892	0.177364	0.455518	622.127	-0.0673187	0.131913	-0.510325	0.609824	0.999968
ANGPT1	97.9739	-0.244104	0.139598	-1.74861	0.0803577	0.169818	97.9739	0.171338	0.225319	0.760426	0.447	0.683596	97.9739	-0.447732	0.223261	-2.00542	0.0449181	0.141043	97.9739	-0.293123	0.24093	-1.21663	0.223744	0.464464	97.9739	0.926678	0.364746	2.54062	0.0110658	0.0775592	97.9739	-0.0317386	0.346456	-0.0916092	0.927009	0.999968
ANGPT2	234.336	-0.340365	0.122668	-2.77469	0.00552548	0.0199003	234.336	0.0065613	0.197152	0.0332804	0.973451	0.988305	234.336	0.253118	0.197947	1.27872	0.200997	0.407342	234.336	0.468145	0.213362	2.19413	0.0282259	0.128908	234.336	0.730448	0.318983	2.28993	0.0220255	0.122758	234.336	0.672334	0.306286	2.19512	0.0281552	0.443815
ANGPT4	2.10549	-0.139979	0.15507	-0.902683	0.366694	0.514084	2.10549	-0.0438694	0.227499	-0.192833	0.847089	0.948716	2.10549	-0.493506	0.190625	-2.58888	0.00962875	0.0447583	2.10549	0.70061	0.267219	2.62185	0.00874535	0.0606944	2.10549	-0.43907	0.422442	-1.03936	0.298636	0.613234	2.10549	0.145425	0.303706	0.478834	0.632056	0.999968
ANGPTL1	63.7645	-0.0416547	0.2128	-0.195746	0.844809	0.89543	63.7645	0.553528	0.341383	1.62143	0.104926	0.253287	63.7645	-0.208914	0.341573	-0.611624	0.540787	0.763415	63.7645	-0.863886	0.365232	-2.36531	0.0180151	0.0963516	63.7645	1.68256	0.554595	3.03385	0.00241452	0.0274084	63.7645	-0.758316	0.520594	-1.45664	0.145217	0.927216
ANGPTL2	1257.75	-0.508421	0.131474	-3.8671	0.000110137	0.00079515	1257.75	0.576714	0.211573	2.72584	0.00641389	0.0311611	1257.75	0.0789783	0.212272	0.372061	0.709848	0.895951	1257.75	-0.615915	0.228365	-2.69707	0.00699529	0.0528346	1257.75	0.373968	0.341647	1.0946	0.273691	0.583764	1257.75	0.0371904	0.327905	0.113418	0.909699	0.999968
ANGPTL3	2.8149	-0.228869	0.187159	-1.22286	0.221383	0.372194	2.8149	0.0208438	0.319212	0.0652977	0.947937	0.978157	2.8149	0.0196889	0.239797	0.0821065	0.934562	0.990283	2.8149	0.317551	0.270747	1.17287	0.240848	0.481386	2.8149	-0.491428	0.470615	-1.04423	0.296381	0.610531	2.8149	-0.24008	0.392997	-0.610895	0.541269	0.999968
ANGPTL4	583.418	-0.854702	0.186981	-4.57106	4.85252e-06	5.70201e-05	583.418	0.826825	0.300273	2.75357	0.00589486	0.0292095	583.418	0.51672	0.300834	1.71762	0.0858652	0.225441	583.418	0.451649	0.324198	1.39313	0.163581	0.385567	583.418	-0.810254	0.482105	-1.68066	0.092829	0.308272	583.418	0.21632	0.46253	0.467689	0.640007	0.999968
ANGPTL5	2.24024	-0.349912	0.151344	-2.31202	0.0207764	0.0580467	2.24024	-0.218422	0.224347	-0.973592	0.330259	0.561856	2.24024	-0.797878	0.183996	-4.33639	1.4484e-05	0.000236873	2.24024	-0.189052	0.234496	-0.806207	0.420123	0.647051	2.24024	-0.265044	0.402682	-0.658197	0.510411	0.810976	2.24024	0.198186	0.320482	0.618401	0.536311	0.999968
ANGPTL6	8.41388	-0.164535	0.131789	-1.24847	0.211858	0.359677	8.41388	0.442948	0.213559	2.07412	0.0380681	0.120461	8.41388	-0.15626	0.196076	-0.796936	0.425488	0.659795	8.41388	-0.321316	0.2121	-1.51492	0.129792	0.335748	8.41388	0.195009	0.324007	0.601865	0.547264	0.84172	8.41388	0.377849	0.314618	1.20098	0.22976	0.999968
ANGPTL7	7.90247	-0.216699	0.201294	-1.07653	0.28169	0.446339	7.90247	0.865273	0.33642	2.572	0.0101113	0.0444193	7.90247	0.201415	0.324674	0.620362	0.535019	0.75937	7.90247	-0.298984	0.327755	-0.912217	0.361654	0.591753	7.90247	0.196004	0.521098	0.376137	0.706815	0.944117	7.90247	-0.938518	0.448455	-2.09278	0.0363685	0.503925
ANK1	113.307	-0.738142	0.219711	-3.35961	0.000780532	0.00401175	113.307	-0.844901	0.349551	-2.4171	0.0156447	0.0617618	113.307	-1.59392	0.351434	-4.53547	5.74758e-06	0.000110076	113.307	1.01737	0.377928	2.69196	0.00710325	0.0532031	113.307	-0.665116	0.559742	-1.18825	0.234733	0.537074	113.307	-0.374191	0.537761	-0.69583	0.486535	0.999968
ANK2	193.003	-0.258409	0.172521	-1.49784	0.134175	0.252352	193.003	0.446003	0.276316	1.6141	0.106505	0.256099	193.003	-0.198979	0.276967	-0.718422	0.472497	0.704095	193.003	-0.732057	0.297883	-2.45753	0.0139895	0.0821654	193.003	-0.752122	0.445314	-1.68897	0.0912251	0.304694	193.003	-0.137516	0.426323	-0.322564	0.747026	0.999968
ANK3	705.106	0.172954	0.103829	1.66577	0.0957595	0.194919	705.106	0.587543	0.166886	3.52062	0.000430535	0.00360576	705.106	0.170777	0.167491	1.01962	0.307908	0.537864	705.106	0.038613	0.180408	0.214032	0.830522	0.912779	705.106	0.11602	0.269799	0.430025	0.667178	0.920294	705.106	-0.42396	0.259444	-1.63411	0.102237	0.822164
ANKAR	29.7097	0.113962	0.0814639	1.39892	0.161836	0.292774	29.7097	-0.212854	0.128669	-1.65428	0.0980712	0.241599	29.7097	-0.0876816	0.128566	-0.681996	0.495241	0.723852	29.7097	-0.168165	0.136426	-1.23264	0.21771	0.45663	29.7097	0.082917	0.21354	0.388297	0.697796	0.939262	29.7097	-0.0464433	0.198384	-0.234108	0.814901	0.999968
ANKDD1A	67.7148	-0.0365799	0.0880216	-0.415579	0.677718	0.767128	67.7148	0.556153	0.142095	3.91394	9.08011e-05	0.000983157	67.7148	0.137533	0.139099	0.988743	0.322789	0.554462	67.7148	-0.458663	0.150256	-3.05254	0.00226914	0.0251976	67.7148	-0.0392508	0.2227	-0.17625	0.860098	0.995895	67.7148	0.050634	0.214461	0.236099	0.813356	0.999968
ANKFN1	10.9842	-0.242009	0.221557	-1.09231	0.274697	0.438012	10.9842	-1.33052	0.33326	-3.99245	6.53947e-05	0.000748573	10.9842	-1.21599	0.332666	-3.65528	0.000256904	0.00256527	10.9842	-0.763919	0.374142	-2.04179	0.0411726	0.163912	10.9842	-1.18522	0.54094	-2.19104	0.0284489	0.145471	10.9842	0.283106	0.513831	0.550972	0.581653	0.999968
ANKFY1	1463.13	-0.223695	0.0562248	-3.97859	6.93252e-05	0.000540668	1463.13	-0.0130283	0.0905401	-0.143896	0.885583	0.953941	1463.13	-0.168787	0.0908553	-1.85775	0.063204	0.180991	1463.13	0.00769739	0.0978345	0.0786777	0.937289	0.968001	1463.13	-0.313998	0.146629	-2.14144	0.0322382	0.15855	1463.13	-0.147287	0.141054	-1.04419	0.296396	0.999968
ANKH	2132.87	0.36276	0.100387	3.6136	0.000301971	0.00183375	2132.87	-0.00786585	0.161694	-0.0486464	0.961201	0.984055	2132.87	-0.0627874	0.162277	-0.386915	0.698819	0.887681	2132.87	-0.288656	0.174645	-1.65282	0.0983684	0.283734	2132.87	-0.309881	0.26154	-1.18483	0.236085	0.538631	2132.87	-0.0118923	0.251158	-0.0473498	0.962234	0.999968
ANKHD1	2172.09	0.230443	0.0625401	3.68473	0.000228948	0.00146163	2172.09	0.0429894	0.100724	0.426801	0.669524	0.873684	2172.09	-0.0927426	0.101111	-0.917238	0.359018	0.593536	2172.09	-0.173246	0.108815	-1.59211	0.111359	0.305735	2172.09	-0.26808	0.163078	-1.64387	0.100203	0.322477	2172.09	-0.0523844	0.156897	-0.333877	0.738472	0.999968
ANKHD1-EIF4EBP3	939.826	-0.133119	0.0795344	-1.67373	0.0941846	0.192423	939.826	-0.40522	0.127969	-3.16655	0.00154256	0.0100828	939.826	-0.246509	0.128492	-1.91847	0.0550508	0.163788	939.826	-0.0122562	0.138268	-0.0886405	0.929368	0.963205	939.826	-0.313628	0.207596	-1.51076	0.13085	0.379678	939.826	-0.162532	0.199341	-0.815349	0.414872	0.999968
ANKIB1	1497.94	0.0623481	0.0716188	0.870556	0.383997	0.529302	1497.94	0.0341189	0.115306	0.2959	0.767307	0.939978	1497.94	0.427649	0.115794	3.69319	0.000221459	0.00227478	1497.94	0.344731	0.124537	2.7681	0.00563847	0.0461803	1497.94	-0.277996	0.186725	-1.4888	0.136541	0.388513	1497.94	-0.0392656	0.179541	-0.218701	0.826883	0.999968
ANKK1	11.2383	0.329166	0.163771	2.00992	0.0444401	0.106421	11.2383	-1.07176	0.242205	-4.425	9.64412e-06	0.000147554	11.2383	0.431612	0.247023	1.74726	0.080593	0.215285	11.2383	0.292068	0.286641	1.01893	0.308234	0.535729	11.2383	-0.298295	0.389962	-0.764934	0.444311	0.754434	11.2383	1.26491	0.395768	3.19609	0.00139303	0.0572238
ANKLE1	20.3604	0.667421	0.167364	3.98784	6.66775e-05	0.000524629	20.3604	1.00579	0.270534	3.71778	0.000200977	0.00189905	20.3604	1.07905	0.265761	4.06022	4.90261e-05	0.0006552	20.3604	-0.137042	0.283646	-0.483145	0.628993	0.821081	20.3604	1.72995	0.415555	4.16298	3.14123e-05	0.00113229	20.3604	0.0855598	0.414192	0.20657	0.836345	0.999968
ANKLE2	1737.14	0.020223	0.0503227	0.401866	0.687783	0.774668	1737.14	-0.10256	0.0810736	-1.26503	0.205862	0.407531	1737.14	0.257705	0.0813911	3.16626	0.00154414	0.010851	1737.14	0.124275	0.0876182	1.41837	0.156084	0.374433	1737.14	-0.0512079	0.131189	-0.390337	0.696287	0.938344	1737.14	0.137654	0.126174	1.09099	0.275279	0.999968
ANKMY1	270.5	0.133612	0.077239	1.72985	0.0836578	0.175142	270.5	-0.169859	0.124132	-1.36838	0.171193	0.357557	270.5	-0.18303	0.124598	-1.46897	0.141841	0.319533	270.5	0.078223	0.134897	0.579872	0.562001	0.7705	270.5	0.436536	0.201361	2.16792	0.0301646	0.151156	270.5	0.227369	0.193504	1.17501	0.239991	0.999968
ANKMY2	524.145	-0.000683168	0.0680894	-0.0100334	0.991995	0.994675	524.145	0.096671	0.109799	0.880436	0.378623	0.61326	524.145	-0.1763	0.110115	-1.60105	0.109366	0.267773	524.145	0.279935	0.118326	2.3658	0.0179911	0.0962862	524.145	-0.273732	0.177715	-1.54029	0.12349	0.365016	524.145	-0.0556951	0.170738	-0.326203	0.744271	0.999968
ANKRA2	335.97	0.193819	0.0619209	3.1301	0.00174746	0.00779406	335.97	-0.0834143	0.0995982	-0.837508	0.402307	0.6377	335.97	-0.0582131	0.0999857	-0.582214	0.560422	0.780074	335.97	0.0333208	0.107854	0.308943	0.757365	0.865936	335.97	-0.324241	0.161343	-2.00963	0.04447	0.195055	335.97	-0.154251	0.155448	-0.992298	0.321052	0.999968
ANKRD10	2077.16	0.320243	0.0719102	4.45337	8.45318e-06	9.1479e-05	2077.16	0.194723	0.115947	1.67941	0.0930714	0.232195	2077.16	-0.156445	0.116297	-1.34522	0.178554	0.374966	2077.16	-0.186047	0.12514	-1.48672	0.13709	0.346957	2077.16	0.188022	0.187378	1.00344	0.315649	0.631311	2077.16	0.105549	0.180186	0.585777	0.558026	0.999968
ANKRD11	2492.74	0.0552185	0.058757	0.939778	0.347331	0.514084	2492.74	-0.211057	0.0947381	-2.22779	0.0258944	0.0903736	2492.74	-0.136611	0.095017	-1.43775	0.150505	0.332583	2492.74	-0.0600781	0.10226	-0.587501	0.556867	0.766138	2492.74	-0.170018	0.153297	-1.10907	0.267399	0.576487	2492.74	0.0442433	0.147375	0.300209	0.764018	0.999968
ANKRD12	904.034	-0.146076	0.0769668	-1.89792	0.0577072	0.130766	904.034	-0.0722341	0.123693	-0.583979	0.559234	0.785707	904.034	-0.126891	0.124194	-1.02172	0.306915	0.536725	904.034	-0.238426	0.133619	-1.78438	0.074362	0.239995	904.034	-0.208807	0.200445	-1.04172	0.297543	0.611935	904.034	0.0126938	0.192555	0.0659227	0.947439	0.999968
ANKRD1	27.1032	0.798625	0.239589	3.33331	0.000858205	0.00434424	27.1032	-0.0546874	0.369189	-0.148128	0.882241	0.953941	27.1032	-1.08433	0.358428	-3.02522	0.00248449	0.015675	27.1032	-0.0531122	0.387848	-0.136941	0.891078	0.944438	27.1032	0.355765	0.578378	0.615108	0.538483	0.833936	27.1032	0.862203	0.548312	1.57247	0.115842	0.861642
ANKRD13A	1116.88	-0.015808	0.0525494	-0.300821	0.763551	0.834578	1116.88	0.147375	0.0846827	1.74032	0.0818021	0.211868	1116.88	0.281978	0.0848044	3.32504	0.000884056	0.00695321	1116.88	-0.177543	0.0913498	-1.94356	0.0519491	0.190801	1116.88	0.164895	0.136888	1.2046	0.228358	0.528794	1116.88	0.12617	0.13176	0.957578	0.338275	0.999968
ANKRD13B	259.837	0.549351	0.113309	4.84826	1.2455e-06	1.75922e-05	259.837	-0.0658079	0.182487	-0.360616	0.718386	0.907941	259.837	0.739175	0.184118	4.01469	5.95249e-05	0.000771368	259.837	0.497419	0.197462	2.51906	0.0117669	0.0733321	259.837	0.60617	0.295109	2.05406	0.0399702	0.182056	259.837	0.0534281	0.2841	0.188061	0.850829	0.999968
ANKRD13C	583.242	-0.109445	0.0486469	-2.24978	0.0244627	0.066218	583.242	-0.240724	0.0782825	-3.07506	0.00210459	0.012853	583.242	0.276559	0.0787053	3.51385	0.000441657	0.00399586	583.242	-0.0854879	0.0845496	-1.0111	0.31197	0.540197	583.242	0.0504322	0.126796	0.397742	0.69082	0.935031	583.242	-0.104324	0.122282	-0.853142	0.39358	0.999968
ANKRD13D	686.269	0.170719	0.0842525	2.02627	0.0427368	0.10336	686.269	-0.16135	0.135401	-1.19164	0.233401	0.444279	686.269	0.06237	0.135946	0.458785	0.646388	0.849613	686.269	0.621421	0.146486	4.2422	2.21343e-05	0.000710317	686.269	0.305698	0.219047	1.39559	0.162839	0.433093	686.269	0.219002	0.210679	1.03951	0.298569	0.999968
ANKRD16	178.358	0.373274	0.0696373	5.36026	8.31025e-08	1.63246e-06	178.358	0.240781	0.111948	2.15084	0.0314887	0.104417	178.358	0.054172	0.113235	0.478401	0.632365	0.839069	178.358	-0.20913	0.121481	-1.72151	0.085159	0.259671	178.358	0.262295	0.182445	1.43766	0.150529	0.4125	178.358	-0.189661	0.17541	-1.08124	0.279589	0.999968
ANKRD17	2422.04	-0.00976322	0.0591043	-0.165186	0.868797	0.913181	2422.04	-0.0324222	0.0952167	-0.34051	0.733473	0.918576	2422.04	-0.0192863	0.0955907	-0.201759	0.840105	0.975566	2422.04	-0.0983309	0.102891	-0.955679	0.339235	0.567942	2422.04	0.0346594	0.154247	0.224701	0.822212	0.995895	2422.04	-0.136853	0.148312	-0.922738	0.356144	0.999968
ANKRD19P	69.4797	0.430504	0.106115	4.05695	4.97182e-05	0.0004125	69.4797	0.613145	0.17068	3.59236	0.000327693	0.00286679	69.4797	0.0477177	0.170319	0.280166	0.77935	0.941175	69.4797	-0.436957	0.182245	-2.39764	0.0165011	0.0911467	69.4797	0.800586	0.274835	2.91297	0.00358006	0.0355567	69.4797	0.155801	0.262046	0.594555	0.552141	0.999968
ANKRD20A3	10.4395	-0.0661104	0.159099	-0.41553	0.677754	0.767128	10.4395	-0.207311	0.252011	-0.822629	0.410719	0.646969	10.4395	-0.0666788	0.258279	-0.258166	0.796279	0.951693	10.4395	1.37311	0.269357	5.09774	3.43739e-07	2.03354e-05	10.4395	0.715132	0.396474	1.80373	0.0712735	0.262776	10.4395	0.393691	0.387617	1.01567	0.309787	0.999968
ANKRD20A4	2.59276	-0.113821	0.156523	-0.727185	0.467112	0.586188	2.59276	-0.41212	0.235463	-1.75026	0.0800739	0.208431	2.59276	-0.0127487	0.251497	-0.050691	0.959572	0.990786	2.59276	0.865453	0.244756	3.53598	0.000406266	0.00733147	2.59276	0.463217	0.361633	1.2809	0.200228	0.488834	2.59276	0.127686	0.367933	0.347036	0.728564	0.999968
ANKRD20A8P	7.02272	-0.0868182	0.155183	-0.559456	0.57585	0.681357	7.02272	0.52052	0.233519	2.22902	0.0258123	0.0901488	7.02272	0.27941	0.247029	1.13108	0.258022	0.478946	7.02272	0.906309	0.2502	3.62234	0.000291952	0.00571407	7.02272	0.507114	0.379776	1.3353	0.181779	0.462475	7.02272	0.309014	0.372202	0.83023	0.406409	0.999968
ANKRD22	912.371	0.127413	0.13408	0.950276	0.341972	0.514084	912.371	0.901692	0.21684	4.15833	3.20585e-05	0.000413077	912.371	-0.375354	0.216536	-1.73345	0.0830156	0.220086	912.371	0.205663	0.232997	0.882686	0.377406	0.606331	912.371	0.414164	0.348045	1.18997	0.234057	0.536092	912.371	-0.386632	0.334474	-1.15594	0.247705	0.999968
ANKRD2	3.36228	-0.114139	0.181689	-0.628213	0.529865	0.641802	3.36228	0.549939	0.24159	2.27634	0.0228259	0.0822088	3.36228	-0.081412	0.237189	-0.343236	0.731421	0.910533	3.36228	0.672344	0.27433	2.45086	0.0142516	0.0832738	3.36228	1.57744	0.407275	3.87316	0.000107435	0.00294964	3.36228	-0.185353	0.326542	-0.567624	0.57029	0.999968
ANKRD23	46.2809	0.200825	0.0929343	2.16093	0.0307005	0.0792057	46.2809	0.256048	0.149827	1.70896	0.0874587	0.222295	46.2809	0.329139	0.149778	2.19751	0.0279839	0.10022	46.2809	-0.0891821	0.162442	-0.549009	0.582999	0.786972	46.2809	0.142269	0.240961	0.590424	0.554906	0.847473	46.2809	0.0960289	0.231684	0.414483	0.678521	0.999968
ANKRD24	29.942	0.00558642	0.146629	0.0380989	0.969609	0.981243	29.942	-0.662884	0.229012	-2.89454	0.00379711	0.0206224	29.942	-0.0145808	0.231032	-0.0631119	0.949677	0.990283	29.942	-0.361209	0.253731	-1.42359	0.154565	0.372539	29.942	0.827199	0.374048	2.21148	0.0270029	0.140738	29.942	-0.115894	0.356085	-0.325468	0.744827	0.999968
ANKRD26	209.426	0.326448	0.0882331	3.69984	0.000215738	0.00139182	209.426	-0.244212	0.140674	-1.73602	0.0825602	0.213109	209.426	0.192256	0.142395	1.35016	0.176964	0.372661	209.426	-0.004088	0.152311	-0.0268398	0.978588	0.987999	209.426	-0.0731723	0.229032	-0.319486	0.749358	0.965941	209.426	-0.0763238	0.221038	-0.345297	0.729871	0.999968
ANKRD26P1	1.54142	0.0105427	0.172773	0.0610206	0.951343	0.970457	1.54142	0.056929	0.279571	0.20363	0.838643	0.948716	1.54142	0.935705	0.281147	3.32817	0.000874184	0.00689203	1.54142	0.602236	0.266364	2.26095	0.0237623	0.115666	1.54142	0.0465802	0.44612	0.104412	0.916842	0.995895	1.54142	-0.775318	0.343189	-2.25915	0.0238738	0.401041
ANKRD27	1054.55	0.513576	0.0648555	7.91878	2.39851e-15	2.18543e-13	1054.55	0.14043	0.104569	1.34294	0.179292	0.370225	1054.55	0.256157	0.105005	2.43947	0.0147087	0.0618342	1054.55	-0.0634026	0.112906	-0.561554	0.57442	0.780553	1054.55	-0.344882	0.169222	-2.03804	0.0415457	0.18702	1054.55	0.106617	0.16286	0.654651	0.512692	0.999968
ANKRD28	1157.25	-0.0113506	0.0590582	-0.192193	0.847591	0.897874	1157.25	0.226525	0.0950881	2.38227	0.0172063	0.0662355	1157.25	0.170591	0.0954816	1.78664	0.0739964	0.202557	1157.25	-0.0361528	0.102796	-0.351693	0.725069	0.8465	1157.25	0.0182574	0.153955	0.118589	0.905601	0.995895	1157.25	0.128708	0.1482	0.868474	0.385135	0.999968
ANKRD29	87.8914	0.490329	0.163719	2.99495	0.0027449	0.0112814	87.8914	-1.28822	0.259784	-4.9588	7.09309e-07	1.5255e-05	87.8914	0.15646	0.259589	0.602723	0.546693	0.769227	87.8914	0.353095	0.280207	1.26012	0.207626	0.444896	87.8914	0.783281	0.419693	1.86632	0.0619965	0.241294	87.8914	0.0214169	0.40182	0.0532997	0.957493	0.999968
ANKRD30A	180.263	-0.329374	0.246043	-1.33868	0.180673	0.318744	180.263	0.00478067	0.388273	0.0123127	0.990176	0.995908	180.263	-0.180245	0.466168	-0.386652	0.699014	0.88774	180.263	0.0124037	0.432406	0.0286854	0.977116	0.987628	180.263	-0.093566	0.737338	-0.126897	0.899022	0.995895	180.263	2.77871	0.681961	4.07459	4.60957e-05	0.00385579
ANKRD30B	55.5479	-0.486665	0.20605	-2.36188	0.0181824	0.0521505	55.5479	0.722226	0.32275	2.23773	0.0252387	0.0885395	55.5479	0.185219	0.407677	0.454328	0.649592	0.852068	55.5479	-0.305769	0.372302	-0.821293	0.411479	0.639188	55.5479	0.463642	0.609277	0.76097	0.446675	0.755711	55.5479	0.017249	0.563251	0.030624	0.975569	0.999968
ANKRD31	2.44187	-0.399878	0.138055	-2.89652	0.0037733	0.0146024	2.44187	-0.310898	0.176802	-1.75845	0.0786702	0.205946	2.44187	0.204723	0.211919	0.966047	0.334021	0.566223	2.44187	0.631226	0.251901	2.50585	0.0122157	0.0750287	2.44187	-0.09926	0.392608	-0.252822	0.800406	0.99012	2.44187	-0.0244844	0.343285	-0.0713237	0.94314	0.999968
SLF1	190.305	-0.0654144	0.0839573	-0.779139	0.435898	0.571844	190.305	0.126422	0.134849	0.93751	0.348496	0.58192	190.305	0.570646	0.135299	4.21767	2.46842e-05	0.000370717	190.305	0.263169	0.146162	1.80053	0.071777	0.23462	190.305	0.0353435	0.217217	0.162711	0.870746	0.995895	190.305	0.0513598	0.211572	0.242753	0.808197	0.999968
ANKRD33	3.06477	-0.181806	0.173134	-1.05009	0.293677	0.459729	3.06477	-0.184203	0.332709	-0.553647	0.579821	0.802587	3.06477	-0.338431	0.281514	-1.20218	0.229293	0.44439	3.06477	0.102067	0.282839	0.360867	0.718199	0.841913	3.06477	1.44197	0.443853	3.24875	0.00115915	0.0165443	3.06477	0.439884	0.470814	0.934305	0.350146	0.999968
ANKRD34A	25.3852	-0.441913	0.116398	-3.79656	0.000146717	0.00100995	25.3852	0.317324	0.186513	1.70135	0.0888772	0.224809	25.3852	0.35061	0.182094	1.92544	0.0541745	0.161889	25.3852	-0.211018	0.197842	-1.0666	0.286152	0.511773	25.3852	-0.339874	0.299686	-1.1341	0.256753	0.563597	25.3852	0.223337	0.280273	0.796856	0.425534	0.999968
ANKRD34B	19.0017	0.31272	0.246164	1.27037	0.203953	0.349482	19.0017	0.488796	0.380841	1.28346	0.19933	0.399076	19.0017	0.129504	0.35815	0.361591	0.717658	0.901065	19.0017	0.896382	0.410282	2.18479	0.0289039	0.130776	19.0017	-0.513011	0.570403	-0.899384	0.368448	0.682479	19.0017	-0.167834	0.576739	-0.291006	0.771047	0.999968
ANKRD34C	2.40692	-0.644758	0.184898	-3.4871	0.000488283	0.00273833	2.40692	-0.361804	0.27354	-1.32267	0.185945	0.379552	2.40692	-0.184916	0.294289	-0.628347	0.529777	0.754447	2.40692	1.10765	0.307533	3.60173	0.000316111	0.00610968	2.40692	-0.754483	0.462998	-1.62956	0.103194	0.328446	2.40692	0.254515	0.359625	0.707722	0.479118	0.999968
ANKRD35	64.394	-0.393922	0.158877	-2.47941	0.01316	0.0401427	64.394	-0.491796	0.249593	-1.9704	0.048793	0.145255	64.394	0.117634	0.250243	0.47008	0.638298	0.843909	64.394	0.0963401	0.269416	0.357589	0.720651	0.843473	64.394	0.648999	0.400218	1.62161	0.104886	0.331065	64.394	0.361053	0.385538	0.936493	0.349019	0.999968
ANKRD36	169.382	-0.0119817	0.098462	-0.121689	0.903146	0.937969	169.382	0.316578	0.158455	1.99791	0.0457266	0.138387	169.382	0.373181	0.159339	2.34206	0.0191777	0.0758265	169.382	-0.326162	0.170163	-1.91676	0.0552687	0.198528	169.382	0.0743431	0.255164	0.291354	0.770781	0.976948	169.382	0.0977372	0.245748	0.397714	0.690841	0.999968
ANKRD36B	37.4997	-0.00413571	0.114843	-0.0360118	0.971273	0.982392	37.4997	0.378773	0.184405	2.05403	0.0399727	0.125202	37.4997	0.142706	0.186493	0.765211	0.444146	0.67791	37.4997	-0.620165	0.194009	-3.19657	0.00139072	0.0179764	37.4997	-0.090662	0.295219	-0.307101	0.758767	0.970389	37.4997	0.0207391	0.287196	0.0722124	0.942433	0.999968
ANKRD36BP1	106.286	-0.122461	0.108752	-1.12606	0.260141	0.420419	106.286	0.337583	0.174719	1.93215	0.0533415	0.155085	106.286	0.176941	0.175242	1.0097	0.312641	0.543064	106.286	-0.0569053	0.188254	-0.30228	0.762439	0.869043	106.286	-0.745209	0.28338	-2.62971	0.00854572	0.0652686	106.286	-0.060514	0.27241	-0.222143	0.824203	0.999968
ANKRD37	179.882	-0.55716	0.134535	-4.14139	3.45214e-05	0.000301878	179.882	-0.376985	0.216996	-1.73729	0.0823362	0.212773	179.882	0.355222	0.217404	1.63393	0.102274	0.255092	179.882	0.888223	0.234855	3.78201	0.000155569	0.00354767	179.882	-0.807644	0.34891	-2.31476	0.020626	0.117821	179.882	0.0362453	0.335639	0.107989	0.914004	0.999968
ANKRD39	232.812	0.0969422	0.0757378	1.27997	0.200556	0.345039	232.812	0.0165409	0.122217	0.13534	0.892343	0.955096	232.812	0.112502	0.122515	0.918273	0.358476	0.592957	232.812	0.535155	0.132038	4.05304	5.05561e-05	0.00141932	232.812	0.608186	0.198053	3.07082	0.00213472	0.0250544	232.812	0.0189208	0.190581	0.0992798	0.920916	0.999968
ANKRD40	1192.66	0.078876	0.0490893	1.60679	0.108101	0.213565	1192.66	-0.38477	0.0788758	-4.87817	1.07073e-06	2.19711e-05	1192.66	0.250889	0.0792738	3.16485	0.00155163	0.0108865	1192.66	0.0270944	0.0853683	0.317382	0.750954	0.862487	1192.66	0.0117697	0.128153	0.0918409	0.926824	0.995895	1192.66	-0.0738873	0.123028	-0.600574	0.548123	0.999968
ANKRD42	272.718	-0.0812972	0.0679051	-1.19722	0.231222	0.384365	272.718	0.0322024	0.108488	0.296828	0.766597	0.939715	272.718	-0.106276	0.10924	-0.972864	0.330621	0.562566	272.718	0.0637818	0.117911	0.540932	0.588555	0.791836	272.718	-0.182857	0.176413	-1.03653	0.299956	0.61483	272.718	0.133743	0.169467	0.789198	0.429996	0.999968
SOWAHA	230.539	0.843017	0.169909	4.96158	6.99236e-07	1.05324e-05	230.539	1.06204	0.274327	3.87145	0.000108192	0.00113473	230.539	-1.07958	0.277576	-3.88931	0.000100532	0.00119432	230.539	0.170933	0.294959	0.579513	0.562243	0.770681	230.539	-0.853605	0.439062	-1.94415	0.0518769	0.215424	230.539	-0.171663	0.422751	-0.406062	0.684697	0.999968
ANKRD44	71.022	-0.367989	0.130371	-2.82263	0.00476316	0.0176468	71.022	0.122669	0.20794	0.589926	0.55524	0.782142	71.022	-0.0656202	0.20746	-0.316303	0.751773	0.922939	71.022	-0.527546	0.223481	-2.36058	0.0182462	0.0971828	71.022	-0.504945	0.33954	-1.48714	0.136977	0.389047	71.022	-0.0197779	0.321539	-0.0615103	0.950953	0.999968
ANKRD45	27.6902	-0.945135	0.21236	-4.45064	8.56158e-06	9.2456e-05	27.6902	0.109193	0.344364	0.317086	0.751179	0.929448	27.6902	-0.0828542	0.333025	-0.248793	0.803521	0.955509	27.6902	-2.47341	0.36169	-6.83848	8.00359e-12	8.78244e-10	27.6902	-0.475942	0.533719	-0.891746	0.372529	0.68684	27.6902	1.50038	0.520481	2.88267	0.0039432	0.124776
ANKRD46	476.562	0.374783	0.085135	4.40223	1.07146e-05	0.000111859	476.562	0.143589	0.136953	1.04846	0.294429	0.520741	476.562	0.380079	0.13771	2.76	0.00578017	0.0302496	476.562	0.193203	0.148221	1.30349	0.192409	0.42556	476.562	0.422628	0.222313	1.90105	0.0572951	0.229743	476.562	-0.191956	0.213651	-0.898457	0.368942	0.999968
ANKRD49	355.625	0.398728	0.0723218	5.51324	3.52282e-08	7.66533e-07	355.625	0.211274	0.116625	1.81157	0.0700534	0.189335	355.625	0.357924	0.117061	3.05758	0.00223133	0.014456	355.625	0.210704	0.125471	1.6793	0.0930929	0.274179	355.625	0.0260009	0.188414	0.137999	0.890241	0.995895	355.625	-0.0257578	0.181411	-0.141986	0.887091	0.999968
ANKRD50	936.136	-0.0524858	0.0878291	-0.59759	0.550113	0.659416	936.136	0.209631	0.141073	1.48598	0.137284	0.306595	936.136	0.208221	0.141679	1.46966	0.141653	0.319175	936.136	-0.229652	0.152592	-1.50501	0.132321	0.33958	936.136	0.241325	0.228535	1.05597	0.290983	0.603838	936.136	0.36337	0.219593	1.65474	0.0979769	0.80731
ANKRD52	1657.27	-0.146603	0.0667797	-2.19533	0.0281399	0.0739552	1657.27	-0.0561613	0.107622	-0.521837	0.601784	0.820658	1657.27	-0.0953929	0.108044	-0.882911	0.377284	0.612587	1657.27	-0.272216	0.116252	-2.3416	0.0192014	0.100616	1657.27	-0.578365	0.174247	-3.31922	0.000902691	0.0138007	1657.27	-0.470046	0.167515	-2.80599	0.00501619	0.148526
ANKRD53	9.1619	-0.218435	0.142149	-1.53666	0.124377	0.237936	9.1619	0.811364	0.220671	3.6768	0.000236179	0.00217724	9.1619	-0.0169657	0.201048	-0.084386	0.93275	0.990283	9.1619	-0.392324	0.227362	-1.72555	0.0844286	0.258478	9.1619	-0.136077	0.33743	-0.403274	0.686746	0.932341	9.1619	0.286833	0.307233	0.933598	0.350511	0.999968
ANKRD54	454.819	0.0979023	0.0646894	1.51342	0.130173	0.246253	454.819	-0.0778294	0.104045	-0.748039	0.454437	0.690982	454.819	0.0861862	0.104501	0.82474	0.409519	0.645375	454.819	0.0678516	0.112742	0.601831	0.547287	0.758448	454.819	0.292293	0.168139	1.7384	0.0821403	0.286068	454.819	-0.0918436	0.16199	-0.566972	0.570733	0.999968
ANKRD55	5.00626	-0.305571	0.164325	-1.85955	0.062949	0.140154	5.00626	1.86449	0.254769	7.31837	2.51006e-13	1.81026e-11	5.00626	0.103646	0.23754	0.43633	0.662598	0.861242	5.00626	-0.085104	0.262445	-0.324274	0.74573	0.859082	5.00626	-0.265908	0.438131	-0.606913	0.543908	0.838837	5.00626	0.611508	0.35981	1.69953	0.0892195	0.783213
SOWAHB	207.022	0.229172	0.108737	2.10758	0.0350672	0.0880889	207.022	0.0715503	0.176744	0.404825	0.685606	0.884883	207.022	0.069423	0.175725	0.395066	0.692794	0.883415	207.022	0.316277	0.189866	1.66579	0.0957552	0.278677	207.022	-0.525344	0.283624	-1.85225	0.0639898	0.246375	207.022	-0.275935	0.272549	-1.01242	0.311336	0.999968
ANKEF1	328.324	0.251918	0.086268	2.92018	0.00349827	0.0137386	328.324	-0.00528302	0.138675	-0.0380965	0.969611	0.987302	328.324	-0.082034	0.139602	-0.587626	0.556784	0.777076	328.324	0.36244	0.150114	2.41443	0.0157597	0.0885613	328.324	-0.484128	0.225047	-2.15123	0.0314581	0.155764	328.324	-0.452067	0.216581	-2.08729	0.0368619	0.508002
SOWAHC	864.634	0.231517	0.0909047	2.54681	0.0108712	0.0343521	864.634	-0.199167	0.146506	-1.35945	0.174004	0.361947	864.634	0.237146	0.147112	1.61201	0.10696	0.263304	864.634	-0.09205	0.158163	-0.581994	0.560571	0.769108	864.634	-0.412101	0.237178	-1.73752	0.082295	0.286271	864.634	0.065967	0.227792	0.289594	0.772127	0.999968
SOWAHD	33.4847	0.142214	0.104762	1.3575	0.174623	0.31062	33.4847	0.215415	0.17542	1.228	0.219448	0.425309	33.4847	-0.416952	0.168772	-2.4705	0.0134924	0.0579261	33.4847	0.219488	0.182556	1.20231	0.229244	0.470854	33.4847	0.0578007	0.282127	0.204875	0.83767	0.995895	33.4847	0.102108	0.264572	0.385936	0.699544	0.999968
ANKRD6	150.211	-0.24174	0.11861	-2.03812	0.0415384	0.101085	150.211	0.316678	0.188224	1.68245	0.0924816	0.231232	150.211	0.268763	0.188218	1.42794	0.15331	0.336857	150.211	0.0279874	0.20351	0.137523	0.890617	0.944138	150.211	-0.133198	0.303054	-0.439518	0.660286	0.916499	150.211	0.178661	0.290976	0.614005	0.539212	0.999968
ANKRD7	2.43597	-0.257599	0.174812	-1.47358	0.140595	0.261844	2.43597	-0.118576	0.245962	-0.48209	0.629742	0.843375	2.43597	0.433202	0.228916	1.8924	0.0584371	0.170801	2.43597	0.397048	0.325709	1.21903	0.222834	0.463187	2.43597	2.16983	0.379667	5.71508	1.09653e-08	1.47238e-06	2.43597	0.0488985	0.386922	0.126378	0.899433	0.999968
ANKRD9	189.767	0.10603	0.107483	0.986484	0.323896	0.494037	189.767	-0.113724	0.174576	-0.651429	0.514769	0.747258	189.767	0.190902	0.174392	1.09467	0.273659	0.498473	189.767	-0.0768462	0.187109	-0.410704	0.68129	0.821081	189.767	-0.747304	0.279982	-2.66911	0.00760519	0.0604447	189.767	-0.277954	0.269175	-1.03261	0.301785	0.999968
ANKS1A	1236.66	0.157798	0.0586872	2.6888	0.00717091	0.0244746	1236.66	-0.174587	0.0946212	-1.84512	0.0650205	0.179092	1236.66	-0.00725049	0.0949123	-0.0763914	0.939108	0.990283	1236.66	-0.0721141	0.102154	-0.705933	0.48023	0.700229	1236.66	-0.332573	0.153174	-2.17121	0.0299155	0.150536	1236.66	-0.218147	0.147264	-1.48134	0.138517	0.909662
ANKS1B	38.1032	-0.398838	0.172158	-2.3167	0.0205203	0.0574669	38.1032	-0.378768	0.235668	-1.60721	0.108009	0.258527	38.1032	0.546193	0.252185	2.16584	0.0303233	0.106395	38.1032	-0.561228	0.263541	-2.12956	0.0332076	0.142605	38.1032	0.595529	0.394522	1.5095	0.131172	0.380287	38.1032	-0.248906	0.378134	-0.658249	0.510378	0.999968
ANKS3	321.83	0.181632	0.0815917	2.2261	0.0260072	0.0694198	321.83	0.471138	0.131339	3.58719	0.000334257	0.00291772	321.83	0.0271135	0.131679	0.205906	0.836864	0.974563	321.83	-0.0982319	0.142046	-0.69155	0.48922	0.708154	321.83	0.00778868	0.21185	0.036765	0.970672	0.995895	321.83	0.0970004	0.2037	0.476192	0.633938	0.999968
ANKS4B	509.354	0.165923	0.181625	0.913545	0.360956	0.514084	509.354	-0.548841	0.356253	-1.54059	0.123416	0.284046	509.354	-1.41164	0.293652	-4.80718	1.53074e-06	3.70637e-05	509.354	0.0978897	0.314927	0.310833	0.755928	0.86526	509.354	-1.37763	0.469335	-2.93528	0.00333247	0.033923	509.354	-1.26421	0.45059	-2.80567	0.00502123	0.148526
ANKS6	723.195	-0.000276937	0.0902909	-0.00306716	0.997553	0.99858	723.195	0.229405	0.147257	1.55786	0.119267	0.27738	723.195	-0.397935	0.145991	-2.72574	0.00641574	0.0327408	723.195	-0.0835794	0.157164	-0.531797	0.594866	0.79701	723.195	-0.107173	0.23519	-0.455686	0.648616	0.910562	723.195	-0.342593	0.226155	-1.51486	0.129809	0.887466
ANKZF1	843.653	0.078041	0.0610995	1.27728	0.201504	0.346274	843.653	0.00749784	0.0986508	0.0760038	0.939416	0.974903	843.653	0.0944143	0.0988876	0.954764	0.339697	0.572899	843.653	0.152346	0.106592	1.42925	0.152933	0.370005	843.653	-0.235683	0.159347	-1.47906	0.139125	0.392743	843.653	0.1391	0.153308	0.90732	0.364237	0.999968
ANLN	1251.7	0.0620508	0.118111	0.52536	0.599333	0.701294	1251.7	0.197284	0.19024	1.03703	0.299722	0.526585	1251.7	0.652472	0.190876	3.4183	0.000630135	0.00530353	1251.7	0.407384	0.205318	1.98416	0.0472377	0.179205	1251.7	-0.125468	0.306917	-0.408803	0.682684	0.929401	1251.7	0.442787	0.295376	1.49906	0.133858	0.894748
ANO10	775.718	0.053553	0.0639398	0.837554	0.402281	0.54407	775.718	0.162585	0.102992	1.57863	0.114422	0.268833	775.718	0.0474968	0.103549	0.45869	0.646456	0.849647	775.718	-0.12921	0.111542	-1.15839	0.246704	0.481386	775.718	-0.267125	0.16695	-1.60003	0.109592	0.339295	775.718	-0.467985	0.160413	-2.91738	0.00352984	0.11564
ANO1	1898.06	-0.65411	0.163343	-4.00452	6.21437e-05	0.000495064	1898.06	0.0536311	0.262399	0.204388	0.83805	0.948716	1898.06	-0.775737	0.263427	-2.94479	0.00323177	0.0193206	1898.06	0.0665866	0.283301	0.235038	0.814179	0.903512	1898.06	1.9772	0.422459	4.68022	2.8657e-06	0.000170522	1898.06	0.386916	0.405797	0.953471	0.340351	0.999968
ANO2	23.4552	-0.252678	0.163748	-1.54309	0.12281	0.235467	23.4552	0.967922	0.2471	3.91713	8.96088e-05	0.000972563	23.4552	-0.105594	0.259577	-0.406793	0.68416	0.876796	23.4552	-0.390877	0.279437	-1.3988	0.161873	0.382475	23.4552	-1.02021	0.417339	-2.44457	0.0145026	0.0933451	23.4552	-0.166722	0.398763	-0.418099	0.675875	0.999968
ANO3	26.2434	-0.663152	0.240702	-2.75508	0.00586781	0.0208972	26.2434	3.64331	0.383157	9.50865	1.93148e-21	3.82733e-19	26.2434	-0.274709	0.366055	-0.750458	0.452979	0.686376	26.2434	1.14295	0.405503	2.81861	0.00482326	0.04166	26.2434	0.696314	0.5945	1.17126	0.241495	0.546624	26.2434	-0.572681	0.567985	-1.00827	0.313326	0.999968
ANO4	13.961	-1.55599	0.212115	-7.33558	2.20771e-13	1.38644e-11	13.961	-1.98837	0.330036	-6.02471	1.69415e-09	6.74027e-08	13.961	1.25912	0.325542	3.86777	0.000109833	0.00127845	13.961	-0.398519	0.37334	-1.06744	0.285772	0.5114	13.961	-0.203526	0.516203	-0.394275	0.693378	0.93664	13.961	0.302736	0.500154	0.605284	0.54499	0.999968
ANO5	81.0889	-0.964773	0.207284	-4.65434	3.25018e-06	4.02525e-05	81.0889	-2.01608	0.33028	-6.10413	1.03361e-09	4.32293e-08	81.0889	-0.411653	0.331906	-1.24027	0.214876	0.425582	81.0889	-0.84142	0.35652	-2.36009	0.0182704	0.0972609	81.0889	-0.519563	0.529875	-0.980539	0.32682	0.642682	81.0889	-0.391937	0.508761	-0.770375	0.441078	0.999968
ANO6	1947.08	-0.0576845	0.0732094	-0.787938	0.430733	0.571844	1947.08	-0.078873	0.117915	-0.668895	0.503563	0.738045	1947.08	0.119639	0.118369	1.01073	0.312145	0.542673	1947.08	0.0455769	0.127399	0.357749	0.720531	0.843473	1947.08	-0.12647	0.190979	-0.662218	0.507831	0.808917	1947.08	-0.162681	0.18342	-0.886931	0.375116	0.999968
ANO7	115.27	-1.37692	0.18226	-7.55469	4.19856e-14	3.1048e-12	115.27	-0.969014	0.293698	-3.29936	0.000969057	0.00693445	115.27	-0.625946	0.295291	-2.11976	0.0340261	0.115246	115.27	-1.56732	0.316803	-4.9473	7.52487e-07	4.11749e-05	115.27	-0.381911	0.473726	-0.806187	0.420135	0.732343	115.27	-1.1999	0.452075	-2.65421	0.00794946	0.200728
ANO8	320.707	-0.100555	0.0899271	-1.11818	0.263488	0.424384	320.707	-0.161025	0.144403	-1.11511	0.264805	0.484854	320.707	-0.317364	0.144875	-2.1906	0.0284806	0.101632	320.707	0.0427413	0.156401	0.27328	0.784638	0.884875	320.707	-0.569008	0.233247	-2.43952	0.014707	0.0942447	320.707	0.0604662	0.224542	0.269287	0.787709	0.999968
ANO9	1283.78	0.866713	0.124739	6.9482	3.69981e-12	1.88312e-10	1283.78	-0.177189	0.2011	-0.881096	0.378266	0.612828	1283.78	0.0673719	0.201644	0.334112	0.738295	0.91519	1283.78	0.129266	0.216873	0.596044	0.551146	0.761656	1283.78	-0.513605	0.324116	-1.58463	0.11305	0.34567	1283.78	-0.586649	0.311588	-1.88277	0.059731	0.648491
ANP32A	3058.36	0.0178062	0.0535807	0.332325	0.739644	0.816758	3058.36	-0.0809176	0.0863424	-0.937171	0.348671	0.581981	3058.36	-0.0240557	0.0866867	-0.277502	0.781395	0.942367	3058.36	0.258855	0.0933323	2.77347	0.00554612	0.0456805	3058.36	0.412971	0.139793	2.95415	0.00313529	0.0326153	3058.36	0.0559717	0.134486	0.416189	0.677272	0.999968
ANP32B	4174.03	-0.0564425	0.0609199	-0.926503	0.354184	0.514084	4174.03	0.158048	0.0982348	1.60888	0.107642	0.257982	4174.03	-0.0300497	0.0985737	-0.304845	0.760484	0.927985	4174.03	0.041484	0.106076	0.391079	0.695739	0.827556	4174.03	0.445724	0.158941	2.80434	0.00504193	0.0452333	4174.03	-0.0106496	0.152875	-0.0696623	0.944462	0.999968
ANP32C	4.56165	0.0046538	0.100089	0.0464967	0.962914	0.976844	4.56165	-0.167977	0.173961	-0.965601	0.334244	0.566464	4.56165	-0.0533756	0.154934	-0.344506	0.730466	0.910011	4.56165	0.263149	0.150632	1.74696	0.0806442	0.251695	4.56165	1.01973	0.263092	3.87595	0.000106209	0.00292542	4.56165	-0.136302	0.285217	-0.477889	0.632729	0.999968
ANP32D	1.39541	0.0475994	0.141689	0.335943	0.736914	0.814757	1.39541	-0.100609	0.261353	-0.384955	0.700271	0.895353	1.39541	-0.144353	0.233396	-0.618492	0.536251	0.760378	1.39541	-0.134808	0.275021	-0.490175	0.62401	0.818407	1.39541	0.275767	0.408559	0.674974	0.499692	0.802859	1.39541	-0.161197	0.396776	-0.406268	0.684545	0.999968
ANP32E	1765.84	-0.335058	0.0955492	-3.50665	0.000453782	0.00257699	1765.84	0.530834	0.153944	3.44823	0.000564265	0.00446901	1765.84	0.489306	0.154379	3.16951	0.00152695	0.0107754	1765.84	0.0676547	0.166171	0.407139	0.683906	0.821081	1765.84	0.110942	0.248617	0.446236	0.655427	0.914126	1765.84	0.169984	0.239228	0.710553	0.477361	0.999968
ANPEP	4357.28	-1.23796	0.249889	-4.95403	7.26926e-07	1.08852e-05	4357.28	0.551843	0.399764	1.38042	0.167457	0.351697	4357.28	-0.384732	0.401222	-0.958899	0.337609	0.570367	4357.28	0.297207	0.431087	0.689437	0.490549	0.709174	4357.28	1.4083	0.637952	2.20754	0.0272765	0.141585	4357.28	0.128145	0.612157	0.209333	0.834188	0.999968
ANTXR1	3602.1	-0.494217	0.141981	-3.48087	0.00049979	0.00278764	3602.1	0.974362	0.228335	4.26724	1.97905e-05	0.000274218	3602.1	0.108914	0.229138	0.47532	0.634559	0.84056	3602.1	-0.509999	0.246559	-2.06847	0.038596	0.157165	3602.1	0.0692008	0.368195	0.187946	0.850919	0.995895	3602.1	0.193484	0.353725	0.546991	0.584385	0.999968
ANTXR2	1471.69	-0.538943	0.105269	-5.11968	3.06057e-07	5.07443e-06	1471.69	0.181478	0.16975	1.06909	0.285029	0.509452	1471.69	-0.232675	0.170099	-1.36788	0.171351	0.365019	1471.69	-0.466556	0.183058	-2.54868	0.0108132	0.069511	1471.69	0.338436	0.274304	1.2338	0.217279	0.513389	1471.69	0.0194486	0.263198	0.0738934	0.941095	0.999968
ANTXRL	160.795	-0.235653	0.277422	-0.849438	0.395638	0.537905	160.795	-0.370138	0.482033	-0.767868	0.442566	0.679411	160.795	0.163998	0.505675	0.324315	0.7457	0.919712	160.795	0.323735	0.543651	0.595482	0.551521	0.761775	160.795	1.47443	0.7792	1.89224	0.0584588	0.23231	160.795	-0.180249	0.767676	-0.234799	0.814365	0.999968
ZFAND4	139.917	0.098105	0.0779098	1.25921	0.207954	0.355056	139.917	-0.0983464	0.123364	-0.797203	0.425333	0.661845	139.917	0.17735	0.125202	1.41651	0.156625	0.34215	139.917	-0.230562	0.134075	-1.71965	0.0854967	0.260211	139.917	0.171427	0.201569	0.850464	0.395067	0.70849	139.917	-0.0946618	0.194429	-0.486872	0.626349	0.999968
ANXA10	428.3	-0.544186	0.301874	-1.80269	0.0714368	0.154632	428.3	0.393056	0.52081	0.7547	0.450429	0.687007	428.3	-2.65362	0.48259	-5.49871	3.82584e-08	1.54625e-06	428.3	-1.06466	0.518019	-2.05525	0.0398544	0.160535	428.3	-1.68742	0.76335	-2.21055	0.0270669	0.140892	428.3	-0.171852	0.73056	-0.235233	0.814028	0.999968
ANXA11	6155.68	-0.165971	0.0681372	-2.43584	0.0148573	0.0444127	6155.68	-0.234453	0.109836	-2.13457	0.0327964	0.107651	6155.68	-0.311982	0.110183	-2.83149	0.00463323	0.025497	6155.68	0.044652	0.118623	0.376419	0.706605	0.834137	6155.68	0.0841303	0.177679	0.473495	0.63586	0.902434	6155.68	0.0381417	0.170838	0.223263	0.823331	0.999968
ANXA1	4751.39	-0.432502	0.150553	-2.87276	0.00406907	0.0155091	4751.39	0.513816	0.242077	2.12253	0.0337933	0.110242	4751.39	0.445863	0.242859	1.83589	0.0663735	0.187499	4751.39	1.18346	0.261313	4.52891	5.9288e-06	0.000237735	4751.39	0.899039	0.389902	2.30581	0.0211213	0.119713	4751.39	0.230958	0.374671	0.616428	0.537612	0.999968
ANXA13	391.819	-0.868999	0.228631	-3.80088	0.000144182	0.000994849	391.819	-1.09443	0.376976	-2.90319	0.00369383	0.0201634	391.819	-0.54557	0.369659	-1.47587	0.139979	0.316861	391.819	0.540681	0.395114	1.36842	0.171181	0.39658	391.819	1.45959	0.587872	2.48283	0.0130342	0.0871159	391.819	-1.23446	0.562382	-2.19505	0.0281598	0.443815
ANXA2	20083.4	-0.146743	0.0913148	-1.607	0.108054	0.213513	20083.4	-0.0196639	0.147076	-0.133699	0.893641	0.955783	20083.4	-0.270737	0.147592	-1.83436	0.0666001	0.187857	20083.4	0.203368	0.158878	1.28003	0.200534	0.435203	20083.4	0.221234	0.237793	0.930367	0.352181	0.66614	20083.4	-0.0135353	0.228611	-0.0592065	0.952788	0.999968
ANXA2P1	129.133	-0.0732674	0.107231	-0.683264	0.49444	0.610675	129.133	-0.0176639	0.174108	-0.101453	0.91919	0.966122	129.133	-0.254132	0.172686	-1.47164	0.141118	0.318443	129.133	0.0638729	0.186128	0.343167	0.731473	0.850579	129.133	0.137004	0.279118	0.490848	0.623534	0.893954	129.133	-0.148862	0.266851	-0.557847	0.576949	0.999968
ANXA2P2	6839.78	-0.126943	0.0908702	-1.39697	0.162422	0.293678	6839.78	-0.160324	0.146377	-1.09529	0.273391	0.495386	6839.78	-0.282271	0.14687	-1.92191	0.0546168	0.162948	6839.78	0.144861	0.158109	0.916213	0.359555	0.589724	6839.78	0.0186639	0.236647	0.0788681	0.937138	0.995895	6839.78	-0.0134281	0.227491	-0.059027	0.952931	0.999968
ANXA2P3	15.5752	0.101416	0.142708	0.710655	0.477298	0.595492	15.5752	-0.271791	0.239367	-1.13546	0.256184	0.47401	15.5752	-0.421264	0.22034	-1.91188	0.055891	0.165636	15.5752	0.731476	0.245214	2.98301	0.00285427	0.0291701	15.5752	1.26978	0.37097	3.42286	0.000619653	0.0104163	15.5752	-1.05457	0.347975	-3.03059	0.0024408	0.0871889
ANXA3	1752.55	0.210942	0.128729	1.63864	0.101288	0.203303	1752.55	0.00517129	0.207594	0.0249106	0.980126	0.990904	1752.55	-0.177287	0.207903	-0.852741	0.393803	0.62921	1752.55	-0.00754263	0.223694	-0.0337185	0.973102	0.985313	1752.55	0.0975808	0.334221	0.291965	0.770313	0.976649	1752.55	0.0624528	0.321213	0.194428	0.845841	0.999968
ANXA4	6278.03	0.0656033	0.0846326	0.775154	0.438249	0.571844	6278.03	0.0754067	0.136484	0.552494	0.58061	0.803271	6278.03	-0.583874	0.136836	-4.26695	1.98162e-05	0.00031016	6278.03	0.372639	0.147274	2.53025	0.0113981	0.0718451	6278.03	0.298485	0.220467	1.35388	0.175775	0.453266	6278.03	-0.311123	0.211952	-1.46789	0.142133	0.917536
ANXA5	6018.78	-0.148672	0.0749975	-1.98236	0.0474394	0.111987	6018.78	-0.141966	0.120799	-1.17523	0.239905	0.452738	6018.78	-0.0846721	0.12122	-0.698497	0.484866	0.714803	6018.78	-0.104994	0.130505	-0.804518	0.421098	0.648063	6018.78	0.00441827	0.195452	0.0226054	0.981965	0.995895	6018.78	0.0169465	0.1879	0.0901889	0.928137	0.999968
ANXA6	3275.68	0.0221233	0.0962156	0.229934	0.818143	0.875769	3275.68	-0.571384	0.154868	-3.68948	0.00022471	0.00208375	3275.68	-0.189459	0.155481	-1.21853	0.223022	0.436421	3275.68	-0.41539	0.16735	-2.48215	0.0130591	0.0783216	3275.68	0.0735653	0.250511	0.293661	0.769017	0.975551	3275.68	-0.0314148	0.240718	-0.130504	0.896167	0.999968
ANXA7	2962.68	0.00202546	0.0489241	0.0413999	0.966977	0.979454	2962.68	-0.110786	0.0788128	-1.40569	0.159816	0.340841	2962.68	0.143985	0.0791147	1.81995	0.0687665	0.192158	2962.68	-0.0110987	0.0851859	-0.130288	0.896339	0.947128	2962.68	0.0270925	0.12771	0.212142	0.831997	0.995895	2962.68	0.0825326	0.122767	0.672269	0.501412	0.999968
ANXA8	280.331	1.59665	0.298838	5.34288	9.14838e-08	1.77489e-06	280.331	1.73567	0.470519	3.68883	0.000225284	0.00208813	280.331	-0.348282	0.471474	-0.73871	0.460083	0.69342	280.331	3.91745	0.508056	7.71067	1.25156e-14	1.77391e-12	280.331	2.4595	0.745311	3.29996	0.000966989	0.0144482	280.331	1.50749	0.71448	2.10992	0.0348655	0.492475
ANXA8L1	1.46337	0.00363743	0.161621	0.0225059	0.982044	0.98873	1.46337	0.273778	0.271838	1.00714	0.313869	0.542939	1.46337	0.122916	0.285773	0.430119	0.667109	0.864599	1.46337	-0.417726	0.263708	-1.58405	0.113183	0.308538	1.46337	0.722716	0.382914	1.88741	0.0591048	0.233865	1.46337	1.34136	0.37633	3.56431	0.000364819	0.0206832
ANXA9	318.115	0.765694	0.144282	5.30691	1.11502e-07	2.09554e-06	318.115	0.207564	0.230308	0.901244	0.367458	0.601537	318.115	-0.051357	0.232596	-0.2208	0.825248	0.967983	318.115	0.689244	0.249824	2.75892	0.00579932	0.047082	318.115	-0.177431	0.371934	-0.477049	0.633327	0.900843	318.115	0.0857727	0.357254	0.240089	0.810262	0.999968
AOAH	260.966	0.688467	0.148533	4.63512	3.56736e-06	4.37034e-05	260.966	0.550883	0.23985	2.29678	0.0216313	0.0787541	260.966	0.108618	0.239968	0.452636	0.650811	0.852713	260.966	0.109406	0.258477	0.423271	0.672098	0.821081	260.966	-1.45925	0.387187	-3.76884	0.000164011	0.00404949	260.966	-0.0355133	0.370264	-0.0959135	0.923589	0.999968
AOC2	17.0514	-0.519164	0.127579	-4.06936	4.71419e-05	0.000394007	17.0514	0.168596	0.202637	0.832009	0.405404	0.64112	17.0514	1.0523	0.200544	5.24722	1.54408e-07	5.24123e-06	17.0514	0.103379	0.218245	0.473682	0.635727	0.821081	17.0514	0.169197	0.320824	0.527383	0.597927	0.877686	17.0514	0.00588589	0.309324	0.0190283	0.984819	0.999968
AOC3	933.831	-0.413363	0.157826	-2.61911	0.00881602	0.0290124	933.831	0.426309	0.253754	1.68001	0.0929562	0.232024	933.831	-0.346603	0.254465	-1.36209	0.17317	0.367708	933.831	-0.59161	0.273749	-2.16114	0.0306844	0.135891	933.831	-0.11814	0.410304	-0.287932	0.773398	0.978555	933.831	-0.293835	0.392323	-0.748961	0.453881	0.999968
AOX1	200.57	-0.163039	0.208826	-0.78074	0.434955	0.571844	200.57	-0.576367	0.333077	-1.73043	0.0835531	0.214884	200.57	1.12845	0.33464	3.37212	0.000745932	0.00606311	200.57	-0.408316	0.360109	-1.13387	0.256849	0.481386	200.57	-1.04891	0.537613	-1.95105	0.0510511	0.213078	200.57	0.202979	0.512868	0.395772	0.692273	0.999968
AOX2P	1.44537	-0.133821	0.151333	-0.884279	0.376545	0.521963	1.44537	-0.631621	0.18155	-3.47904	0.000503209	0.00407559	1.44537	0.192	0.257164	0.746605	0.455302	0.688768	1.44537	-0.174443	0.254672	-0.68497	0.493363	0.712182	1.44537	0.0141764	0.445614	0.0318131	0.974621	0.995895	1.44537	-0.40675	0.387102	-1.05076	0.29337	0.999968
AP1AR	732.198	0.087661	0.0660393	1.32741	0.184375	0.323595	732.198	0.0554009	0.106406	0.520653	0.602608	0.821537	732.198	-0.00213792	0.107099	-0.0199621	0.984074	0.996257	732.198	0.0546888	0.115081	0.475221	0.63463	0.821081	732.198	0.127941	0.172566	0.741406	0.458448	0.765893	732.198	-0.086122	0.166009	-0.51878	0.603914	0.999968
AP1B1	3118.21	0.0211764	0.0604508	0.350308	0.726107	0.805802	3118.21	0.0229065	0.0974174	0.235138	0.814102	0.948716	3118.21	-0.103893	0.097746	-1.06288	0.287834	0.515053	3118.21	0.0836909	0.105264	0.795058	0.42658	0.653249	3118.21	0.07608	0.15767	0.482528	0.629431	0.898091	3118.21	-0.0752326	0.151621	-0.496187	0.619762	0.999968
AP1G1	2429.7	-0.0579912	0.0538934	-1.07604	0.281912	0.446586	2429.7	-0.30837	0.0867968	-3.55279	0.000381174	0.00325346	2429.7	0.00714941	0.0871419	0.0820433	0.934612	0.990283	2429.7	0.00949773	0.0938403	0.101212	0.919382	0.9586	2429.7	-0.540946	0.140675	-3.84536	0.000120374	0.00323268	2429.7	-0.122091	0.135232	-0.902822	0.36662	0.999968
AP1G2	1766.87	-0.011746	0.0742892	-0.158112	0.874369	0.917242	1766.87	0.0170814	0.1197	0.142701	0.886526	0.953941	1766.87	-0.00930819	0.120127	-0.0774862	0.938237	0.990283	1766.87	0.268337	0.129364	2.07428	0.0380536	0.155844	1766.87	-0.11504	0.193576	-0.594289	0.552319	0.845164	1766.87	-0.00743576	0.186167	-0.0399414	0.96814	0.999968
AP1M1	933.562	0.20446	0.0576571	3.54614	0.000390924	0.0022725	933.562	0.120151	0.0927714	1.29513	0.195276	0.393249	933.562	-0.0388552	0.0930702	-0.417483	0.676325	0.871342	933.562	0.0960412	0.100334	0.957218	0.338457	0.567099	933.562	0.225669	0.150346	1.501	0.133356	0.383664	933.562	0.0834677	0.144361	0.578188	0.563137	0.999968
AP1M2	2582.94	0.136201	0.0718763	1.89494	0.0581	0.131524	2582.94	-0.148837	0.115804	-1.28525	0.198704	0.398266	2582.94	-0.105204	0.116293	-0.904643	0.365654	0.600886	2582.94	0.341537	0.125188	2.72819	0.00636829	0.0500295	2582.94	0.290746	0.187432	1.55121	0.120851	0.360084	2582.94	-0.135341	0.180246	-0.750864	0.452734	0.999968
AP1S1	1795.59	0.23651	0.0825742	2.86421	0.00418045	0.0158514	1795.59	-0.112139	0.133134	-0.842301	0.399619	0.634874	1795.59	0.356544	0.133608	2.66859	0.00761698	0.0374248	1795.59	0.506562	0.14382	3.5222	0.000427984	0.00763418	1795.59	0.272241	0.215296	1.2645	0.206051	0.496693	1795.59	-0.135738	0.207019	-0.655676	0.512033	0.999968
AP1S2	299.635	-0.062187	0.102995	-0.603787	0.545985	0.655928	299.635	0.408772	0.165614	2.46823	0.0135784	0.0556443	299.635	0.106739	0.16608	0.642692	0.520424	0.745712	299.635	-0.115099	0.178674	-0.644182	0.519457	0.734174	299.635	0.0890164	0.267842	0.332347	0.739627	0.961044	299.635	-0.0660256	0.257145	-0.256764	0.797361	0.999968
AP1S3	447.8	-0.0747631	0.0949762	-0.787177	0.431178	0.571844	447.8	-0.396791	0.15368	-2.58193	0.00982506	0.0434894	447.8	-0.252793	0.153413	-1.6478	0.0993943	0.249873	447.8	0.159738	0.165119	0.967412	0.333338	0.562067	447.8	0.012397	0.247227	0.0501443	0.960007	0.995895	447.8	0.173134	0.237422	0.729228	0.465862	0.999968
AP2A1	2452.29	0.109996	0.0583913	1.88378	0.0595949	0.134223	2452.29	-0.086322	0.0941095	-0.917251	0.359011	0.593025	2452.29	-0.00967574	0.094461	-0.102431	0.918415	0.990281	2452.29	-0.0358549	0.1017	-0.352556	0.724422	0.845995	2452.29	-0.200446	0.152384	-1.3154	0.188376	0.472319	2452.29	-0.00889121	0.146477	-0.0607002	0.951598	0.999968
AP2A2	1871.09	0.0484586	0.0539124	0.898839	0.368739	0.514384	1871.09	-0.394907	0.0868377	-4.54765	5.42483e-06	8.91284e-05	1871.09	-0.15203	0.08713	-1.74486	0.0810086	0.2161	1871.09	0.0294136	0.0938813	0.313306	0.754048	0.864322	1871.09	-0.162813	0.140636	-1.15769	0.246992	0.552813	1871.09	-0.308693	0.135192	-2.28337	0.0224089	0.387892
AP2B1	7548.91	-0.0516265	0.0641202	-0.805152	0.420732	0.562059	7548.91	-0.383285	0.103303	-3.71028	0.000207031	0.00194758	7548.91	0.151523	0.1037	1.46117	0.14397	0.32262	7548.91	0.0424023	0.111639	0.379818	0.704081	0.832776	7548.91	0.183301	0.16725	1.09597	0.273092	0.583125	7548.91	0.0282855	0.160821	0.175882	0.860386	0.999968
AP2M1	6134.82	0.00701352	0.0578513	0.121234	0.903506	0.938226	6134.82	0.116905	0.0932136	1.25417	0.209781	0.412449	6134.82	0.135876	0.0935564	1.45234	0.146407	0.326242	6134.82	0.297626	0.10074	2.9544	0.00313277	0.0310518	6134.82	-0.0752018	0.150877	-0.498431	0.618181	0.891309	6134.82	0.149162	0.145105	1.02796	0.303969	0.999968
AP2S1	1736.13	0.0460119	0.0682056	0.674606	0.499926	0.615484	1736.13	0.355579	0.109929	3.23464	0.00121798	0.00831958	1736.13	0.0612141	0.110333	0.554811	0.579024	0.796127	1736.13	0.139756	0.118752	1.17687	0.239246	0.481386	1736.13	0.359002	0.177825	2.01885	0.0435032	0.192353	1736.13	-0.103623	0.171015	-0.60593	0.544561	0.999968
AP3B1	1487.91	-0.0664403	0.0517568	-1.2837	0.199247	0.343465	1487.91	-0.105281	0.0833787	-1.26268	0.206705	0.408407	1487.91	-0.159626	0.0837494	-1.906	0.0566505	0.167183	1487.91	-0.0234094	0.0901	-0.259816	0.795006	0.891885	1487.91	-0.026204	0.135137	-0.193907	0.846249	0.995895	1487.91	-0.147894	0.129913	-1.1384	0.254952	0.999968
AP3B2	44.4907	2.07873	0.251136	8.2773	1.26002e-16	1.46119e-14	44.4907	-2.11341	0.388672	-5.43753	5.40247e-08	1.57296e-06	44.4907	-0.229626	0.393638	-0.583342	0.559663	0.779495	44.4907	0.428126	0.42746	1.00156	0.316557	0.54495	44.4907	-0.449977	0.628918	-0.715477	0.474314	0.781273	44.4907	0.432007	0.598085	0.722317	0.4701	0.999968
AP3D1	4052.64	0.118436	0.0574064	2.06312	0.0391015	0.0962526	4052.64	-0.3551	0.0925156	-3.83827	0.000123905	0.00127787	4052.64	-0.11334	0.0928487	-1.22069	0.222202	0.435628	4052.64	-0.0874507	0.0999644	-0.874819	0.381673	0.61011	4052.64	-0.0733528	0.149805	-0.489656	0.624377	0.894472	4052.64	-0.24869	0.144025	-1.72671	0.0842196	0.76335
AP3M1	1456.83	-0.00098299	0.0505444	-0.019448	0.984484	0.989839	1456.83	-0.0405573	0.0814049	-0.498218	0.618331	0.834682	1456.83	0.0759752	0.0818012	0.928779	0.353004	0.587033	1456.83	-0.0506857	0.0879843	-0.576077	0.564563	0.772508	1456.83	-0.113534	0.132148	-0.859144	0.390261	0.703701	1456.83	-0.0835007	0.127026	-0.657353	0.510954	0.999968
AP3M2	568.251	-0.0117198	0.0803515	-0.145857	0.884034	0.924483	568.251	0.108651	0.129115	0.841502	0.400067	0.635239	568.251	-0.0783397	0.12983	-0.603402	0.546242	0.768829	568.251	0.275698	0.139907	1.97058	0.0487715	0.18305	568.251	0.324613	0.209372	1.55041	0.121042	0.360443	568.251	0.211968	0.201038	1.05437	0.291713	0.999968
AP3S1	1211.39	-0.253762	0.0654483	-3.87728	0.00010563	0.000768048	1211.39	0.3483	0.105604	3.29816	0.000973203	0.0069573	1211.39	0.108913	0.105935	1.02811	0.303898	0.533369	1211.39	0.0447943	0.114034	0.392817	0.694455	0.826462	1211.39	0.109715	0.170843	0.642197	0.520746	0.819792	1211.39	-0.0744963	0.164188	-0.453727	0.650026	0.999968
AP3S2	1451.92	-0.0562381	0.0546403	-1.02924	0.303366	0.47028	1451.92	-0.0534144	0.087992	-0.607037	0.543827	0.773269	1451.92	-0.212205	0.0883348	-2.40229	0.0162929	0.0667746	1451.92	-0.0577665	0.0951653	-0.607012	0.543843	0.755708	1451.92	0.0455239	0.142673	0.319078	0.749667	0.965941	1451.92	-0.166704	0.137063	-1.21626	0.223887	0.999968
AP4B1	485.058	0.0989819	0.0619805	1.59698	0.11027	0.21655	485.058	0.00177142	0.100268	0.0176668	0.985905	0.99394	485.058	0.110087	0.100391	1.09658	0.272823	0.497438	485.058	-0.0538753	0.107744	-0.500029	0.617055	0.812679	485.058	-0.0545866	0.161179	-0.338671	0.734858	0.958774	485.058	0.0696647	0.155329	0.448497	0.653795	0.999968
AP4E1	298.913	-0.0758343	0.060353	-1.25651	0.208931	0.356395	298.913	-0.181626	0.0966029	-1.88013	0.0600906	0.168979	298.913	0.0151082	0.0973295	0.155228	0.876642	0.990281	298.913	-0.023162	0.10463	-0.221371	0.824804	0.910205	298.913	0.084309	0.157553	0.535115	0.59257	0.874512	298.913	-0.0558148	0.15094	-0.369782	0.711545	0.999968
AP4M1	496.767	0.350041	0.0622449	5.6236	1.87017e-08	4.38235e-07	496.767	-0.0666938	0.10022	-0.665475	0.505747	0.739896	496.767	0.276628	0.100783	2.74479	0.00605496	0.0313262	496.767	0.534725	0.108552	4.92596	8.39469e-07	4.49285e-05	496.767	0.0429346	0.162292	0.264552	0.791355	0.986391	496.767	0.134667	0.156272	0.861747	0.388827	0.999968
AP4S1	68.628	-0.121758	0.0824033	-1.47758	0.139519	0.260339	68.628	0.0353293	0.130066	0.271625	0.785911	0.948716	68.628	0.679476	0.130388	5.21118	1.87648e-07	6.2376e-06	68.628	-0.021426	0.140942	-0.152019	0.879172	0.938221	68.628	0.250987	0.20992	1.19563	0.231839	0.533693	68.628	0.0265751	0.202177	0.131445	0.895424	0.999968
APAF1	751.376	-0.0427878	0.0643209	-0.665224	0.505907	0.620683	751.376	-0.0420497	0.103929	-0.404599	0.685772	0.884955	751.376	0.0869912	0.104246	0.834481	0.40401	0.63942	751.376	-0.10299	0.112017	-0.919419	0.357877	0.588087	751.376	-0.543239	0.167941	-3.2347	0.00121769	0.0170694	751.376	-0.281026	0.161614	-1.73888	0.0820566	0.755725
APBA1	140.962	-0.6164	0.117661	-5.23878	1.61645e-07	2.89148e-06	140.962	-0.458414	0.189647	-2.41719	0.0156407	0.0617579	140.962	0.05234	0.190006	0.275465	0.782959	0.943396	140.962	-0.551671	0.204655	-2.69562	0.00702587	0.0529617	140.962	-0.167553	0.308328	-0.543424	0.586838	0.871234	140.962	-0.481422	0.293614	-1.63964	0.10108	0.817691
APBA2	147.119	-0.410728	0.149474	-2.74783	0.00599912	0.0212499	147.119	0.504132	0.240839	2.09323	0.0363286	0.116254	147.119	0.442058	0.239935	1.84241	0.0654155	0.185615	147.119	-0.412086	0.25911	-1.59039	0.111747	0.306362	147.119	1.149	0.387865	2.96238	0.00305275	0.0320507	147.119	0.282066	0.370804	0.760687	0.446844	0.999968
APBA3	302.949	0.185893	0.0679742	2.73476	0.00624254	0.0219559	302.949	-0.112975	0.109844	-1.0285	0.303714	0.530674	302.949	0.0417063	0.110057	0.378952	0.704724	0.89205	302.949	0.151884	0.118639	1.28023	0.200465	0.435203	302.949	0.0956574	0.177268	0.539619	0.58946	0.87255	302.949	-0.200092	0.170314	-1.17484	0.240057	0.999968
APBB1	353.273	-0.0106212	0.124817	-0.0850937	0.932187	0.957906	353.273	-0.749019	0.199883	-3.74728	0.00017876	0.00172041	353.273	0.0497911	0.200763	0.24801	0.804127	0.955813	353.273	-0.286764	0.21622	-1.32626	0.184754	0.414832	353.273	-0.676588	0.323414	-2.09202	0.0364366	0.17155	353.273	0.250546	0.310126	0.807884	0.419157	0.999968
APBB1IP	238.53	-0.398769	0.128972	-3.09191	0.00198875	0.0086713	238.53	0.449418	0.206805	2.17315	0.0297694	0.100147	238.53	-0.248961	0.207122	-1.202	0.229363	0.444484	238.53	0.0295907	0.222937	0.132731	0.894406	0.946336	238.53	0.0573299	0.335489	0.170885	0.864314	0.995895	238.53	0.355219	0.32042	1.10861	0.2676	0.999968
APBB2	1237.31	-0.0900476	0.0814025	-1.1062	0.26864	0.430771	1237.31	-0.222771	0.130856	-1.70242	0.0886771	0.224553	1237.31	-0.00669595	0.131581	-0.0508883	0.959415	0.990786	1237.31	-0.0282807	0.141586	-0.199741	0.841683	0.918895	1237.31	0.365328	0.212352	1.72039	0.085362	0.293356	1237.31	0.0220494	0.203719	0.108234	0.91381	0.999968
APBB3	235.856	-0.0261034	0.0864529	-0.301938	0.762699	0.83399	235.856	0.184048	0.13885	1.32552	0.185	0.378118	235.856	-0.0424505	0.139317	-0.304706	0.76059	0.928014	235.856	-0.114441	0.150489	-0.760457	0.446981	0.67164	235.856	-0.21968	0.224085	-0.980342	0.326918	0.642723	235.856	0.159403	0.215953	0.738139	0.46043	0.999968
APC2	18.1869	-0.411997	0.145247	-2.83653	0.00456063	0.0170232	18.1869	-0.550344	0.236504	-2.327	0.0199651	0.073847	18.1869	0.430885	0.243278	1.77116	0.0765338	0.207692	18.1869	-0.320387	0.251905	-1.27185	0.203425	0.43897	18.1869	1.22291	0.375772	3.25439	0.00113635	0.0163331	18.1869	-0.321993	0.366739	-0.877988	0.37995	0.999968
APC	688.682	-0.16678	0.0717542	-2.32432	0.0201081	0.0566077	688.682	-0.0903895	0.115357	-0.783561	0.433298	0.669768	688.682	-0.188786	0.115905	-1.62879	0.103357	0.256882	688.682	-0.214385	0.124662	-1.71973	0.0854817	0.260211	688.682	-0.189066	0.187091	-1.01056	0.312229	0.627223	688.682	-0.102842	0.179683	-0.572351	0.567084	0.999968
APCDD1	1243.74	0.949223	0.17718	5.35739	8.44335e-08	1.65224e-06	1243.74	0.121302	0.284943	0.425708	0.670321	0.874145	1243.74	-0.459867	0.285769	-1.60922	0.107568	0.26446	1243.74	1.20519	0.307301	3.92185	8.78714e-05	0.00226446	1243.74	-0.445903	0.457552	-0.974541	0.329788	0.6456	1243.74	-0.0729004	0.439495	-0.165873	0.868257	0.999968
APCDD1L	31.8333	-1.07678	0.207368	-5.19261	2.07369e-07	3.59898e-06	31.8333	0.23748	0.328105	0.723792	0.469193	0.705536	31.8333	1.64749	0.330458	4.98547	6.18105e-07	1.73768e-05	31.8333	-0.317768	0.359055	-0.885012	0.37615	0.60503	31.8333	0.849568	0.54043	1.57202	0.115945	0.351	31.8333	1.30286	0.503748	2.58633	0.00970045	0.229416
APCS	86.8722	-0.384529	0.213329	-1.80252	0.0714638	0.154674	86.8722	-0.0403052	0.426164	-0.0945767	0.924651	0.968164	86.8722	1.39102	0.416342	3.34105	0.000834614	0.0066489	86.8722	-0.470917	0.363806	-1.29442	0.195521	0.429326	86.8722	-0.981609	0.636696	-1.54172	0.123141	0.364406	86.8722	0.439307	0.518285	0.847617	0.396651	0.999968
APEH	2813.45	0.0588462	0.0623339	0.944047	0.345146	0.514084	2813.45	-0.155852	0.100474	-1.55116	0.120863	0.280129	2813.45	-0.0584345	0.100882	-0.579235	0.56243	0.782018	2813.45	0.29062	0.108615	2.67568	0.00745781	0.0548123	2813.45	0.0581195	0.162662	0.357303	0.720865	0.952083	2813.45	-0.00339455	0.156481	-0.021693	0.982693	0.999968
APEX1	3431.07	0.0420079	0.0616096	0.68184	0.49534	0.611437	3431.07	0.106435	0.0992944	1.07191	0.28376	0.508029	3431.07	0.416942	0.0996561	4.18381	2.86663e-05	0.000419411	3431.07	0.455344	0.107323	4.24274	2.20812e-05	0.000709728	3431.07	0.640979	0.160734	3.98783	6.66795e-05	0.00205186	3431.07	0.0738617	0.154596	0.477771	0.632813	0.999968
APEX2	920.568	0.365481	0.0574938	6.35687	2.05909e-10	7.69706e-09	920.568	0.290934	0.092798	3.13513	0.00171775	0.0110007	920.568	0.0558599	0.0931374	0.599758	0.548667	0.770967	920.568	0.261629	0.10028	2.609	0.00908067	0.0621726	920.568	0.118647	0.150021	0.790865	0.429023	0.740854	920.568	-0.0161412	0.144454	-0.111739	0.91103	0.999968
APH1A	5565.24	0.0715413	0.0514318	1.39099	0.164227	0.296181	5565.24	0.170825	0.0828827	2.06104	0.039299	0.123627	5565.24	0.255613	0.0831834	3.07289	0.00211998	0.0139216	5565.24	0.285133	0.0895923	3.18256	0.00145979	0.0186798	5565.24	-0.138213	0.134214	-1.0298	0.303105	0.618067	5565.24	-0.013174	0.129061	-0.102076	0.918696	0.999968
APH1B	348.368	-0.0462622	0.0884101	-0.523268	0.600788	0.702135	348.368	-0.554747	0.141444	-3.92202	8.78094e-05	0.000956345	348.368	-0.307172	0.142293	-2.15872	0.0308717	0.107591	348.368	-0.121835	0.153612	-0.793137	0.427698	0.654224	348.368	-0.0743477	0.23059	-0.322425	0.747131	0.965052	348.368	0.0620346	0.220396	0.281468	0.778351	0.999968
API5	2758.54	-0.00564011	0.0525121	-0.107406	0.914467	0.945344	2758.54	-0.0376758	0.084644	-0.445109	0.656241	0.864121	2758.54	0.0529596	0.0849821	0.623186	0.533163	0.757683	2758.54	0.0226229	0.0914582	0.247358	0.804631	0.89786	2758.54	0.125037	0.137104	0.911987	0.361776	0.675805	2758.54	-0.107335	0.131876	-0.813908	0.415697	0.999968
APIP	538.125	0.112572	0.0893262	1.26024	0.207584	0.354603	538.125	0.0660144	0.144052	0.458269	0.64676	0.856204	538.125	-0.066368	0.144631	-0.458877	0.646322	0.84958	538.125	-0.34074	0.155499	-2.19127	0.0284321	0.129539	538.125	0.171306	0.232888	0.735573	0.461991	0.769031	538.125	-0.435121	0.223963	-1.94283	0.0520367	0.60655
CENPS	302.595	-0.050866	0.0717149	-0.709281	0.47815	0.596227	302.595	-0.163415	0.115315	-1.41712	0.156447	0.335514	302.595	0.109311	0.11579	0.944042	0.345148	0.578744	302.595	0.25678	0.124784	2.0578	0.0396093	0.159874	302.595	0.204803	0.186221	1.09979	0.271424	0.58142	302.595	-0.0142305	0.180267	-0.0789414	0.937079	0.999968
APLF	67.384	0.541064	0.0988153	5.47551	4.36262e-08	9.20798e-07	67.384	0.372114	0.160576	2.31738	0.0204832	0.0754625	67.384	0.131323	0.160441	0.818514	0.413063	0.64836	67.384	0.0456949	0.171978	0.265701	0.790469	0.888929	67.384	0.677078	0.257609	2.62832	0.00858084	0.065471	67.384	-0.0173632	0.247954	-0.0700259	0.944173	0.999968
APLN	226.391	-0.61667	0.148875	-4.14222	3.43967e-05	0.000300916	226.391	-0.655997	0.239397	-2.7402	0.00614018	0.0300891	226.391	0.270075	0.240427	1.12331	0.261304	0.483105	226.391	-0.130195	0.258819	-0.503033	0.614941	0.811204	226.391	0.355345	0.387136	0.91788	0.358682	0.672982	226.391	0.112603	0.373291	0.301649	0.762919	0.999968
APLNR	567.988	-0.490765	0.125976	-3.8957	9.79151e-05	0.000721617	567.988	0.10935	0.202675	0.539533	0.589519	0.811006	567.988	-0.0804019	0.203676	-0.394753	0.693025	0.883654	567.988	-0.558016	0.218776	-2.55063	0.0107529	0.0692895	567.988	0.431245	0.328287	1.31362	0.188974	0.472965	567.988	0.0507859	0.314228	0.161621	0.871604	0.999968
APLP1	244.378	-0.598375	0.198843	-3.00929	0.00261862	0.0108542	244.378	-2.6401	0.315512	-8.36767	5.87667e-17	7.05546e-15	244.378	0.221445	0.317041	0.698475	0.48488	0.714803	244.378	0.719515	0.341519	2.10681	0.0351343	0.147936	244.378	-0.386836	0.506678	-0.763475	0.44518	0.755038	244.378	0.11988	0.486378	0.246476	0.805314	0.999968
APLP2	14865.2	0.0990702	0.0732358	1.35276	0.176134	0.312738	14865.2	-0.491673	0.117982	-4.16735	3.08157e-05	0.000400604	14865.2	0.0854368	0.118398	0.721607	0.470536	0.702534	14865.2	0.221139	0.127483	1.73465	0.0828021	0.255758	14865.2	0.203212	0.190925	1.06436	0.287167	0.599565	14865.2	0.169956	0.183563	0.92587	0.354513	0.999968
APOA1	39.2396	0.698408	0.251052	2.78193	0.00540374	0.0195439	39.2396	0.257687	0.397712	0.647923	0.517035	0.748838	39.2396	-0.112745	0.398454	-0.282957	0.77721	0.939798	39.2396	1.79348	0.418472	4.28577	1.82106e-05	0.000611314	39.2396	2.70358	0.640483	4.22116	2.43053e-05	0.000916951	39.2396	-1.3138	0.595779	-2.20519	0.0274409	0.436872
NAXE	2379.35	0.21362	0.0784314	2.72365	0.00645642	0.0225411	2379.35	0.103522	0.126303	0.81963	0.412427	0.648758	2379.35	0.293693	0.126772	2.31669	0.0205204	0.0799429	2379.35	0.342369	0.136547	2.50734	0.0121645	0.074803	2379.35	0.422777	0.204389	2.06849	0.0385938	0.17753	2379.35	-0.205401	0.196566	-1.04495	0.296046	0.999968
APOA2	29.9654	1.43053	0.293322	4.87698	1.07723e-06	1.54615e-05	29.9654	1.02423	0.509899	2.0087	0.0445688	0.135768	29.9654	3.77917	0.500041	7.55771	4.10227e-14	6.97727e-12	29.9654	1.20544	0.48888	2.46571	0.0136741	0.0808482	29.9654	-1.76087	0.730154	-2.41164	0.0158807	0.0990561	29.9654	-2.69711	0.695557	-3.87762	0.000105482	0.00794422
APOA4	30.6137	0.0342887	0.260075	0.131842	0.89511	0.932054	30.6137	-0.12782	0.488129	-0.261856	0.793432	0.948716	30.6137	-0.67038	0.452543	-1.48136	0.13851	0.314739	30.6137	-0.0169381	0.446055	-0.0379732	0.969709	0.983148	30.6137	-0.130945	0.758891	-0.172548	0.863007	0.995895	30.6137	-1.70027	0.632544	-2.68798	0.00718854	0.189682
APOA5	2.71724	-0.575373	0.187619	-3.06671	0.00216428	0.00928978	2.71724	-0.0704436	0.297483	-0.236799	0.812813	0.948716	2.71724	-0.977099	0.272358	-3.58755	0.000333805	0.00318214	2.71724	1.49689	0.293246	5.10454	3.31608e-07	1.97322e-05	2.71724	-0.566465	0.526478	-1.07595	0.281949	0.594052	2.71724	-0.390688	0.450897	-0.866468	0.386234	0.999968
APOB	101.547	0.318349	0.302171	1.05354	0.292094	0.457673	101.547	0.425331	0.489331	0.86921	0.384732	0.620007	101.547	1.23574	0.482797	2.55955	0.0104808	0.0476951	101.547	-1.18362	0.51425	-2.30164	0.0213553	0.10794	101.547	0.363421	0.788894	0.460672	0.645034	0.907924	101.547	1.38518	0.725709	1.90873	0.0562967	0.632022
APOBR	716.255	-0.280507	0.134084	-2.09202	0.0364367	0.090858	716.255	0.0991153	0.216018	0.45883	0.646357	0.855919	716.255	-0.556245	0.216659	-2.56738	0.0102471	0.046851	716.255	-0.467808	0.233192	-2.00611	0.0448447	0.173382	716.255	-0.727698	0.348779	-2.08641	0.0369412	0.17298	716.255	-0.559119	0.334644	-1.67079	0.0947635	0.799399
APOBEC1	81.3857	-0.307052	0.204831	-1.49905	0.133862	0.251831	81.3857	0.351462	0.411339	0.854433	0.392865	0.627612	81.3857	-1.42237	0.331612	-4.28927	1.79258e-05	0.000284499	81.3857	-1.61752	0.355148	-4.5545	5.25109e-06	0.000215643	81.3857	-0.0410192	0.533595	-0.0768733	0.938724	0.995895	81.3857	-2.71562	0.505551	-5.3716	7.80396e-08	1.71268e-05
APOBEC2	14.6195	0.0744461	0.187523	0.396996	0.69137	0.77763	14.6195	0.154622	0.301247	0.513274	0.60776	0.825637	14.6195	-1.32021	0.256596	-5.14509	2.67399e-07	8.43525e-06	14.6195	-0.644297	0.280799	-2.29451	0.0217612	0.109302	14.6195	-0.457887	0.477077	-0.959776	0.337168	0.653123	14.6195	0.334107	0.385453	0.866792	0.386056	0.999968
APOBEC3A	40.1044	-0.221809	0.169779	-1.30646	0.191397	0.332915	40.1044	0.612618	0.273506	2.23987	0.0250994	0.0881316	40.1044	-0.048762	0.271498	-0.179603	0.857464	0.984908	40.1044	0.753355	0.29218	2.5784	0.00992604	0.066098	40.1044	0.972427	0.43482	2.23639	0.0253263	0.134682	40.1044	-0.204104	0.424732	-0.480549	0.630837	0.999968
APOBEC3B	286.107	0.049112	0.149365	0.328805	0.742303	0.81872	286.107	0.230694	0.240106	0.960801	0.336652	0.568982	286.107	1.15924	0.241501	4.80014	1.58556e-06	3.8162e-05	286.107	0.651889	0.259206	2.51494	0.0119052	0.0739455	286.107	0.699874	0.386109	1.81263	0.0698883	0.259774	286.107	-0.11706	0.372329	-0.314399	0.753218	0.999968
APOBEC3C	293.855	0.186383	0.117527	1.58588	0.112766	0.220161	293.855	-0.30569	0.189292	-1.61491	0.106329	0.255797	293.855	-0.105697	0.189471	-0.557849	0.576947	0.794434	293.855	0.451923	0.204011	2.21519	0.0267469	0.124362	293.855	-0.284531	0.305349	-0.931823	0.351428	0.665675	293.855	0.177637	0.293279	0.605694	0.544718	0.999968
APOBEC3D	106.548	-0.291949	0.115864	-2.51976	0.0117434	0.0365809	106.548	-0.126519	0.1862	-0.679478	0.496835	0.731923	106.548	0.0921897	0.186178	0.495169	0.620481	0.82934	106.548	0.2101	0.200395	1.04843	0.294441	0.521164	106.548	-0.12756	0.298999	-0.426625	0.669653	0.92145	106.548	0.0466897	0.28771	0.162281	0.871085	0.999968
APOBEC3F	175.286	-0.144036	0.102716	-1.40226	0.160836	0.291327	175.286	-0.328208	0.164406	-1.99633	0.0458982	0.13883	175.286	0.119549	0.165117	0.72403	0.469047	0.701104	175.286	0.286521	0.177733	1.61209	0.106943	0.29841	175.286	0.128658	0.265364	0.484836	0.627792	0.896972	175.286	0.156618	0.255639	0.612654	0.540105	0.999968
APOBEC3G	272.489	-0.153569	0.130355	-1.17808	0.238764	0.394174	272.489	0.421452	0.209512	2.01159	0.0442627	0.135043	272.489	0.242243	0.209867	1.15427	0.24839	0.467766	272.489	0.470901	0.22592	2.08437	0.0371266	0.153307	272.489	0.159271	0.337533	0.471866	0.637022	0.903001	272.489	0.512377	0.324621	1.57839	0.114477	0.858095
APOBEC3H	12.0854	-0.337168	0.14717	-2.29101	0.0219629	0.0607237	12.0854	0.589206	0.236873	2.48743	0.012867	0.0533771	12.0854	0.185505	0.225187	0.823781	0.410064	0.645788	12.0854	0.70287	0.247305	2.84212	0.00448147	0.0396258	12.0854	0.738539	0.371705	1.98689	0.0469341	0.201881	12.0854	0.197707	0.360461	0.548484	0.583359	0.999968
APOBEC4	9.86561	-0.346825	0.215779	-1.60732	0.107985	0.213408	9.86561	1.17249	0.348153	3.36775	0.000757848	0.00567413	9.86561	-0.296653	0.325585	-0.911138	0.362223	0.59688	9.86561	-0.189297	0.367666	-0.514862	0.60665	0.80474	9.86561	0.930272	0.532345	1.7475	0.0805509	0.282822	9.86561	0.64889	0.530523	1.22311	0.221287	0.999968
APOC1	1193.12	-0.306141	0.162816	-1.88029	0.0600681	0.13508	1193.12	1.02468	0.261568	3.91745	8.94921e-05	0.000972109	1193.12	0.00330724	0.26235	0.0126062	0.989942	0.997688	1193.12	0.446498	0.282309	1.58159	0.113743	0.309461	1193.12	1.50825	0.421077	3.58187	0.000341138	0.00689368	1193.12	-0.281337	0.404393	-0.695703	0.486615	0.999968
APOC1P1	1.53431	-0.0829415	0.156425	-0.53023	0.595952	0.698403	1.53431	0.214555	0.259093	0.828101	0.407614	0.643368	1.53431	0.0274106	0.221767	0.123601	0.901632	0.990281	1.53431	0.520977	0.257579	2.02259	0.0431157	0.169167	1.53431	0.227856	0.409169	0.556876	0.577612	0.864364	1.53431	0.0395891	0.378408	0.10462	0.916677	0.999968
APOC2	178.476	0.522004	0.175357	2.97681	0.00291266	0.0118303	178.476	0.731115	0.281861	2.59389	0.00948976	0.0423635	178.476	-0.0252172	0.281748	-0.0895028	0.928682	0.990281	178.476	0.931649	0.303358	3.07112	0.0021326	0.0241678	178.476	1.22649	0.454343	2.69949	0.00694465	0.0565604	178.476	0.290461	0.434388	0.668667	0.503708	0.999968
APOC3	8.84823	-0.087244	0.229297	-0.380485	0.703585	0.788198	8.84823	0.469164	0.426433	1.10021	0.271243	0.492751	8.84823	1.09216	0.420972	2.59439	0.00947597	0.0442878	8.84823	-1.71298	0.374863	-4.56961	4.88625e-06	0.0002027	8.84823	1.32211	0.637779	2.073	0.0381725	0.176156	8.84823	-0.551977	0.53757	-1.0268	0.304514	0.999968
APOC4	1.96865	-0.222334	0.134915	-1.64796	0.0993606	0.200153	1.96865	0.427501	0.226945	1.88373	0.0596022	0.168141	1.96865	-0.213714	0.175493	-1.21779	0.223304	0.43689	1.96865	0.0767172	0.23549	0.325777	0.744593	0.858248	1.96865	0.328547	0.345275	0.951551	0.341325	0.656757	1.96865	-0.17629	0.268497	-0.656578	0.511452	0.999968
APOD	1732.07	0.359616	0.214715	1.67485	0.0939636	0.192183	1732.07	2.16663	0.343926	6.29969	2.98241e-10	1.36482e-08	1732.07	-0.229087	0.345157	-0.663718	0.506871	0.734434	1732.07	-0.159297	0.371049	-0.429315	0.667694	0.821081	1732.07	0.895126	0.551398	1.62337	0.104509	0.330599	1732.07	-0.611926	0.528939	-1.15689	0.247316	0.999968
APOE	4188.32	-0.447948	0.164737	-2.71917	0.00654452	0.0227592	4188.32	0.743167	0.264682	2.80778	0.0049885	0.0257304	4188.32	-0.215397	0.265603	-0.810974	0.41738	0.652936	4188.32	0.179213	0.28575	0.627166	0.53055	0.743727	4188.32	0.517556	0.426012	1.21489	0.224409	0.524105	4188.32	-0.500554	0.40926	-1.22307	0.221303	0.999968
APOF	6.11195	-0.99666	0.198421	-5.02294	5.08853e-07	7.94013e-06	6.11195	0.0759632	0.294784	0.257691	0.796645	0.948716	6.11195	1.00756	0.31327	3.21625	0.00129876	0.00945352	6.11195	-1.01904	0.345296	-2.95121	0.00316527	0.0312545	6.11195	0.17924	0.537226	0.33364	0.738652	0.960537	6.11195	-0.00393222	0.536894	-0.00732403	0.994156	0.999968
APOH	67.3224	0.683243	0.249581	2.73756	0.00618963	0.0217999	67.3224	0.513797	0.45755	1.12293	0.261467	0.48064	67.3224	0.819735	0.386909	2.11868	0.0341177	0.115474	67.3224	1.10022	0.41996	2.61982	0.00879772	0.0608889	67.3224	0.970393	0.658897	1.47275	0.140817	0.396097	67.3224	-0.0470396	0.591479	-0.0795289	0.936612	0.999968
APOL1	3899.2	-0.48879	0.136102	-3.59134	0.000328986	0.00196976	3899.2	0.293668	0.21898	1.34107	0.179898	0.371158	3899.2	-0.463176	0.219679	-2.10843	0.0349942	0.117588	3899.2	0.283316	0.2364	1.19846	0.230739	0.472925	3899.2	0.627148	0.35306	1.77632	0.0756802	0.272614	3899.2	0.085406	0.339288	0.251721	0.801257	0.999968
APOL2	1099.02	-0.354751	0.101763	-3.48606	0.000490197	0.00274785	1099.02	0.052394	0.163818	0.319831	0.749096	0.928096	1099.02	-0.114965	0.164342	-0.699543	0.484212	0.714803	1099.02	0.0918124	0.176859	0.519127	0.603672	0.802864	1099.02	0.529943	0.264685	2.00217	0.0452668	0.197161	1099.02	-0.236054	0.254302	-0.928243	0.353282	0.999968
APOL3	639.067	-0.411007	0.122975	-3.34221	0.000831146	0.00422718	639.067	-0.0176401	0.197737	-0.0892099	0.928915	0.970412	639.067	-0.114831	0.198432	-0.578691	0.562797	0.782206	639.067	0.261725	0.213551	1.22559	0.220355	0.459908	639.067	0.437967	0.319399	1.37122	0.170306	0.445142	639.067	0.196831	0.306818	0.641524	0.521182	0.999968
APOL4	285.663	-0.525314	0.130063	-4.03893	5.36949e-05	0.00043868	285.663	0.0510902	0.209491	0.243878	0.807325	0.948716	285.663	0.17515	0.209802	0.834838	0.403809	0.639291	285.663	0.473707	0.225955	2.09647	0.0360408	0.150514	285.663	-0.0669939	0.336937	-0.198832	0.842394	0.995895	285.663	0.263474	0.324331	0.812362	0.416584	0.999968
APOL5	1.33698	-0.124638	0.149245	-0.835122	0.403649	0.54527	1.33698	-0.354482	0.22992	-1.54176	0.123131	0.283487	1.33698	0.125825	0.255255	0.492937	0.622057	0.830196	1.33698	0.103537	0.262566	0.394326	0.69334	0.825665	1.33698	-0.146323	0.423811	-0.345256	0.729902	0.956797	1.33698	-0.0497906	0.403555	-0.12338	0.901806	0.999968
APOL6	2229.1	-0.208316	0.0870873	-2.39204	0.0167551	0.048853	2229.1	0.192608	0.140305	1.37278	0.169821	0.355527	2229.1	-0.0362517	0.140758	-0.257547	0.796757	0.951941	2229.1	0.0131324	0.151495	0.0866851	0.930922	0.964336	2229.1	0.0587167	0.226888	0.258792	0.795796	0.988467	2229.1	-0.0997444	0.21813	-0.457271	0.647477	0.999968
APOLD1	831.33	0.817119	0.14506	5.63297	1.77134e-08	4.17953e-07	831.33	-0.58288	0.233272	-2.49871	0.0124646	0.0520359	831.33	0.255391	0.234327	1.08989	0.27576	0.500468	831.33	-0.157068	0.251882	-0.623578	0.532905	0.746045	831.33	-0.124019	0.376411	-0.329478	0.741794	0.962604	831.33	0.303802	0.361268	0.840931	0.400387	0.999968
APOM	53.0176	0.184231	0.127746	1.44217	0.149255	0.274738	53.0176	0.0915704	0.206327	0.443811	0.657179	0.864576	53.0176	-0.118316	0.206967	-0.571668	0.567547	0.786718	53.0176	-0.0729944	0.221468	-0.329594	0.741707	0.856869	53.0176	-0.169802	0.331294	-0.512541	0.608272	0.884441	53.0176	0.127893	0.320457	0.399095	0.689823	0.999968
APOO	330.387	0.188009	0.0742464	2.53223	0.0113339	0.0355175	330.387	-0.142457	0.119459	-1.19252	0.233059	0.443846	330.387	0.0625075	0.120393	0.519194	0.603625	0.816194	330.387	0.348298	0.129371	2.69224	0.00709732	0.0531973	330.387	0.503521	0.193234	2.60575	0.00916722	0.0683606	330.387	-0.202128	0.186916	-1.08138	0.279527	0.999968
APOOL	196.934	0.177561	0.0823769	2.15547	0.0311247	0.0800474	196.934	-0.0987733	0.132336	-0.746384	0.455436	0.691831	196.934	-0.0991959	0.133331	-0.743984	0.456886	0.690386	196.934	-0.159839	0.142946	-1.11818	0.263491	0.485322	196.934	-0.446704	0.21629	-2.06531	0.038894	0.178546	196.934	-0.106131	0.208108	-0.509978	0.610067	0.999968
APP	20813.8	-0.0330618	0.0711275	-0.464825	0.642057	0.737402	20813.8	-0.206969	0.114604	-1.80595	0.0709261	0.190876	20813.8	0.0665612	0.115017	0.578709	0.562786	0.782206	20813.8	0.0827983	0.123822	0.668686	0.503696	0.720368	20813.8	-0.0365578	0.185459	-0.197121	0.843733	0.995895	20813.8	-0.247057	0.178317	-1.3855	0.165901	0.964232
APPBP2	971.943	-0.0910129	0.0598807	-1.51991	0.128535	0.243923	971.943	-0.315255	0.0961631	-3.27834	0.00104421	0.00737193	971.943	0.212385	0.0967348	2.19554	0.0281248	0.100618	971.943	-0.026533	0.104201	-0.254632	0.799007	0.894506	971.943	-0.104193	0.156069	-0.667608	0.504384	0.806651	971.943	-0.172304	0.150062	-1.14822	0.250879	0.999968
APPL1	1346.35	-0.0752258	0.0658597	-1.14221	0.253365	0.412408	1346.35	-0.133638	0.106012	-1.2606	0.207455	0.409358	1346.35	0.000859546	0.106512	0.00806995	0.993561	0.99828	1346.35	0.0962928	0.114604	0.840225	0.400782	0.628761	1346.35	0.11035	0.171767	0.64244	0.520587	0.819781	1346.35	-0.069505	0.165191	-0.420755	0.673934	0.999968
APPL2	1148.16	-0.0023196	0.0641826	-0.0361407	0.97117	0.982336	1148.16	-0.141957	0.103445	-1.3723	0.169971	0.355734	1148.16	-0.110813	0.103934	-1.06619	0.286337	0.513128	1148.16	0.0355155	0.111735	0.317854	0.750596	0.862302	1148.16	-0.658217	0.167326	-3.93374	8.36352e-05	0.00243509	1148.16	-0.40387	0.160992	-2.50863	0.0121199	0.262319
APRT	2558.87	0.0500085	0.0863459	0.579164	0.562478	0.669985	2558.87	0.00349538	0.139134	0.0251224	0.979957	0.990881	2558.87	0.192507	0.139612	1.37887	0.167934	0.359846	2558.87	0.41977	0.150309	2.79271	0.00522685	0.0440907	2558.87	0.382027	0.225045	1.69756	0.0895915	0.301313	2558.87	-0.02549	0.216309	-0.117841	0.906194	0.999968
APTX	638.151	0.082085	0.0580208	1.41475	0.157141	0.285954	638.151	0.0312803	0.0934172	0.334846	0.737741	0.920992	638.151	0.304578	0.0940283	3.23922	0.00119858	0.00889889	638.151	0.273338	0.101153	2.70221	0.00688792	0.0523972	638.151	0.286391	0.151335	1.89243	0.0584334	0.232254	638.151	-0.166903	0.145842	-1.14441	0.252453	0.999968
AQP10	4.70585	-0.369482	0.186353	-1.9827	0.0474008	0.111909	4.70585	0.0918592	0.346455	0.26514	0.790901	0.948716	4.70585	-0.474774	0.291799	-1.62706	0.103725	0.2574	4.70585	0.331121	0.292905	1.13047	0.258277	0.481386	4.70585	1.06976	0.475268	2.25085	0.024395	0.131232	4.70585	-0.195633	0.406823	-0.480878	0.630603	0.999968
AQP11	54.9752	0.308135	0.11172	2.75811	0.00581364	0.0207369	54.9752	-0.679766	0.178807	-3.80167	0.000143724	0.00144432	54.9752	0.300781	0.185053	1.62538	0.104082	0.258025	54.9752	0.187982	0.194069	0.968631	0.332729	0.561619	54.9752	-0.0621433	0.294295	-0.21116	0.832762	0.995895	54.9752	0.00234598	0.281474	0.00833464	0.99335	0.999968
AQP12A	4.47635	-0.0118555	0.182207	-0.0650661	0.948121	0.968236	4.47635	-0.0561821	0.374298	-0.1501	0.880686	0.953941	4.47635	-0.208014	0.354423	-0.586908	0.557265	0.777376	4.47635	0.544998	0.355805	1.53173	0.125588	0.328675	4.47635	-1.59396	0.477854	-3.33567	0.000850953	0.0132397	4.47635	0.466067	0.408155	1.14189	0.253501	0.999968
AQP12B	34.7177	0.284885	0.219903	1.2955	0.195147	0.337738	34.7177	-0.641458	0.414452	-1.54773	0.121688	0.281419	34.7177	0.0597158	0.375421	0.159064	0.873619	0.990281	34.7177	2.08986	0.388189	5.3836	7.30093e-08	4.93417e-06	34.7177	-1.69423	0.563226	-3.00808	0.00262902	0.0290516	34.7177	0.74471	0.53775	1.38486	0.166095	0.964232
AQP1	4384.51	0.141583	0.152511	0.928349	0.353227	0.514084	4384.51	0.186391	0.245139	0.760347	0.447047	0.683617	4384.51	0.022064	0.245958	0.0897064	0.928521	0.990281	4384.51	0.0150568	0.264645	0.0568942	0.954629	0.976368	4384.51	1.84486	0.394978	4.67079	3.00043e-06	0.000175974	4384.51	0.0727669	0.379407	0.191791	0.847906	0.999968
AQP2	50.439	-0.310673	0.23464	-1.32404	0.18549	0.325077	50.439	-0.754737	0.357203	-2.11291	0.0346086	0.112246	50.439	-4.21969	0.337214	-12.5134	6.30746e-36	2.14559e-32	50.439	-5.2197	0.357145	-14.6151	2.25178e-48	1.53196e-45	50.439	-2.04843	0.5345	-3.83242	0.000126891	0.00337219	50.439	0.712371	0.52601	1.35429	0.175643	0.984158
AQP3	3373.52	-1.9419	0.200907	-9.66568	4.21793e-22	1.32443e-19	3373.52	-1.10006	0.322265	-3.41352	0.000641293	0.00497294	3373.52	-0.15851	0.323351	-0.49021	0.623986	0.832041	3373.52	-0.456226	0.347768	-1.31187	0.189565	0.42186	3373.52	-1.21255	0.516946	-2.3456	0.0189966	0.112126	3373.52	-0.185101	0.496452	-0.372847	0.709262	0.999968
AQP4	316.876	0.100572	0.242712	0.414366	0.678606	0.767869	316.876	-0.591887	0.341614	-1.73262	0.0831632	0.214149	316.876	-0.727047	0.331975	-2.19006	0.0285197	0.101741	316.876	-0.408881	0.363612	-1.1245	0.260802	0.483334	316.876	0.443182	0.538538	0.822936	0.410544	0.723645	316.876	-0.271345	0.520489	-0.521327	0.602139	0.999968
AQP5	1110.47	-0.324395	0.325212	-0.997488	0.318528	0.487781	1110.47	-1.45228	0.517215	-2.80788	0.00498687	0.0257304	1110.47	-1.62904	0.518884	-3.13952	0.00169226	0.0116805	1110.47	0.234075	0.556891	0.420325	0.674248	0.821081	1110.47	0.113549	0.816647	0.139043	0.889416	0.995895	1110.47	0.355177	0.782634	0.453823	0.649957	0.999968
AQP6	21.7301	0.0848429	0.200252	0.42368	0.671799	0.762126	21.7301	-1.6576	0.315304	-5.25716	1.46296e-07	3.74642e-06	21.7301	-1.28293	0.314774	-4.07571	4.58747e-05	0.000619744	21.7301	0.361209	0.345901	1.04426	0.296367	0.523122	21.7301	-1.1573	0.499639	-2.31627	0.0205437	0.117483	21.7301	0.761231	0.487123	1.56271	0.118121	0.865452
AQP7	40.5305	-0.203417	0.190244	-1.06924	0.284961	0.449741	40.5305	1.71267	0.309387	5.53567	3.1004e-08	9.58775e-07	40.5305	-0.206118	0.304444	-0.677029	0.498387	0.726753	40.5305	-0.196025	0.32973	-0.594501	0.552177	0.762311	40.5305	-1.55877	0.4867	-3.20274	0.00136129	0.0183706	40.5305	0.382818	0.469131	0.816015	0.414492	0.999968
AQP7P1	7.95136	0.144825	0.172032	0.841849	0.399873	0.54153	7.95136	1.49733	0.295854	5.06105	4.16964e-07	9.46634e-06	7.95136	-0.270518	0.28533	-0.948089	0.343084	0.576325	7.95136	-0.132815	0.293341	-0.452765	0.650718	0.821081	7.95136	-0.158613	0.440408	-0.36015	0.718735	0.950948	7.95136	-0.0440133	0.409699	-0.107428	0.914449	0.999968
AQP7P3	2.27622	0.44406	0.153498	2.89294	0.00381657	0.0147391	2.27622	0.515391	0.287517	1.79256	0.0730436	0.194955	2.27622	-0.0302131	0.270862	-0.111544	0.911185	0.990281	2.27622	0.0526713	0.263942	0.199556	0.841828	0.918955	2.27622	0.288141	0.362293	0.795324	0.426425	0.738044	2.27622	0.0564632	0.332154	0.169991	0.865017	0.999968
AQP8	119.877	0.554284	0.249833	2.21862	0.0265127	0.0705141	119.877	0.217001	0.4432	0.489623	0.624401	0.839361	119.877	-0.0618424	0.442672	-0.139703	0.888895	0.990281	119.877	-1.47915	0.452105	-3.2717	0.00106903	0.0148958	119.877	-3.3548	0.675061	-4.96962	6.70839e-07	5.26609e-05	119.877	0.484062	0.611189	0.792001	0.42836	0.999968
AQP9	160.196	-1.45533	0.196556	-7.40414	1.32007e-13	8.83362e-12	160.196	0.944961	0.317307	2.97806	0.00290078	0.0166072	160.196	0.232558	0.316288	0.735273	0.462173	0.695297	160.196	-0.764745	0.340521	-2.24581	0.0247165	0.118209	160.196	0.404236	0.507675	0.79625	0.425887	0.737759	160.196	0.204339	0.486474	0.42004	0.674456	0.999968
LVRN	5.5975	-0.136918	0.174882	-0.782915	0.433677	0.571844	5.5975	0.666819	0.257727	2.5873	0.00967304	0.0430174	5.5975	1.37615	0.27643	4.97832	6.41397e-07	1.79082e-05	5.5975	-0.139356	0.278028	-0.501229	0.61621	0.812504	5.5975	-0.127237	0.444405	-0.286308	0.774642	0.979215	5.5975	0.458852	0.415481	1.10439	0.269425	0.999968
AQR	1016.4	-0.0641284	0.0590649	-1.08573	0.277599	0.441468	1016.4	-0.13556	0.0950799	-1.42575	0.15394	0.33195	1016.4	-0.0521132	0.0955365	-0.545479	0.585424	0.801298	1016.4	0.104338	0.102829	1.01467	0.310262	0.538163	1016.4	0.165384	0.154147	1.0729	0.283316	0.595247	1016.4	0.0982809	0.148339	0.662542	0.507624	0.999968
AR	156.264	-0.903343	0.182816	-4.94127	7.76159e-07	1.15294e-05	156.264	-0.128196	0.279301	-0.458989	0.646242	0.855869	156.264	-0.945486	0.283437	-3.33578	0.000850591	0.00674308	156.264	-0.863109	0.312102	-2.76547	0.00568404	0.0464416	156.264	-0.57264	0.464168	-1.23369	0.217318	0.513424	156.264	-0.285179	0.436476	-0.653368	0.513519	0.999968
ARAF	1635.21	0.21579	0.0592286	3.64334	0.00026912	0.00167411	1635.21	-0.03364	0.0954815	-0.352319	0.724599	0.912314	1635.21	-0.230593	0.095757	-2.4081	0.0160357	0.0660043	1635.21	0.0416336	0.103175	0.403523	0.686563	0.82114	1635.21	-0.14956	0.154466	-0.968239	0.332925	0.649245	1635.21	-0.0708502	0.148526	-0.477021	0.633347	0.999968
ARAP1	2397.52	0.114895	0.064612	1.77822	0.075367	0.161444	2397.52	0.00826192	0.104096	0.0793681	0.93674	0.974358	2397.52	-0.197636	0.104412	-1.89285	0.0583784	0.170751	2397.52	0.0981599	0.112473	0.872742	0.382804	0.611013	2397.52	-0.0355418	0.168465	-0.210974	0.832907	0.995895	2397.52	0.136198	0.161947	0.841001	0.400347	0.999968
ARAP2	477.608	-0.189372	0.0927476	-2.0418	0.0411713	0.100359	477.608	-0.212991	0.149624	-1.42351	0.154588	0.332856	477.608	-0.230754	0.149729	-1.54114	0.123282	0.290688	477.608	-0.00949889	0.161208	-0.0589231	0.953013	0.975628	477.608	-0.246605	0.241359	-1.02174	0.306906	0.621732	477.608	0.0720187	0.231882	0.310583	0.756117	0.999968
ARAP3	440.597	0.344191	0.0993268	3.46524	0.000529757	0.00292067	440.597	0.088294	0.160418	0.5504	0.582045	0.804628	440.597	-0.188291	0.160426	-1.17369	0.240517	0.457883	440.597	0.190703	0.172722	1.1041	0.269548	0.493052	440.597	-0.0244884	0.258099	-0.0948799	0.92441	0.995895	440.597	0.215588	0.248218	0.86854	0.385099	0.999968
ARC	36.6493	-0.947999	0.213039	-4.44988	8.59189e-06	9.26363e-05	36.6493	0.105083	0.338415	0.310516	0.756168	0.932636	36.6493	-0.350559	0.34193	-1.02524	0.305252	0.534781	36.6493	-1.00776	0.367909	-2.73915	0.00615989	0.0489386	36.6493	-0.741875	0.546117	-1.35845	0.17432	0.451285	36.6493	0.324382	0.523775	0.619316	0.535709	0.999968
ARCN1	4802.88	-0.0801319	0.0499018	-1.60579	0.10832	0.213852	4802.88	-0.208681	0.08042	-2.59489	0.00946214	0.0422587	4802.88	0.114324	0.0807057	1.41655	0.156613	0.34215	4802.88	-0.107315	0.0868941	-1.23501	0.216828	0.455762	4802.88	-0.175932	0.130291	-1.3503	0.176919	0.45499	4802.88	-0.00360172	0.125243	-0.0287578	0.977058	0.999968
AREG	968.867	1.00243	0.195357	5.13127	2.87793e-07	4.80283e-06	968.867	-0.790389	0.31355	-2.52078	0.0117096	0.0496557	968.867	0.748927	0.314671	2.38003	0.0173111	0.0700476	968.867	0.535652	0.338384	1.58297	0.113428	0.308963	968.867	-0.476037	0.503546	-0.945369	0.34447	0.659473	968.867	-0.420296	0.483308	-0.869624	0.384506	0.999968
ARF1	14015.1	0.00479832	0.0558696	0.0858843	0.931558	0.957458	14015.1	0.0681707	0.0900378	0.757134	0.44897	0.685683	14015.1	-0.00236639	0.0903591	-0.0261888	0.979107	0.994618	14015.1	0.152361	0.0972961	1.56595	0.117361	0.31501	14015.1	0.178503	0.145778	1.22448	0.220769	0.518341	14015.1	-0.224726	0.140177	-1.60316	0.1089	0.842791
ARF3	5932.45	-0.0308667	0.0496939	-0.621136	0.53451	0.6456	5932.45	-0.150099	0.0800689	-1.87462	0.060845	0.170351	5932.45	-0.100727	0.0803701	-1.25329	0.2101	0.419255	5932.45	0.226503	0.0865728	2.61633	0.00888805	0.061235	5932.45	0.0172087	0.129709	0.132672	0.894453	0.995895	5932.45	-0.0380782	0.124734	-0.305274	0.760157	0.999968
ARF4	5880.79	-0.269583	0.0593817	-4.53984	5.62981e-06	6.46984e-05	5880.79	-0.0319393	0.0957008	-0.333741	0.738575	0.921735	5880.79	-0.0409567	0.0960341	-0.426481	0.669757	0.86649	5880.79	-0.0330444	0.10339	-0.319609	0.749265	0.861314	5880.79	-0.102694	0.154931	-0.662841	0.507432	0.808687	5880.79	-0.161405	0.148956	-1.08357	0.278554	0.999968
ARF5	3356.18	0.207996	0.0686004	3.03199	0.00242946	0.0102153	3356.18	0.179565	0.110551	1.62427	0.104317	0.252474	3356.18	0.295408	0.110954	2.66243	0.0077578	0.0379887	3356.18	0.382544	0.1195	3.20121	0.00136852	0.0177682	3356.18	0.353024	0.178887	1.97345	0.0484446	0.206205	3356.18	-0.165198	0.172002	-0.960441	0.336834	0.999968
ARF6	4078.24	-0.202605	0.0563582	-3.59495	0.000324455	0.00194825	4078.24	0.12965	0.0908314	1.42737	0.153472	0.331422	4078.24	0.335724	0.0911811	3.68195	0.000231456	0.00236437	4078.24	0.2061	0.0981559	2.09972	0.0357537	0.14972	4078.24	0.108669	0.147041	0.739042	0.459882	0.767158	4078.24	0.0453651	0.141421	0.320782	0.748376	0.999968
ARFGAP1	2343.83	0.477084	0.0774151	6.16267	7.15307e-10	2.39728e-08	2343.83	0.196624	0.124759	1.57603	0.115019	0.269738	2343.83	-0.00696758	0.125168	-0.0556657	0.955608	0.990283	2343.83	0.0709307	0.134776	0.526286	0.598689	0.799689	2343.83	-0.390408	0.201726	-1.93533	0.0529495	0.218059	2343.83	-0.223462	0.193965	-1.15208	0.249289	0.999968
ARFGAP2	2029.28	0.119584	0.0459182	2.60427	0.00920695	0.0300326	2029.28	0.0343079	0.073964	0.463846	0.642758	0.853454	2029.28	-0.16107	0.0742506	-2.16928	0.0300613	0.105839	2029.28	0.216949	0.0799861	2.71233	0.00668117	0.0514965	2029.28	0.0910732	0.119828	0.760033	0.447235	0.756197	2029.28	-0.0616489	0.115192	-0.535182	0.592524	0.999968
ARFGAP3	1373.9	-0.417201	0.0698651	-5.97151	2.35061e-09	6.89309e-08	1373.9	-0.509565	0.11256	-4.52706	5.98112e-06	9.70387e-05	1373.9	-0.0439203	0.112911	-0.38898	0.697291	0.886708	1373.9	-0.436072	0.12155	-3.5876	0.00033374	0.00635414	1373.9	-0.217035	0.181998	-1.19252	0.233059	0.535366	1373.9	-0.352151	0.174997	-2.01233	0.0441856	0.555995
ARFGEF1	2388.45	0.292158	0.0759086	3.84881	0.000118692	0.000845253	2388.45	0.1845	0.122223	1.50954	0.131161	0.29734	2388.45	0.00577299	0.122708	0.0470466	0.962476	0.991742	2388.45	-0.181127	0.132094	-1.3712	0.170314	0.395372	2388.45	-0.227542	0.197844	-1.15011	0.2501	0.55632	2388.45	0.0119823	0.19027	0.0629753	0.949786	0.999968
ARFGEF2	2474.55	0.455335	0.0742614	6.13151	8.70492e-10	2.86099e-08	2474.55	0.132808	0.119616	1.11028	0.266878	0.487345	2474.55	-0.0122657	0.120139	-0.102096	0.918681	0.990281	2474.55	-0.0280094	0.129235	-0.216732	0.828417	0.912089	2474.55	-0.56038	0.193682	-2.8933	0.00381222	0.0371573	2474.55	-0.0614281	0.186239	-0.329835	0.741525	0.999968
ARFIP1	1269.16	-0.0589301	0.0606965	-0.970897	0.3316	0.502782	1269.16	-0.189793	0.0978367	-1.9399	0.0523923	0.153047	1269.16	-0.0747311	0.0982396	-0.760702	0.446835	0.680219	1269.16	0.0929075	0.10578	0.878306	0.379778	0.608366	1269.16	0.0404304	0.158451	0.255161	0.798599	0.989607	1269.16	-0.106348	0.15234	-0.698095	0.485118	0.999968
ARFIP2	1535.57	-0.0673497	0.0659107	-1.02183	0.30686	0.474456	1535.57	-0.496604	0.106069	-4.6819	2.84224e-06	5.11552e-05	1535.57	-0.0404631	0.10659	-0.379615	0.704231	0.891738	1535.57	0.176276	0.114826	1.53516	0.124744	0.327337	1535.57	-0.203729	0.171886	-1.18526	0.235915	0.538452	1535.57	-0.440644	0.16526	-2.66637	0.00766757	0.196849
ARFRP1	939.599	0.467526	0.0811589	5.76062	8.38057e-09	2.14614e-07	939.599	0.0597434	0.130822	0.456679	0.647902	0.857289	939.599	-0.166938	0.131185	-1.27254	0.203181	0.409978	939.599	0.138187	0.141298	0.977976	0.328086	0.556628	939.599	0.056831	0.211462	0.268753	0.78812	0.985237	939.599	0.181096	0.203196	0.89124	0.3728	0.999968
ARG1	1.92554	-0.85029	0.134679	-6.31345	2.7289e-10	9.91047e-09	1.92554	-0.0127471	0.276335	-0.0461291	0.963207	0.985219	1.92554	-0.118153	0.239029	-0.494306	0.62109	0.829758	1.92554	-0.461656	0.232702	-1.98389	0.0472681	0.179254	1.92554	-0.401858	0.410547	-0.978835	0.327661	0.643283	1.92554	-0.146485	0.309447	-0.473377	0.635944	0.999968
ARG2	274.124	-0.067907	0.0947729	-0.716523	0.473668	0.592267	274.124	-0.261126	0.152849	-1.70839	0.087564	0.222508	274.124	0.520236	0.15316	3.39668	0.000682097	0.00564546	274.124	0.0656128	0.164953	0.397766	0.690803	0.824038	274.124	0.632566	0.246029	2.5711	0.0101375	0.072957	274.124	0.0871943	0.237941	0.366453	0.714027	0.999968
ARGFX	1.48548	-0.359635	0.146147	-2.46077	0.0138639	0.0419327	1.48548	-0.172773	0.278731	-0.619855	0.535353	0.765215	1.48548	0.0207657	0.28876	0.0719134	0.942671	0.990283	1.48548	0.401722	0.226119	1.7766	0.0756349	0.24279	1.48548	0.181134	0.438515	0.413063	0.679561	0.927538	1.48548	0.0328464	0.447061	0.0734718	0.941431	0.999968
ARGFXP2	2.35862	0.295604	0.130959	2.25722	0.0239942	0.0651745	2.35862	0.450754	0.218725	2.06083	0.0393197	0.123654	2.35862	0.505015	0.18993	2.65896	0.00783828	0.0382543	2.35862	-0.465895	0.199581	-2.33436	0.0195768	0.101903	2.35862	-0.668069	0.329702	-2.02628	0.0427356	0.190278	2.35862	-0.194276	0.301907	-0.643495	0.519903	0.999968
ARGLU1	2210.56	0.357358	0.0862352	4.14399	3.41321e-05	0.000299371	2210.56	0.031698	0.13899	0.22806	0.8196	0.948716	2210.56	0.117572	0.139434	0.84321	0.399111	0.634511	2210.56	-0.248231	0.150048	-1.65435	0.098057	0.282955	2210.56	-0.387805	0.224579	-1.72681	0.0842022	0.290544	2210.56	0.000704057	0.21598	0.00325982	0.997399	0.999968
ARHGAP10	238.786	-0.327905	0.120228	-2.72737	0.00638423	0.0223273	238.786	0.482526	0.193645	2.4918	0.0127097	0.0528757	238.786	0.143623	0.193662	0.741619	0.458318	0.691782	238.786	-0.221235	0.20825	-1.06235	0.288075	0.513817	238.786	0.232391	0.311737	0.745471	0.455987	0.764115	238.786	-0.318289	0.299211	-1.06376	0.287438	0.999968
ARHGAP11A	723.102	-0.17928	0.103009	-1.74043	0.0817837	0.172118	723.102	-0.389295	0.166063	-2.34426	0.0190649	0.0714495	723.102	0.581338	0.166923	3.48268	0.000496414	0.00439748	723.102	0.242163	0.179185	1.35147	0.176546	0.403759	723.102	-0.0895102	0.267997	-0.333997	0.738382	0.960447	723.102	0.188607	0.258593	0.729358	0.465783	0.999968
ARHGAP11B	47.5592	-0.0880202	0.113384	-0.7763	0.437572	0.571844	47.5592	-0.223402	0.185897	-1.20175	0.22946	0.439085	47.5592	0.697588	0.190091	3.66975	0.000242789	0.0024495	47.5592	0.232294	0.197016	1.17906	0.238374	0.481386	47.5592	-0.412518	0.293449	-1.40576	0.159796	0.428516	47.5592	0.40825	0.294803	1.38482	0.166107	0.964232
ARHGAP12	1094.19	-0.0238148	0.0711937	-0.334507	0.737997	0.81538	1094.19	-0.0353886	0.114745	-0.308409	0.757771	0.933098	1094.19	-0.265107	0.115045	-2.30438	0.0212014	0.0819082	1094.19	0.189461	0.123813	1.53022	0.125961	0.329345	1094.19	-0.142329	0.185654	-0.766635	0.443299	0.753412	1094.19	-0.273655	0.178347	-1.5344	0.124931	0.879864
ARHGAP1	3403.25	-0.246587	0.0501283	-4.91911	8.69382e-07	1.26951e-05	3403.25	0.160898	0.0807807	1.99179	0.046394	0.139723	3403.25	-0.272456	0.0810584	-3.36123	0.000775969	0.00625989	3403.25	-0.0781347	0.0872818	-0.8952	0.37068	0.600014	3403.25	-0.241348	0.130879	-1.84405	0.0651755	0.249063	3403.25	-0.157898	0.12573	-1.25585	0.209172	0.999968
ARHGAP15	74.8142	-0.3392	0.122467	-2.76973	0.00561021	0.020145	74.8142	0.526815	0.195853	2.68986	0.00714829	0.0338272	74.8142	0.023092	0.195148	0.118331	0.905806	0.990281	74.8142	-0.0733709	0.209747	-0.349806	0.726484	0.847326	74.8142	0.227865	0.320196	0.711644	0.476685	0.783724	74.8142	0.383135	0.301658	1.2701	0.204051	0.999968
ARHGAP17	1223.98	0.141859	0.0461142	3.07625	0.00209625	0.00906258	1223.98	0.135836	0.0743991	1.82578	0.0678832	0.185123	1223.98	-0.0971732	0.0746526	-1.30167	0.193029	0.395961	1223.98	0.00546266	0.0803159	0.0680147	0.945774	0.971917	1223.98	-0.185808	0.120535	-1.54153	0.123187	0.364489	1223.98	-0.0405789	0.115738	-0.350609	0.725881	0.999968
ARHGAP18	1099.09	0.0710308	0.0801039	0.886734	0.375222	0.520547	1099.09	-0.531123	0.129128	-4.11315	3.90295e-05	0.000486915	1099.09	-0.0535604	0.129541	-0.413463	0.679268	0.873259	1099.09	0.169882	0.139501	1.21778	0.223308	0.463795	1099.09	-0.16203	0.209039	-0.77512	0.438269	0.74876	1099.09	0.0752789	0.200783	0.374927	0.707715	0.999968
ARHGAP19	333.84	-0.0911698	0.0670737	-1.35925	0.174068	0.309795	333.84	0.0633168	0.107663	0.588104	0.556463	0.783215	333.84	0.261583	0.108358	2.41406	0.0157758	0.0652189	333.84	0.128426	0.116619	1.10124	0.270792	0.494502	333.84	0.278918	0.174661	1.59691	0.110285	0.340703	333.84	0.106043	0.16852	0.629262	0.529178	0.999968
ARHGAP20	53.8723	-0.588649	0.150548	-3.91004	9.22806e-05	0.000687931	53.8723	0.219083	0.239317	0.91545	0.359955	0.594019	53.8723	0.744974	0.237051	3.14267	0.00167412	0.0115708	53.8723	-0.42732	0.256514	-1.66587	0.0957384	0.278677	53.8723	0.372669	0.39295	0.948388	0.342932	0.658194	53.8723	-0.242612	0.366498	-0.661975	0.507987	0.999968
ARHGAP21	1789.25	0.00476991	0.066175	0.0720803	0.942538	0.964314	1789.25	-0.0497535	0.106652	-0.466501	0.640857	0.851888	1789.25	-0.240499	0.106987	-2.24794	0.0245802	0.0911818	1789.25	-0.0302019	0.115117	-0.262358	0.793045	0.890469	1789.25	-0.0871983	0.172613	-0.505166	0.613442	0.88822	1789.25	-0.104206	0.165857	-0.628286	0.529816	0.999968
ARHGAP22	78.0643	-1.01005	0.127901	-7.89713	2.85405e-15	2.53266e-13	78.0643	0.548845	0.206255	2.661	0.00779089	0.0362627	78.0643	0.0539835	0.20545	0.262758	0.792737	0.949709	78.0643	-0.892242	0.222167	-4.01609	5.91714e-05	0.00160628	78.0643	1.19041	0.333418	3.57033	0.000356538	0.00714228	78.0643	-0.149586	0.317105	-0.471722	0.637125	0.999968
ARHGAP23	696.397	0.132723	0.115809	1.14605	0.251773	0.410406	696.397	-0.0272449	0.186487	-0.146096	0.883846	0.953941	696.397	-0.0360703	0.186823	-0.193072	0.846902	0.979069	696.397	-0.144732	0.201112	-0.71966	0.471734	0.692221	696.397	-0.379251	0.300573	-1.26176	0.207036	0.49795	696.397	1.03974	0.289017	3.5975	0.00032129	0.0187358
ARHGAP24	211.27	-0.726007	0.108978	-6.66194	2.70243e-11	1.20961e-09	211.27	-0.181542	0.174987	-1.03746	0.299521	0.526413	211.27	-0.517563	0.17503	-2.957	0.00310651	0.0187143	211.27	-0.125824	0.188492	-0.667534	0.504431	0.72102	211.27	0.267551	0.283609	0.943379	0.345487	0.660428	211.27	-0.449608	0.270555	-1.6618	0.0965528	0.804271
ARHGAP25	240.722	-0.300186	0.110309	-2.72132	0.00650227	0.0226702	240.722	0.435507	0.177189	2.45787	0.0139764	0.0568468	240.722	-0.332817	0.177203	-1.87817	0.0603578	0.175011	240.722	-0.0798468	0.190944	-0.418168	0.675824	0.821081	240.722	0.0321386	0.28716	0.111919	0.910888	0.995895	240.722	0.576847	0.274687	2.10001	0.0357278	0.501155
ARHGAP26	1222.26	-0.30386	0.102173	-2.97399	0.00293952	0.0119181	1222.26	0.375064	0.165084	2.27196	0.0230889	0.0828635	1222.26	-0.73608	0.165091	-4.45862	8.24889e-06	0.000148128	1222.26	-0.604576	0.17768	-3.40261	0.000667455	0.0107266	1222.26	-0.771623	0.26579	-2.90313	0.00369456	0.0363052	1222.26	-0.643927	0.255535	-2.51992	0.0117381	0.258394
ARHGAP27	1564.27	0.196432	0.0763284	2.57351	0.0100673	0.0323274	1564.27	0.0097277	0.123494	0.0787706	0.937215	0.9745	1564.27	-0.321807	0.123495	-2.60584	0.00916505	0.0431508	1564.27	0.0271226	0.13294	0.204022	0.838336	0.917155	1564.27	-0.091696	0.199035	-0.460703	0.645012	0.907924	1564.27	-0.0638122	0.191335	-0.33351	0.738749	0.999968
ARHGAP28	75.1566	-0.0488995	0.145092	-0.337024	0.736099	0.814169	75.1566	0.71603	0.230589	3.10522	0.0019014	0.0118569	75.1566	0.641655	0.231022	2.77746	0.00547848	0.0290179	75.1566	-0.212154	0.24853	-0.853635	0.393307	0.621219	75.1566	0.995677	0.37307	2.66887	0.00761059	0.060445	75.1566	-0.141629	0.356848	-0.39689	0.691449	0.999968
ARHGAP29	869.623	-0.335343	0.109845	-3.05288	0.00226657	0.00965374	869.623	-0.312121	0.176373	-1.76967	0.0767827	0.20242	869.623	0.535835	0.177143	3.02487	0.00248738	0.0156883	869.623	-0.0904475	0.190726	-0.474229	0.635337	0.821081	869.623	0.0340834	0.285244	0.119489	0.904888	0.995895	869.623	-0.028497	0.27415	-0.103946	0.917212	0.999968
ARHGAP30	532.479	-0.445525	0.117108	-3.8044	0.000142147	0.000983464	532.479	0.417276	0.188401	2.21483	0.0267715	0.092517	532.479	-0.231039	0.188809	-1.22366	0.221079	0.434035	532.479	-0.252332	0.203262	-1.24141	0.214453	0.452401	532.479	-0.121244	0.304404	-0.3983	0.690409	0.935031	532.479	0.525748	0.292178	1.79941	0.0719535	0.703339
ARHGAP31	503.073	-0.501011	0.101131	-4.95409	7.26695e-07	1.08852e-05	503.073	0.333923	0.16276	2.05162	0.0402062	0.125725	503.073	-0.111222	0.16315	-0.681714	0.49542	0.72405	503.073	-0.400059	0.175685	-2.27713	0.0227783	0.112568	503.073	-0.0690862	0.264326	-0.261368	0.793809	0.987401	503.073	0.0216827	0.252655	0.0858191	0.93161	0.999968
ARHGAP32	1970.03	-0.266025	0.0897239	-2.96493	0.00302757	0.0121975	1970.03	0.214345	0.144504	1.48331	0.137991	0.307784	1970.03	-0.385061	0.145105	-2.65367	0.00796211	0.038729	1970.03	-0.171614	0.156155	-1.099	0.271769	0.495604	1970.03	-0.249691	0.233948	-1.06729	0.28584	0.597684	1970.03	-0.149374	0.224738	-0.664656	0.50627	0.999968
ARHGAP33	226.313	0.298318	0.110409	2.70194	0.00689359	0.0237225	226.313	0.310768	0.17729	1.75288	0.0796225	0.207733	226.313	0.473474	0.178477	2.65285	0.00798142	0.0388044	226.313	0.198198	0.192375	1.03027	0.302885	0.529764	226.313	-0.625895	0.285541	-2.19196	0.0283825	0.14533	226.313	0.310282	0.276183	1.12347	0.261239	0.999968
ARHGAP36	13.5686	-0.358268	0.221347	-1.61858	0.105538	0.209739	13.5686	0.383202	0.327908	1.16863	0.242554	0.455681	13.5686	-0.0947242	0.385518	-0.245707	0.805909	0.957194	13.5686	-0.170871	0.389534	-0.438654	0.660912	0.821081	13.5686	-2.5427	0.565688	-4.49488	6.96094e-06	0.000345676	13.5686	-0.131732	0.531262	-0.247961	0.804164	0.999968
ARHGAP39	493.843	0.415908	0.0942191	4.41426	1.01357e-05	0.00010636	493.843	0.159177	0.151611	1.04991	0.293762	0.520187	493.843	0.243814	0.152383	1.6	0.109598	0.268084	493.843	0.179973	0.164106	1.09669	0.272779	0.496606	493.843	-0.286988	0.245127	-1.17077	0.241689	0.546822	493.843	-0.141669	0.236376	-0.59934	0.548946	0.999968
ARHGAP42	210.252	0.0970001	0.107545	0.901949	0.367084	0.514084	210.252	-0.181517	0.173405	-1.04678	0.295202	0.521425	210.252	-0.219466	0.173114	-1.26776	0.204885	0.411965	210.252	-0.110882	0.186464	-0.594654	0.552075	0.762268	210.252	-0.272213	0.279647	-0.973414	0.330347	0.646194	210.252	0.227541	0.268161	0.848521	0.396148	0.999968
ARHGAP4	1067.57	0.0185777	0.145042	0.128085	0.898082	0.934243	1067.57	-0.376118	0.233365	-1.61171	0.107025	0.256894	1067.57	0.158944	0.234107	0.678937	0.497178	0.725564	1067.57	0.0926037	0.251915	0.367599	0.713172	0.838905	1067.57	0.24679	0.375883	0.656561	0.511463	0.811739	1067.57	0.0501447	0.361366	0.138764	0.889636	0.999968
ARHGAP5	2165.12	-0.221234	0.0732386	-3.02073	0.00252163	0.0105442	2165.12	-0.150239	0.118023	-1.27296	0.203031	0.403837	2165.12	0.305991	0.118435	2.58362	0.009777	0.0452491	2165.12	-0.0584114	0.127457	-0.458282	0.64675	0.821081	2165.12	0.0150488	0.190926	0.0788202	0.937176	0.995895	2165.12	-0.085882	0.183571	-0.46784	0.639899	0.999968
ARHGAP6	118.805	0.322805	0.158096	2.04183	0.0411686	0.100359	118.805	-0.0135637	0.255138	-0.0531622	0.957603	0.982243	118.805	-0.689101	0.255224	-2.69999	0.00693423	0.0347563	118.805	-0.795295	0.27365	-2.90625	0.00365794	0.0345802	118.805	0.0228534	0.411219	0.0555748	0.955681	0.995895	118.805	-0.0469896	0.392327	-0.119772	0.904664	0.999968
ARHGAP8	525.734	0.0534012	0.0874323	0.610772	0.54135	0.651587	525.734	-0.00695433	0.14086	-0.0493705	0.960624	0.983957	525.734	0.0325757	0.141634	0.229999	0.818093	0.963927	525.734	0.185797	0.152456	1.21869	0.22296	0.463356	525.734	0.53028	0.227956	2.32624	0.0200056	0.11518	525.734	-0.0201237	0.219582	-0.0916455	0.92698	0.999968
ARHGAP9	195.784	-0.410325	0.126361	-3.24723	0.00116534	0.00559636	195.784	0.608747	0.203838	2.98643	0.00282254	0.0162642	195.784	0.00587299	0.203382	0.0288766	0.976963	0.994435	195.784	-0.089621	0.218983	-0.40926	0.682349	0.821081	195.784	-0.0409445	0.327904	-0.124867	0.900629	0.995895	195.784	0.433203	0.314521	1.37734	0.168407	0.970162
ARHGDIA	7950.82	0.0288955	0.0671749	0.430153	0.667084	0.758464	7950.82	-0.159353	0.108255	-1.47201	0.141017	0.312266	7950.82	-0.0976709	0.108639	-0.89904	0.368631	0.603882	7950.82	0.0585598	0.116964	0.500665	0.616607	0.812608	7950.82	0.168938	0.175207	0.964219	0.334936	0.65099	7950.82	-0.145344	0.168452	-0.862823	0.388235	0.999968
ARHGDIB	3289.13	-0.269671	0.0972166	-2.77392	0.00553849	0.0199413	3289.13	0.690005	0.156478	4.4096	1.03564e-05	0.000156573	3289.13	0.00150677	0.157023	0.00959589	0.992344	0.997992	3289.13	-0.0277553	0.169072	-0.164163	0.869603	0.933514	3289.13	0.670156	0.253079	2.64801	0.00809666	0.0630495	3289.13	0.407136	0.243205	1.67405	0.0941212	0.798572
ARHGDIG	26.1169	-0.0506882	0.234258	-0.216377	0.828694	0.883698	26.1169	0.00767418	0.380513	0.020168	0.983909	0.992922	26.1169	-0.911612	0.392193	-2.32439	0.0201043	0.0787127	26.1169	-0.373901	0.405276	-0.922584	0.356224	0.586191	26.1169	-0.853759	0.614483	-1.38939	0.164713	0.436257	26.1169	1.00278	0.575897	1.74125	0.0816395	0.753727
ARHGEF10	530.002	-0.298342	0.102056	-2.92331	0.0034633	0.0136275	530.002	0.0291493	0.164319	0.177394	0.859199	0.952215	530.002	-0.266081	0.164774	-1.61482	0.10635	0.26235	530.002	-0.354795	0.17747	-1.99918	0.0455893	0.175212	530.002	-0.286529	0.265416	-1.07955	0.280345	0.592377	530.002	0.124307	0.2552	0.487096	0.626191	0.999968
ARHGEF10L	1507.69	0.231285	0.0794603	2.9107	0.00360625	0.0140922	1507.69	0.243794	0.128252	1.9009	0.0573152	0.163517	1507.69	-0.204759	0.12866	-1.59148	0.111502	0.271375	1507.69	-0.268801	0.13837	-1.94263	0.0520613	0.19111	1507.69	-0.2414	0.207187	-1.16513	0.243966	0.549293	1507.69	-0.0766147	0.199219	-0.384574	0.700553	0.999968
ARHGEF11	1492.45	0.10375	0.0565291	1.83534	0.0664551	0.146205	1492.45	-0.0197704	0.0910088	-0.217236	0.828025	0.948716	1492.45	-0.16248	0.0913618	-1.77842	0.0753341	0.205365	1492.45	0.0179945	0.0983718	0.182923	0.854858	0.925918	1492.45	-0.458919	0.147483	-3.11167	0.00186033	0.0228181	1492.45	-0.142414	0.141812	-1.00424	0.315263	0.999968
ARHGEF12	3872.04	-0.0389094	0.0654837	-0.594184	0.552389	0.66109	3872.04	-0.328975	0.105462	-3.11937	0.00181241	0.0114312	3872.04	-0.0540142	0.105849	-0.510293	0.609847	0.820958	3872.04	-0.156128	0.113961	-1.37001	0.170685	0.395963	3872.04	-0.18375	0.170774	-1.07598	0.281935	0.594052	3872.04	-0.00894305	0.164167	-0.0544754	0.956556	0.999968
ARHGEF15	194.712	-0.347911	0.107543	-3.23508	0.00121607	0.00579364	194.712	0.0358147	0.172635	0.207459	0.835652	0.948716	194.712	-0.419099	0.173155	-2.42037	0.0155047	0.0643064	194.712	-0.47735	0.186263	-2.56278	0.0103839	0.0678193	194.712	0.457273	0.281301	1.62556	0.104043	0.329892	194.712	-0.000673272	0.267877	-0.00251336	0.997995	0.999968
ARHGEF16	1125.38	-0.0844004	0.0912858	-0.924574	0.355188	0.514084	1125.38	-0.438321	0.147274	-2.97622	0.00291826	0.0166889	1125.38	-0.428007	0.147633	-2.89913	0.00374203	0.021587	1125.38	0.151938	0.158916	0.956089	0.339027	0.567725	1125.38	-0.44272	0.237721	-1.86235	0.0625536	0.242768	1125.38	-0.0986005	0.228605	-0.431313	0.666241	0.999968
ARHGEF17	955.421	-0.24602	0.0961382	-2.55902	0.0104966	0.0333909	955.421	-0.0578502	0.154572	-0.374261	0.70821	0.901102	955.421	-0.190133	0.155114	-1.22576	0.220289	0.432733	955.421	-0.424986	0.167003	-2.54478	0.0109346	0.0699028	955.421	-0.252527	0.250068	-1.00983	0.312576	0.627786	955.421	0.0286953	0.240205	0.119462	0.904909	0.999968
ARHGEF18	1547.96	0.181885	0.061644	2.95057	0.00317189	0.012688	1547.96	0.0205339	0.0994724	0.206428	0.836457	0.948716	1547.96	-0.187815	0.0997048	-1.88371	0.0596043	0.173368	1547.96	0.0719463	0.107357	0.670157	0.502758	0.719686	1547.96	-0.0651519	0.160881	-0.40497	0.6855	0.931556	1547.96	0.113288	0.154499	0.733262	0.463399	0.999968
ARHGEF19	513.349	0.468507	0.105915	4.4234	9.71586e-06	0.000102428	513.349	0.304836	0.170296	1.79003	0.0734484	0.195575	513.349	0.602068	0.170825	3.52448	0.000424317	0.00386794	513.349	0.536518	0.184368	2.91005	0.00361377	0.0343262	513.349	-0.251525	0.274877	-0.915046	0.360167	0.674343	513.349	0.225904	0.264843	0.852974	0.393674	0.999968
ARHGEF1	2395.37	0.0686525	0.0728571	0.94229	0.346044	0.514084	2395.37	0.0100497	0.117475	0.0855471	0.931826	0.971811	2395.37	-0.110795	0.117786	-0.940647	0.346886	0.580418	2395.37	0.0755172	0.126847	0.595341	0.551615	0.761788	2395.37	-0.316686	0.189953	-1.66718	0.0954784	0.313651	2395.37	-0.089421	0.182572	-0.489784	0.624287	0.999968
ARHGEF2	1973.68	-0.154271	0.0731387	-2.1093	0.034919	0.0879004	1973.68	0.31379	0.117814	2.66344	0.00773471	0.0360753	1973.68	-0.230379	0.118195	-1.94915	0.0512779	0.155579	1973.68	-0.269678	0.127337	-2.11783	0.0341895	0.145265	1973.68	-0.0572878	0.190625	-0.300527	0.763776	0.972589	1973.68	-0.110332	0.183265	-0.602033	0.547152	0.999968
ARHGEF33	13.7588	-0.252866	0.158096	-1.59945	0.10972	0.215699	13.7588	0.530278	0.248092	2.13743	0.0325634	0.107266	13.7588	0.298706	0.241962	1.23452	0.217009	0.428523	13.7588	-0.478634	0.277384	-1.72553	0.0844323	0.258478	13.7588	-0.0519095	0.375801	-0.13813	0.890137	0.995895	13.7588	-0.583125	0.374731	-1.55612	0.11968	0.870404
ARHGEF3	745.81	0.105604	0.0682528	1.54725	0.121804	0.233802	745.81	0.0270461	0.109566	0.246847	0.805026	0.948716	745.81	-0.109644	0.110047	-0.996346	0.319082	0.549993	745.81	0.271979	0.118598	2.29329	0.0218314	0.109524	745.81	0.304063	0.177494	1.71309	0.0866968	0.295851	745.81	0.137657	0.170642	0.806704	0.419837	0.999968
ARHGEF35	744.716	0.362873	0.0959898	3.78033	0.000156619	0.00106731	744.716	0.0150186	0.154637	0.0971218	0.92263	0.967422	744.716	0.220021	0.155238	1.41732	0.15639	0.341894	744.716	0.232518	0.167038	1.39201	0.16392	0.386018	744.716	-0.346479	0.250028	-1.38576	0.16582	0.438334	744.716	-0.0774134	0.240292	-0.322163	0.747329	0.999968
ARHGEF37	371.786	-0.166732	0.111957	-1.48925	0.136421	0.255609	371.786	0.384055	0.179785	2.13619	0.0326638	0.107424	371.786	-0.949793	0.180964	-5.24852	1.53324e-07	5.22427e-06	371.786	-0.24423	0.194423	-1.25618	0.209051	0.446569	371.786	-0.566014	0.290604	-1.94772	0.051449	0.214301	371.786	-0.52093	0.2793	-1.86513	0.0621636	0.661501
ARHGEF38	45.0319	-0.0193552	0.126913	-0.152508	0.878787	0.920481	45.0319	0.401319	0.20411	1.96619	0.0492772	0.146248	45.0319	0.169971	0.203695	0.834438	0.404034	0.63942	45.0319	-0.399831	0.218714	-1.8281	0.0675342	0.226037	45.0319	-0.497855	0.331511	-1.50177	0.133156	0.383277	45.0319	-0.596514	0.317219	-1.88045	0.0600469	0.650508
ARHGEF4	139.847	-0.573687	0.181285	-3.16455	0.00155324	0.00706971	139.847	0.247926	0.29229	0.848217	0.396317	0.631349	139.847	-0.133304	0.291426	-0.457418	0.647371	0.850028	139.847	-0.323449	0.313481	-1.0318	0.302166	0.52907	139.847	0.775755	0.466298	1.66365	0.0961831	0.315053	139.847	0.301959	0.448044	0.67395	0.500343	0.999968
ARHGEF5	742.939	0.238719	0.0777703	3.06955	0.00214384	0.0092234	742.939	-0.0807884	0.125472	-0.643876	0.519656	0.751199	742.939	0.0254123	0.125896	0.201852	0.840032	0.975537	742.939	0.204579	0.135498	1.50983	0.131087	0.337941	742.939	-0.198774	0.202898	-0.979674	0.327247	0.643088	742.939	-0.140327	0.194955	-0.719793	0.471653	0.999968
ARHGEF6	500.292	-0.33867	0.111892	-3.02675	0.00247199	0.0103728	500.292	0.153672	0.179359	0.856784	0.391564	0.626505	500.292	-0.177324	0.180222	-0.98392	0.325155	0.556748	500.292	-0.223446	0.194046	-1.15151	0.249521	0.481386	500.292	0.575112	0.291299	1.9743	0.0483477	0.205921	500.292	0.178927	0.278953	0.641422	0.521248	0.999968
ARHGEF7	1391.68	0.249163	0.0520476	4.78722	1.69107e-06	2.28911e-05	1391.68	-0.172034	0.083938	-2.04954	0.0404098	0.126207	1391.68	-0.0930741	0.0842538	-1.10469	0.269295	0.49281	1391.68	-0.133567	0.0906173	-1.47397	0.14049	0.35144	1391.68	-0.199593	0.135872	-1.46897	0.14184	0.39815	1391.68	-0.152506	0.130608	-1.16766	0.242943	0.999968
ARHGEF9	471.122	0.148514	0.0694381	2.1388	0.032452	0.0827725	471.122	-0.0641026	0.111698	-0.573891	0.566041	0.790771	471.122	-0.126278	0.112243	-1.12504	0.260573	0.482298	471.122	-0.10612	0.120819	-0.878335	0.379762	0.608366	471.122	0.29857	0.181043	1.64917	0.0991127	0.320382	471.122	-0.0504523	0.17393	-0.290072	0.771761	0.999968
ARID1A	2662.84	-0.0118831	0.0666834	-0.178202	0.858564	0.905737	2662.84	-0.116811	0.107396	-1.08767	0.27674	0.499272	2662.84	-0.0651869	0.107791	-0.604752	0.545344	0.767909	2662.84	-0.120041	0.116062	-1.03429	0.301002	0.52796	2662.84	-1.03166	0.173841	-5.93451	2.94716e-09	4.6629e-07	2662.84	-0.083589	0.167235	-0.49983	0.617195	0.999968
ARID1B	1663.05	0.126686	0.0553496	2.28884	0.0220889	0.0610309	1663.05	0.132693	0.0891667	1.48815	0.136712	0.305853	1663.05	-0.236183	0.0895022	-2.63885	0.00831882	0.0401293	1663.05	-0.123369	0.0963115	-1.28094	0.200215	0.435095	1663.05	-0.473183	0.144356	-3.27789	0.00104586	0.0153128	1663.05	-0.0931618	0.138843	-0.670986	0.50223	0.999968
ARID2	806.091	-0.0862374	0.0568893	-1.51588	0.129549	0.245392	806.091	0.0446997	0.0913886	0.489117	0.624759	0.83951	806.091	-0.106962	0.091978	-1.16291	0.244867	0.463225	806.091	-0.00508147	0.09891	-0.0513747	0.959027	0.97854	806.091	-0.0962101	0.148303	-0.64874	0.516507	0.815873	806.091	-0.320895	0.142672	-2.24917	0.0245014	0.408223
ARID3A	251.328	0.980358	0.127732	7.6751	1.65286e-14	1.32294e-12	251.328	0.0527244	0.206712	0.255062	0.798675	0.948716	251.328	0.47871	0.206824	2.31458	0.020636	0.0802862	251.328	0.0846441	0.222074	0.381153	0.70309	0.83237	251.328	-1.11955	0.333249	-3.3595	0.000780833	0.0124118	251.328	-0.5407	0.320427	-1.68743	0.0915204	0.791226
ARID3B	208.039	0.149214	0.0826765	1.80479	0.0711075	0.154066	208.039	-0.245607	0.133894	-1.83434	0.0666031	0.182466	208.039	0.0455143	0.133725	0.340358	0.733587	0.911957	208.039	0.210793	0.143956	1.46429	0.143116	0.355353	208.039	-0.512254	0.216241	-2.36891	0.0178408	0.107223	208.039	-0.181038	0.207393	-0.87292	0.382707	0.999968
ARID3C	1.97896	0.074866	0.134483	0.556693	0.577737	0.682956	1.97896	0.322305	0.244224	1.31971	0.186931	0.38088	1.97896	0.0578814	0.250108	0.231425	0.816984	0.963018	1.97896	0.337126	0.254458	1.32488	0.185211	0.415341	1.97896	0.254178	0.370681	0.685705	0.492899	0.797279	1.97896	0.0339932	0.397725	0.0854689	0.931889	0.999968
ARID4A	540.68	-0.0350578	0.0668778	-0.524207	0.600134	0.701836	540.68	-0.118431	0.107557	-1.10111	0.27085	0.492432	540.68	0.00804237	0.108007	0.0744617	0.940643	0.990283	540.68	-0.262122	0.115928	-2.26107	0.023755	0.115658	540.68	-0.292437	0.174515	-1.67572	0.0937938	0.310365	540.68	-0.0719884	0.167419	-0.429989	0.667204	0.999968
ARID4B	1176.84	-0.0102916	0.0632851	-0.162623	0.870815	0.914643	1176.84	-0.150625	0.101681	-1.48135	0.138514	0.308364	1176.84	0.0585214	0.102167	0.572802	0.566779	0.785974	1176.84	-0.2538	0.109901	-2.30936	0.0209237	0.106603	1176.84	0.03244	0.164873	0.196758	0.844017	0.995895	1176.84	-0.0236595	0.158487	-0.149283	0.88133	0.999968
ARID5A	643.688	0.0221321	0.0841665	0.262956	0.792584	0.856927	643.688	0.0223669	0.135584	0.164967	0.86897	0.952464	643.688	0.0213481	0.136175	0.15677	0.875426	0.990281	643.688	0.0118039	0.1466	0.0805177	0.935826	0.967246	643.688	0.677711	0.21946	3.08808	0.00201454	0.0241986	643.688	0.187963	0.210826	0.891557	0.37263	0.999968
ARID5B	1288.28	-0.0839855	0.0761338	-1.10313	0.269971	0.432538	1288.28	0.697433	0.122732	5.68257	1.32686e-08	4.44685e-07	1288.28	0.136022	0.123084	1.10511	0.269113	0.492742	1288.28	-0.225302	0.132417	-1.70146	0.0888576	0.266208	1288.28	0.0197025	0.19853	0.0992418	0.920946	0.995895	1288.28	0.197199	0.19079	1.03359	0.301328	0.999968
ARIH1	1508.16	-0.0232051	0.0491712	-0.471925	0.63698	0.733264	1508.16	-0.345212	0.0791039	-4.36403	1.27685e-05	0.000186948	1508.16	-0.0419139	0.0794408	-0.527612	0.597769	0.811578	1508.16	0.0358098	0.0855508	0.418579	0.675524	0.821081	1508.16	0.114974	0.128407	0.895389	0.370579	0.68473	1508.16	0.0197374	0.123334	0.160032	0.872856	0.999968
ARIH2	1394.75	0.102305	0.0440196	2.32408	0.020121	0.0566361	1394.75	-0.128304	0.0709415	-1.80859	0.0705155	0.190172	1394.75	0.140002	0.0712462	1.96505	0.0494086	0.151348	1394.75	0.00902871	0.0766992	0.117716	0.906293	0.952347	1394.75	-0.076328	0.114797	-0.664897	0.506116	0.807895	1394.75	-0.0755795	0.110526	-0.683818	0.49409	0.999968
ARL10	21.1119	-0.101358	0.128543	-0.788518	0.430394	0.571844	21.1119	-0.0565693	0.200694	-0.281869	0.778044	0.94495	21.1119	0.218652	0.204227	1.07063	0.284334	0.51067	21.1119	-0.772645	0.216207	-3.57363	0.000352063	0.0065923	21.1119	-0.747435	0.327701	-2.28085	0.0225575	0.124437	21.1119	-7.38071e-05	0.308697	-0.000239092	0.999809	0.999968
ARL11	95.0534	1.12121	0.145716	7.69449	1.42056e-14	1.14599e-12	95.0534	-0.0662687	0.233366	-0.283969	0.776434	0.944289	95.0534	0.311778	0.234131	1.33164	0.182979	0.381588	95.0534	0.0921741	0.253502	0.363603	0.716154	0.840572	95.0534	0.16014	0.380612	0.420742	0.673943	0.924176	95.0534	0.598035	0.363604	1.64474	0.100023	0.815099
ARL13A	1.835	-0.224671	0.124182	-1.80921	0.0704187	0.152915	1.835	0.30657	0.244959	1.25151	0.210747	0.413602	1.835	0.111495	0.218505	0.510264	0.609866	0.820958	1.835	-0.256711	0.234424	-1.09507	0.273485	0.497376	1.835	-0.214356	0.332284	-0.645099	0.518863	0.818455	1.835	0.173039	0.341224	0.507113	0.612075	0.999968
ARL13B	224.189	-0.0255735	0.0733919	-0.348451	0.727501	0.806937	224.189	-0.0518609	0.117586	-0.441045	0.65918	0.866092	224.189	0.240151	0.118043	2.03443	0.041908	0.134192	224.189	-0.161274	0.126727	-1.27261	0.203155	0.438652	224.189	-0.502695	0.189616	-2.65112	0.00802249	0.0625913	224.189	0.130521	0.183001	0.713223	0.475708	0.999968
ARL1	2343.87	-0.209149	0.0575789	-3.63238	0.000280818	0.00173053	2343.87	-0.151951	0.0927214	-1.63879	0.101256	0.246949	2343.87	0.0801671	0.0931058	0.861033	0.38922	0.624723	2343.87	-0.0413441	0.100243	-0.412439	0.680018	0.821081	2343.87	-0.190817	0.15025	-1.27	0.204085	0.493959	2343.87	-0.278916	0.14446	-1.93075	0.0535143	0.6143
ARL14	229.079	-0.0642352	0.205527	-0.312539	0.754631	0.828377	229.079	0.578323	0.389124	1.48622	0.137221	0.306488	229.079	-1.55713	0.330786	-4.70736	2.50948e-06	5.58544e-05	229.079	-0.383226	0.355272	-1.07868	0.280728	0.505742	229.079	0.484691	0.52902	0.916205	0.359559	0.673946	229.079	0.0807894	0.507	0.159348	0.873395	0.999968
ARL15	282.123	0.013532	0.0855529	0.158171	0.874322	0.91724	282.123	-0.256261	0.137706	-1.86093	0.0627538	0.174259	282.123	-0.0630575	0.138495	-0.455306	0.648889	0.851624	282.123	-0.0634531	0.14905	-0.425718	0.670314	0.821081	282.123	-0.183816	0.223766	-0.821468	0.41138	0.72407	282.123	-0.000522421	0.214355	-0.00243717	0.998055	0.999968
ARL16	518.847	0.315163	0.0718443	4.38675	1.15055e-05	0.000118839	518.847	0.276721	0.115648	2.39279	0.0167209	0.0649549	518.847	0.682416	0.116115	5.87709	4.17537e-09	2.21925e-07	518.847	0.0871866	0.125083	0.697032	0.485783	0.704979	518.847	0.133775	0.186668	0.716648	0.473592	0.780587	518.847	0.126143	0.179918	0.701118	0.483229	0.999968
ARL17A	93.6635	0.107912	0.0772329	1.39723	0.162344	0.293562	93.6635	-0.110183	0.123349	-0.893263	0.371717	0.606018	93.6635	0.529957	0.124783	4.24703	2.16627e-05	0.000331933	93.6635	-0.326849	0.133936	-2.44034	0.0146734	0.0848033	93.6635	-0.0194975	0.199753	-0.0976081	0.922244	0.995895	93.6635	-0.461392	0.194051	-2.37769	0.0174215	0.332934
ARL2	1279.98	0.276216	0.0740185	3.73171	0.000190181	0.00125224	1279.98	0.0636119	0.119384	0.532836	0.594147	0.81512	1279.98	0.0800904	0.119711	0.669033	0.503475	0.73107	1279.98	0.3206	0.128929	2.48664	0.0128957	0.0777553	1279.98	0.430516	0.193081	2.22972	0.0257661	0.136416	1279.98	-0.00487657	0.185481	-0.0262914	0.979025	0.999968
ARL2BP	1270.9	0.105869	0.050325	2.10371	0.0354039	0.0887707	1270.9	-0.181754	0.0809854	-2.24428	0.0248146	0.0874121	1270.9	0.23302	0.0812784	2.86694	0.0041446	0.0233633	1270.9	0.17564	0.087618	2.00461	0.0450046	0.173802	1270.9	0.105551	0.131564	0.802278	0.422392	0.734737	1270.9	-0.00282924	0.126134	-0.0224305	0.982105	0.999968
ARL3	604.068	0.00747264	0.0640899	0.116596	0.90718	0.940353	604.068	-0.0489602	0.102689	-0.476782	0.633517	0.846265	604.068	0.242061	0.103448	2.33994	0.019287	0.0761553	604.068	-0.0786138	0.111547	-0.704758	0.480961	0.700871	604.068	0.264695	0.166444	1.5903	0.111768	0.343811	604.068	0.0965866	0.160277	0.602621	0.546761	0.999968
ARL4A	698.387	0.241714	0.0864741	2.79522	0.00518646	0.0189061	698.387	-0.101643	0.139838	-0.726864	0.467309	0.703499	698.387	0.273294	0.139978	1.95241	0.0508892	0.154676	698.387	0.0468888	0.150511	0.31153	0.755398	0.864995	698.387	0.311907	0.225364	1.38402	0.166353	0.439267	698.387	-0.382328	0.2168	-1.7635	0.0778161	0.736241
ARL4C	1278	-0.261535	0.118366	-2.20954	0.0271373	0.0718154	1278	0.682912	0.190651	3.58201	0.000340966	0.00296637	1278	0.550401	0.191072	2.88059	0.00396927	0.0226103	1278	-0.00546871	0.205702	-0.0265856	0.97879	0.988012	1278	0.655561	0.307523	2.13174	0.033028	0.161136	1278	0.422716	0.295452	1.43074	0.152503	0.940568
ARL4D	163.885	0.154986	0.148666	1.04251	0.297174	0.463568	163.885	0.968737	0.2373	4.08232	4.4588e-05	0.000545262	163.885	0.280637	0.237153	1.18336	0.236667	0.452962	163.885	0.35092	0.256134	1.37006	0.170667	0.395963	163.885	1.2311	0.380235	3.23774	0.00120483	0.016959	163.885	0.851199	0.365981	2.3258	0.0200291	0.362487
ARL5A	1109.25	0.102682	0.0625267	1.64221	0.100547	0.202224	1109.25	-0.321357	0.100802	-3.18801	0.00143258	0.00950551	1109.25	0.229174	0.101138	2.26595	0.0234547	0.0882415	1109.25	0.168718	0.108864	1.5498	0.12119	0.321776	1109.25	0.251835	0.163442	1.54083	0.123359	0.364945	1109.25	-0.0364883	0.157107	-0.232252	0.816343	0.999968
ARL5B	385.088	0.0552367	0.0903321	0.611485	0.540879	0.651173	385.088	0.00437374	0.145881	0.0299816	0.976082	0.989511	385.088	0.471108	0.146357	3.21889	0.00128687	0.00938369	385.088	0.110227	0.157187	0.701243	0.483152	0.702817	385.088	-0.528748	0.235743	-2.2429	0.0249032	0.133109	385.088	-0.224994	0.226772	-0.992162	0.321118	0.999968
ARL5C	1.38578	-0.0471752	0.145985	-0.323151	0.746581	0.822194	1.38578	-0.554237	0.225167	-2.46145	0.0138378	0.0564518	1.38578	-0.143548	0.24492	-0.586103	0.557806	0.777814	1.38578	-0.112919	0.25275	-0.446762	0.655047	0.821081	1.38578	-0.156562	0.415061	-0.377203	0.706023	0.943737	1.38578	0.220987	0.394355	0.560375	0.575224	0.999968
ARL6	62.9898	0.0688279	0.0789327	0.871983	0.383218	0.528507	62.9898	-0.037698	0.124339	-0.303188	0.761747	0.935905	62.9898	0.0655419	0.125717	0.521344	0.602127	0.815179	62.9898	0.11199	0.136638	0.819614	0.412436	0.64009	62.9898	-0.221519	0.202588	-1.09345	0.274198	0.58431	62.9898	0.0828366	0.195135	0.424509	0.671194	0.999968
ARL6IP1	7977.96	0.088512	0.0705723	1.2542	0.209768	0.357406	7977.96	0.213885	0.113703	1.88109	0.0599593	0.168796	7977.96	0.126589	0.114125	1.10921	0.267339	0.490506	7977.96	0.209016	0.122851	1.70138	0.0888715	0.266208	7977.96	-0.107045	0.183994	-0.581786	0.560711	0.852321	7977.96	-0.205576	0.176935	-1.16187	0.245288	0.999968
ARL6IP4	2505.34	0.0773311	0.0745058	1.03792	0.299307	0.465898	2505.34	0.173958	0.120073	1.44877	0.147402	0.322076	2505.34	0.036053	0.120483	0.299237	0.764759	0.930751	2505.34	0.261138	0.129737	2.01283	0.0441326	0.171571	2505.34	0.573515	0.194181	2.9535	0.00314191	0.0326243	2505.34	0.001373	0.186736	0.00735262	0.994134	0.999968
ARL6IP5	3386.85	-0.00361617	0.0611416	-0.0591441	0.952837	0.971355	3386.85	0.0563831	0.0984966	0.572437	0.567026	0.791696	3386.85	0.149569	0.0988334	1.51335	0.130191	0.301646	3386.85	0.0883216	0.106449	0.829704	0.406706	0.634235	3386.85	0.265987	0.159502	1.66761	0.0953931	0.313522	3386.85	0.0727621	0.153316	0.47459	0.63508	0.999968
ARL6IP6	485.636	0.139563	0.0696846	2.00278	0.0452004	0.107786	485.636	-0.0134548	0.112707	-0.119379	0.904975	0.959895	485.636	0.543317	0.112959	4.80986	1.51039e-06	3.67427e-05	485.636	0.420346	0.121442	3.46128	0.000537613	0.00910596	485.636	-0.0654986	0.181639	-0.360598	0.7184	0.950878	485.636	0.133859	0.175244	0.763844	0.44496	0.999968
ARL8A	1238.53	0.117769	0.0579354	2.03276	0.0420767	0.102113	1238.53	0.0934056	0.0931603	1.00263	0.316038	0.545529	1238.53	-0.105995	0.0935241	-1.13334	0.257072	0.478028	1238.53	0.158561	0.100871	1.57192	0.11597	0.312882	1238.53	0.466086	0.151089	3.08486	0.00203651	0.0242787	1238.53	-0.106453	0.145056	-0.733877	0.463024	0.999968
ARL8B	2100.83	-0.0072362	0.0501656	-0.144246	0.885306	0.925394	2100.83	0.0604814	0.0807371	0.749116	0.453788	0.690407	2100.83	0.119524	0.0810793	1.47416	0.14044	0.317376	2100.83	0.0932308	0.0873358	1.0675	0.285747	0.5114	2100.83	0.061899	0.130958	0.472663	0.636454	0.902775	2100.83	0.0655469	0.125849	0.520839	0.602479	0.999968
ARL9	13.5849	-0.63616	0.173698	-3.66244	0.000249826	0.00157133	13.5849	0.469097	0.269129	1.74302	0.0813304	0.210895	13.5849	1.35867	0.281239	4.83101	1.35846e-06	3.36481e-05	13.5849	-0.340836	0.285095	-1.19552	0.231885	0.474322	13.5849	2.37943	0.437728	5.43588	5.4528e-08	5.98342e-06	13.5849	-2.08553	0.406053	-5.13611	2.8048e-07	5.20418e-05
ARMC10	995.66	0.187594	0.0634278	2.95759	0.00310053	0.0124497	995.66	0.162501	0.102295	1.58856	0.112161	0.265446	995.66	0.341178	0.102751	3.32044	0.000898745	0.00703817	995.66	0.548705	0.110634	4.95965	7.06216e-07	3.88514e-05	995.66	0.134374	0.165747	0.810718	0.417528	0.730031	995.66	-0.0709187	0.159339	-0.44508	0.656262	0.999968
ARMC1	891.115	0.173591	0.0751329	2.31045	0.0208631	0.0582138	891.115	0.166038	0.12102	1.37199	0.170067	0.355752	891.115	0.321623	0.121509	2.64691	0.00812308	0.0393338	891.115	0.102453	0.130842	0.783026	0.433612	0.659446	891.115	0.0315259	0.196091	0.160772	0.872273	0.995895	891.115	-0.0568174	0.18867	-0.301148	0.763302	0.999968
ARMC2	58.5485	0.976129	0.109793	8.89067	6.07423e-19	1.09712e-16	58.5485	0.0704373	0.17547	0.401422	0.688109	0.886629	58.5485	-0.193643	0.175268	-1.10484	0.26923	0.49281	58.5485	0.327865	0.189436	1.73074	0.0834983	0.256889	58.5485	-0.311915	0.280533	-1.11186	0.266196	0.575482	58.5485	0.0677008	0.274557	0.246582	0.805232	0.999968
ARMC3	43.4945	-0.384603	0.239164	-1.60812	0.10781	0.213155	43.4945	0.432899	0.324952	1.33219	0.182796	0.374736	43.4945	-0.317221	0.324136	-0.978667	0.327745	0.55966	43.4945	1.72545	0.363284	4.7496	2.03819e-06	9.83438e-05	43.4945	-0.306459	0.517113	-0.592636	0.553425	0.845971	43.4945	-0.0688171	0.502317	-0.136999	0.891031	0.999968
ARMC4	20.2092	-0.574695	0.213681	-2.6895	0.00715601	0.0244483	20.2092	-0.536752	0.328368	-1.63461	0.102131	0.24854	20.2092	-0.503385	0.326701	-1.54081	0.123362	0.290831	20.2092	-0.868144	0.362379	-2.39568	0.0165895	0.0913875	20.2092	0.151023	0.529471	0.285233	0.775466	0.979647	20.2092	-0.200924	0.528056	-0.380498	0.703575	0.999968
ARMC5	387.895	0.159255	0.0722998	2.20271	0.0276154	0.0728675	387.895	0.230083	0.116501	1.97493	0.0482756	0.144177	387.895	-0.141876	0.116936	-1.21328	0.225024	0.438699	387.895	0.0564739	0.126197	0.447507	0.654509	0.821081	387.895	0.0241802	0.188388	0.128354	0.897869	0.995895	387.895	-0.119077	0.181348	-0.656623	0.511423	0.999968
ARMC6	842.96	0.319122	0.0669681	4.76528	1.88592e-06	2.50826e-05	842.96	0.00754344	0.108022	0.0698327	0.944327	0.977369	842.96	0.147761	0.108506	1.36177	0.173271	0.367807	842.96	0.186532	0.11683	1.59661	0.110352	0.304192	842.96	0.511203	0.174693	2.9263	0.00343025	0.0345956	842.96	-0.0950001	0.168298	-0.564477	0.57243	0.999968
ARMC7	437.625	-0.00976913	0.0654142	-0.149343	0.881283	0.922363	437.625	-0.145781	0.105262	-1.38494	0.166072	0.349509	437.625	0.0623276	0.105594	0.590257	0.555018	0.775753	437.625	0.426961	0.113878	3.74929	0.000177334	0.00390441	437.625	0.37519	0.170269	2.20352	0.027558	0.142472	437.625	-0.333823	0.163751	-2.0386	0.0414904	0.536301
ARMC8	659.138	-0.0226622	0.0478083	-0.474023	0.635484	0.732082	659.138	0.0833294	0.0768353	1.08452	0.278135	0.501035	659.138	0.206538	0.0772198	2.67467	0.00748021	0.0369038	659.138	0.206716	0.0830166	2.49006	0.0127721	0.0772951	659.138	-0.131875	0.12445	-1.05966	0.2893	0.601959	659.138	-0.0304213	0.119689	-0.254169	0.799365	0.999968
ARMC9	325.667	-0.259823	0.0887243	-2.92843	0.0034068	0.0134415	325.667	-0.0444851	0.14234	-0.312527	0.75464	0.931569	325.667	0.857799	0.142935	6.00131	1.95734e-09	1.10053e-07	325.667	-0.0779031	0.154013	-0.505821	0.612983	0.809719	325.667	0.0566203	0.231025	0.245083	0.806392	0.993388	325.667	-0.197679	0.221299	-0.893267	0.371714	0.999968
ARMCX1	268.762	-0.318375	0.122414	-2.6008	0.00930055	0.0302895	268.762	0.0752246	0.195086	0.385598	0.699795	0.895298	268.762	-0.0759259	0.196259	-0.386867	0.698855	0.887681	268.762	-0.45216	0.211258	-2.14032	0.0323285	0.140061	268.762	0.0579682	0.317683	0.182472	0.855212	0.995895	268.762	-0.0144076	0.303152	-0.0475261	0.962094	0.999968
ARMCX2	481.147	-0.416389	0.123917	-3.36022	0.000778815	0.00400494	481.147	-0.0486183	0.198706	-0.244675	0.806708	0.948716	481.147	0.027756	0.199544	0.139097	0.889373	0.990281	481.147	-0.401144	0.215005	-1.86574	0.0620773	0.214072	481.147	-0.21102	0.320928	-0.65753	0.51084	0.811347	481.147	0.0445987	0.308452	0.144589	0.885035	0.999968
ARMCX3	1476.32	0.193214	0.0857618	2.25292	0.0242644	0.0657945	1476.32	0.0940175	0.138026	0.681156	0.495773	0.731339	1476.32	-0.0576605	0.13857	-0.416111	0.677329	0.871864	1476.32	-0.289075	0.14918	-1.93776	0.0526522	0.192621	1476.32	-0.0196692	0.223305	-0.0880821	0.929811	0.995895	1476.32	-0.179614	0.214668	-0.836707	0.402757	0.999968
ARMCX5	377.461	0.34077	0.0617024	5.5228	3.33638e-08	7.30638e-07	377.461	-0.175887	0.0992821	-1.77158	0.0764635	0.201761	377.461	0.0469769	0.0997069	0.47115	0.637534	0.843242	377.461	0.172853	0.107395	1.6095	0.107507	0.29955	377.461	0.0852975	0.161157	0.52928	0.596611	0.877219	377.461	0.0353686	0.155	0.228185	0.819502	0.999968
ARMCX6	199.46	0.188239	0.0794199	2.37017	0.01778	0.0512193	199.46	0.277368	0.127248	2.17975	0.0292759	0.0989765	199.46	0.117134	0.127919	0.915691	0.359829	0.594376	199.46	0.152325	0.138894	1.0967	0.272773	0.496606	199.46	-0.076097	0.206179	-0.369083	0.712066	0.946623	199.46	-0.114655	0.197841	-0.579532	0.56223	0.999968
ARMS2	1.4661	-0.133074	0.140142	-0.949568	0.342332	0.514084	1.4661	0.0641556	0.248957	0.257698	0.79664	0.948716	1.4661	0.00675414	0.244042	0.0276762	0.97792	0.994435	1.4661	-0.0663285	0.234509	-0.28284	0.777299	0.879771	1.4661	0.0471627	0.402539	0.117163	0.906731	0.995895	1.4661	-0.236359	0.371138	-0.636851	0.524222	0.999968
ARNT2	726.618	-0.823541	0.171334	-4.80664	1.5349e-06	2.10959e-05	726.618	-1.47701	0.274522	-5.3803	7.43627e-08	2.07132e-06	726.618	-0.276137	0.275769	-1.00133	0.316665	0.547398	726.618	0.0161096	0.296734	0.0542899	0.956704	0.977912	726.618	-0.0248373	0.441995	-0.0561935	0.955188	0.995895	726.618	-0.207173	0.424681	-0.487832	0.625669	0.999968
ARNT	1231.47	-0.135422	0.0516408	-2.62239	0.00873162	0.0287764	1231.47	0.0794349	0.083074	0.956194	0.338974	0.571491	1231.47	0.173773	0.0833733	2.08428	0.0371349	0.12292	1231.47	-0.0137241	0.0898598	-0.152728	0.878613	0.937941	1231.47	-0.236722	0.134655	-1.75799	0.0787486	0.279086	1231.47	-0.131875	0.129419	-1.01898	0.308214	0.999968
ARNTL2	243.809	-0.400399	0.138075	-2.89987	0.00373315	0.0144772	243.809	0.589918	0.224862	2.62347	0.00870394	0.0395387	243.809	0.552901	0.222926	2.4802	0.013131	0.0567185	243.809	0.194645	0.239415	0.813006	0.416215	0.643313	243.809	-0.302281	0.358018	-0.84432	0.398491	0.711317	243.809	-0.0687041	0.343948	-0.199751	0.841675	0.999968
ARNTL	224.352	-0.0136591	0.0762124	-0.179224	0.857762	0.905124	224.352	0.116239	0.121961	0.95308	0.34055	0.573105	224.352	0.308474	0.122353	2.52118	0.0116961	0.0517487	224.352	-0.0680541	0.131971	-0.515674	0.606082	0.804195	224.352	-0.524701	0.197657	-2.65461	0.00794004	0.0622336	224.352	0.0139719	0.189842	0.0735975	0.941331	0.999968
ARPC1A	3395.06	0.196104	0.0687718	2.85153	0.00435099	0.0163513	3395.06	-0.0641487	0.110828	-0.578813	0.562715	0.788229	3395.06	0.502027	0.111219	4.51385	6.36627e-06	0.000120088	3395.06	0.274698	0.119711	2.29467	0.0217521	0.109302	3395.06	0.105359	0.179324	0.587537	0.556843	0.849097	3395.06	-0.115176	0.172436	-0.667933	0.504176	0.999968
ARPC1B	5335.38	0.148154	0.078607	1.88475	0.0594642	0.134013	5335.38	0.0989702	0.126688	0.781212	0.434678	0.671373	5335.38	0.226716	0.127075	1.78411	0.0744061	0.203351	5335.38	0.445754	0.136816	3.25805	0.00112181	0.0154182	5335.38	-0.137215	0.204878	-0.669739	0.503024	0.805879	5335.38	0.104638	0.196952	0.531284	0.595222	0.999968
ARPC2	5787	0.0507125	0.0471567	1.0754	0.282194	0.446964	5787	0.190581	0.0760513	2.50595	0.0122122	0.0512441	5787	0.12903	0.0762876	1.69136	0.0907677	0.234265	5787	0.141599	0.0821219	1.72426	0.084661	0.25875	5787	-0.0303158	0.123134	-0.246203	0.805525	0.992699	5787	0.197364	0.118337	1.66781	0.095353	0.800558
ARPC3	5248.98	-0.0385593	0.0651757	-0.591621	0.554104	0.662824	5248.98	0.13914	0.105043	1.3246	0.185302	0.378505	5248.98	0.168289	0.105404	1.59661	0.110353	0.269415	5248.98	0.23602	0.113481	2.07983	0.0375413	0.154417	5248.98	0.382593	0.169992	2.25065	0.0244075	0.131232	5248.98	-0.0190252	0.163461	-0.116389	0.907344	0.999968
ARPC4	4312.64	0.0627676	0.0528629	1.18737	0.235083	0.389421	4312.64	0.183644	0.0852381	2.15448	0.0312022	0.103703	4312.64	0.0640313	0.0855264	0.748673	0.454054	0.687577	4312.64	0.19988	0.0920985	2.17029	0.0299852	0.133887	4312.64	0.18042	0.137987	1.30752	0.191037	0.47534	4312.64	0.076968	0.132669	0.580151	0.561813	0.999968
ARPC5	4960.45	0.00661021	0.0579023	0.114161	0.90911	0.941731	4960.45	0.215317	0.0933481	2.3066	0.0210769	0.0771622	4960.45	0.221695	0.0936533	2.36719	0.0179238	0.0718853	4960.45	0.143158	0.100843	1.41961	0.15572	0.373911	4960.45	0.180389	0.151062	1.19414	0.232424	0.53433	4960.45	0.0114298	0.145261	0.0786847	0.937283	0.999968
ARPC5L	1147.6	0.0403301	0.0558145	0.722573	0.469942	0.588581	1147.6	0.0377322	0.090017	0.419167	0.675094	0.877702	1147.6	0.0825998	0.0902507	0.915227	0.360073	0.594586	1147.6	0.222873	0.0971774	2.29347	0.0218212	0.109508	1147.6	0.0802526	0.145557	0.551348	0.581395	0.866911	1147.6	0.0190685	0.140014	0.13619	0.891671	0.999968
ACTRT3	48.702	0.238239	0.0976182	2.44051	0.0146664	0.0439496	48.702	0.267841	0.158216	1.69288	0.0904789	0.227479	48.702	0.0939785	0.157145	0.598037	0.549815	0.771889	48.702	0.607241	0.169912	3.57385	0.000351766	0.0065923	48.702	-0.114295	0.250789	-0.455743	0.648575	0.910562	48.702	0.239526	0.244161	0.981015	0.326585	0.999968
ARPP19	3407.47	-0.151087	0.0612912	-2.46506	0.0136989	0.0415508	3407.47	-0.245347	0.0987185	-2.48532	0.0129435	0.0536399	3407.47	0.0235122	0.0991011	0.237255	0.812459	0.960521	3407.47	0.0388655	0.106691	0.36428	0.715649	0.840236	3407.47	0.23103	0.159909	1.44476	0.148527	0.409542	3407.47	-0.0483249	0.153724	-0.31436	0.753247	0.999968
ARPP21	1.82879	-0.112742	0.161469	-0.698227	0.485035	0.601834	1.82879	0.841077	0.251315	3.3467	0.00081779	0.00602612	1.82879	0.286502	0.287715	0.995786	0.319354	0.550253	1.82879	0.24426	0.320381	0.762404	0.445819	0.670668	1.82879	1.31161	0.432696	3.03124	0.00243548	0.0275544	1.82879	-0.440634	0.362738	-1.21474	0.224464	0.999968
ARR3	1.37911	-0.262255	0.143748	-1.82441	0.0680902	0.148952	1.37911	-0.0607882	0.250925	-0.242257	0.808581	0.948716	1.37911	0.189643	0.258472	0.733708	0.463127	0.696157	1.37911	-0.147749	0.264446	-0.55871	0.576359	0.782043	1.37911	0.0334533	0.429289	0.0779272	0.937886	0.995895	1.37911	0.0372731	0.396499	0.0940056	0.925105	0.999968
ARRB1	674.572	0.0776967	0.0949138	0.818602	0.413013	0.554023	674.572	-0.976273	0.152614	-6.39699	1.58474e-10	7.50455e-09	674.572	0.0436901	0.153192	0.285198	0.775493	0.938938	674.572	-0.164176	0.165012	-0.994938	0.319767	0.548026	674.572	-0.197697	0.247307	-0.799397	0.42406	0.73616	674.572	0.0578518	0.237754	0.243326	0.807753	0.999968
ARRB2	918.293	0.0460092	0.0705978	0.651708	0.514589	0.628081	918.293	0.111928	0.113847	0.983142	0.325537	0.556551	918.293	-0.0874997	0.114025	-0.767376	0.442858	0.676957	918.293	-0.0138789	0.122807	-0.113014	0.910019	0.95366	918.293	0.437709	0.183828	2.38108	0.0172619	0.104949	918.293	0.0259006	0.176952	0.146371	0.883629	0.999968
ARRDC1	1718.34	0.106561	0.0772181	1.38	0.167588	0.300798	1718.34	0.151878	0.124512	1.21979	0.222546	0.429911	1718.34	-0.28364	0.124903	-2.27089	0.0231539	0.0874322	1718.34	0.193234	0.134495	1.43674	0.150793	0.366435	1718.34	0.0477849	0.201238	0.237455	0.812304	0.995895	1718.34	-0.0908348	0.193546	-0.469319	0.638842	0.999968
ARRDC2	890.415	-0.20121	0.071806	-2.80214	0.0050765	0.018575	890.415	0.0518233	0.115817	0.447459	0.654544	0.862708	890.415	-0.366808	0.115897	-3.16495	0.00155109	0.0108865	890.415	-0.218277	0.124909	-1.74749	0.0805532	0.251572	890.415	0.457912	0.186866	2.45048	0.0142667	0.0924768	890.415	0.0725762	0.179518	0.404283	0.686005	0.999968
ARRDC3	2004.88	-0.21135	0.0878398	-2.40608	0.0161245	0.0473323	2004.88	-0.00499158	0.14148	-0.0352812	0.971856	0.988133	2004.88	0.104706	0.141871	0.738034	0.460494	0.693797	2004.88	-0.112973	0.152817	-0.739271	0.459743	0.683321	2004.88	-0.350212	0.228694	-1.53135	0.125682	0.369779	2004.88	0.0678626	0.219906	0.308597	0.757628	0.999968
ARRDC4	665.989	-0.378362	0.100513	-3.76431	0.000167008	0.00112496	665.989	-0.0930445	0.161947	-0.574538	0.565604	0.790696	665.989	-0.694249	0.16245	-4.27362	1.92328e-05	0.000301724	665.989	-0.510911	0.174747	-2.92372	0.0034587	0.0332376	665.989	0.109354	0.261977	0.417418	0.676373	0.925243	665.989	-0.260951	0.251335	-1.03826	0.299148	0.999968
ARRDC5	4.71704	-0.265799	0.148178	-1.79378	0.0728476	0.157108	4.71704	0.69205	0.236951	2.92065	0.00349307	0.0192425	4.71704	-0.318267	0.19204	-1.6573	0.0974587	0.24618	4.71704	-0.547559	0.196584	-2.78537	0.00534665	0.044665	4.71704	0.224362	0.325187	0.689948	0.490227	0.795053	4.71704	0.458354	0.303569	1.50989	0.131073	0.88936
ARSA	1047.5	-0.263788	0.0910955	-2.89573	0.00378276	0.0146362	1047.5	-0.255636	0.146672	-1.74291	0.0813489	0.210916	1047.5	-0.261826	0.147157	-1.77922	0.0752031	0.205035	1047.5	0.192822	0.158576	1.21596	0.224	0.464791	1047.5	-0.117288	0.237189	-0.494493	0.620958	0.89277	1047.5	0.0125015	0.228035	0.0548227	0.95628	0.999968
ARSB	383.965	-0.689831	0.0785443	-8.78269	1.59604e-18	2.67009e-16	383.965	-0.000305131	0.12665	-0.00240925	0.998078	0.999113	383.965	0.0359384	0.126844	0.283328	0.776926	0.939694	383.965	-0.376884	0.136532	-2.7604	0.00577309	0.0469854	383.965	-0.0737962	0.205146	-0.359724	0.719053	0.950955	383.965	-0.135235	0.196677	-0.687599	0.491705	0.999968
ARSD	2548.95	0.0858284	0.0937978	0.915036	0.360173	0.514084	2548.95	-0.0706312	0.151021	-0.46769	0.640006	0.851312	2548.95	-0.26734	0.151563	-1.76389	0.0777509	0.209962	2548.95	-0.169875	0.163238	-1.04066	0.298033	0.524701	2548.95	0.00457981	0.244172	0.0187565	0.985035	0.996139	2548.95	-0.249701	0.234797	-1.06348	0.287566	0.999968
ARSE	863.739	0.630461	0.182062	3.4629	0.000534394	0.00294011	863.739	0.794323	0.296553	2.67852	0.00739474	0.0347277	863.739	-0.426176	0.293424	-1.45243	0.146383	0.326242	863.739	0.475496	0.315757	1.50589	0.132095	0.339213	863.739	0.125615	0.470162	0.267173	0.789336	0.985534	863.739	-0.224172	0.451378	-0.496638	0.619444	0.999968
ARSF	2.05371	-0.684528	0.179072	-3.82264	0.000132029	0.000923796	2.05371	0.831032	0.315343	2.63532	0.00840573	0.0384838	2.05371	0.104023	0.305953	0.339995	0.73386	0.912217	2.05371	1.97728	0.308582	6.40763	1.47798e-10	1.42291e-08	2.05371	0.666823	0.46939	1.42062	0.155428	0.421175	2.05371	0.282787	0.45866	0.616551	0.537531	0.999968
ARSG	143.029	0.00683468	0.115569	0.0591392	0.952841	0.971355	143.029	-0.270568	0.181987	-1.48675	0.137082	0.306276	143.029	-0.279113	0.185076	-1.5081	0.131528	0.303744	143.029	0.200386	0.200442	0.999724	0.317444	0.545557	143.029	0.418832	0.297029	1.41007	0.158518	0.426266	143.029	0.152279	0.286795	0.530968	0.595441	0.999968
ARSH	3.93395	0.0969634	0.153033	0.633611	0.526335	0.63867	3.93395	0.592454	0.224511	2.63886	0.0083185	0.0381787	3.93395	0.54405	0.235807	2.30718	0.0210446	0.081503	3.93395	0.411218	0.284731	1.44423	0.148674	0.363274	3.93395	0.698986	0.350296	1.99542	0.0459975	0.199196	3.93395	-0.282297	0.391944	-0.720247	0.471373	0.999968
ARSI	74.9788	-0.630715	0.155925	-4.04499	5.23248e-05	0.000429585	74.9788	1.04428	0.251262	4.15614	3.23671e-05	0.000416002	74.9788	0.340243	0.250923	1.35597	0.17511	0.370247	74.9788	-0.18844	0.270299	-0.697152	0.485708	0.704979	74.9788	0.725517	0.406647	1.78414	0.0744002	0.270054	74.9788	0.0865713	0.385698	0.224454	0.822404	0.999968
ARSJ	237.014	-0.628837	0.14054	-4.47443	7.66145e-06	8.40248e-05	237.014	-1.01721	0.226689	-4.48726	7.21435e-06	0.000114498	237.014	0.367278	0.226813	1.61929	0.105384	0.260493	237.014	0.0615259	0.244324	0.251821	0.80118	0.895857	237.014	-0.159402	0.364151	-0.437736	0.661577	0.916939	237.014	0.10501	0.350618	0.299499	0.764559	0.999968
ARSK	134.992	-0.0333184	0.0725642	-0.459157	0.646121	0.740778	134.992	0.341248	0.11705	2.9154	0.00355233	0.0195006	134.992	0.154634	0.116933	1.32242	0.18603	0.386331	134.992	0.0938181	0.126334	0.742618	0.457713	0.681793	134.992	0.105401	0.187882	0.560993	0.574802	0.861704	134.992	-0.127196	0.181081	-0.702426	0.482414	0.999968
ART1	1.69495	-0.41868	0.138898	-3.01429	0.00257581	0.0107208	1.69495	-0.0623901	0.233836	-0.266812	0.789614	0.948716	1.69495	-0.154486	0.2216	-0.697136	0.485718	0.715466	1.69495	0.223099	0.244328	0.913115	0.361182	0.591205	1.69495	-0.285346	0.417454	-0.683539	0.494266	0.798352	1.69495	-0.120734	0.359055	-0.336254	0.736679	0.999968
ART3	25.0283	0.236767	0.235995	1.00327	0.315731	0.484736	25.0283	4.2014	0.418075	10.0494	9.24438e-24	2.5157e-21	25.0283	0.38306	0.417487	0.917536	0.358862	0.593403	25.0283	1.34993	0.419357	3.21904	0.00128621	0.0170023	25.0283	0.420911	0.608945	0.691214	0.489431	0.794314	25.0283	-0.0811422	0.580737	-0.139723	0.888879	0.999968
ART4	11.0254	0.104205	0.192582	0.541094	0.588443	0.691766	11.0254	2.54116	0.3098	8.20259	2.3526e-16	2.59549e-14	11.0254	-0.4852	0.289256	-1.67741	0.0934627	0.238895	11.0254	-0.325109	0.32428	-1.00256	0.316075	0.544547	11.0254	-0.289344	0.577845	-0.500729	0.616562	0.890299	11.0254	0.478259	0.433954	1.1021	0.27042	0.999968
ART5	10.172	0.18983	0.183184	1.03628	0.30007	0.466588	10.172	0.469452	0.29175	1.60909	0.107597	0.257936	10.172	0.759064	0.291634	2.6028	0.00924663	0.0434147	10.172	0.361697	0.308403	1.17281	0.240874	0.481386	10.172	0.312635	0.458744	0.681502	0.495554	0.799356	10.172	-0.0756734	0.440676	-0.171721	0.863657	0.999968
ARTN	50.5298	0.137099	0.153181	0.895012	0.370781	0.515823	50.5298	-0.179015	0.243262	-0.735891	0.461797	0.698324	50.5298	1.00748	0.246791	4.08233	4.45868e-05	0.000605467	50.5298	0.644311	0.274495	2.34726	0.018912	0.0995381	50.5298	0.752446	0.392893	1.91514	0.0554744	0.225273	50.5298	0.0118158	0.383673	0.0307966	0.975432	0.999968
ARV1	445.194	0.0392074	0.0740875	0.529204	0.596664	0.698836	445.194	0.199108	0.118978	1.67348	0.0942326	0.234301	445.194	0.103332	0.119678	0.863418	0.387907	0.623499	445.194	0.187947	0.129052	1.45636	0.145293	0.358751	445.194	0.417499	0.19309	2.1622	0.0306025	0.152863	445.194	-0.16732	0.18578	-0.900637	0.367781	0.999968
ARVCF	400.709	0.162115	0.096372	1.68218	0.0925338	0.189887	400.709	-0.119944	0.155114	-0.773263	0.439367	0.676382	400.709	0.107886	0.155685	0.692975	0.488325	0.71734	400.709	-0.0451009	0.167916	-0.268592	0.788244	0.887813	400.709	0.278465	0.250191	1.11301	0.265704	0.574959	400.709	-0.113528	0.241208	-0.470664	0.637881	0.999968
ARX	43.915	-1.21849	0.259253	-4.70001	2.6015e-06	3.30614e-05	43.915	0.717157	0.413779	1.73319	0.0830625	0.214108	43.915	0.991776	0.413425	2.39893	0.0164431	0.0672418	43.915	-0.180523	0.446622	-0.404196	0.686069	0.821081	43.915	1.094	0.654834	1.67065	0.09479	0.312294	43.915	-0.174041	0.629258	-0.276581	0.782102	0.999968
AS3MT	138.948	0.647014	0.155984	4.14796	3.35451e-05	0.000295237	138.948	-0.260029	0.246476	-1.05499	0.29143	0.5175	138.948	0.379277	0.248003	1.52932	0.126185	0.295265	138.948	0.138096	0.267181	0.516864	0.605251	0.803877	138.948	0.695722	0.398797	1.74455	0.081063	0.283789	138.948	-0.0276583	0.38288	-0.0722376	0.942413	0.999968
ASAH1	4847.73	-0.200875	0.0873133	-2.30063	0.0214127	0.0594361	4847.73	0.668374	0.140584	4.75426	1.99178e-06	3.74331e-05	4847.73	-0.0398608	0.141073	-0.282554	0.777519	0.939908	4847.73	0.0645956	0.151911	0.42522	0.670676	0.821081	4847.73	-0.0773903	0.227428	-0.340286	0.733642	0.958128	4847.73	0.00510579	0.218643	0.0233522	0.981369	0.999968
ASAH2	11.3173	-0.0983335	0.138454	-0.710226	0.477564	0.595714	11.3173	-0.0581095	0.222425	-0.261255	0.793896	0.948716	11.3173	0.104329	0.226532	0.460548	0.645123	0.84866	11.3173	-0.0948382	0.222909	-0.425457	0.670503	0.821081	11.3173	-0.608345	0.378999	-1.60514	0.108463	0.337615	11.3173	0.830251	0.342843	2.42167	0.0154494	0.307806
ASAH2B	11.2216	0.0104419	0.137774	0.0757896	0.939586	0.962554	11.2216	0.0810018	0.218089	0.371417	0.710327	0.902557	11.2216	0.302753	0.224935	1.34595	0.178317	0.374609	11.2216	0.487791	0.242356	2.0127	0.0441463	0.171591	11.2216	0.0611259	0.37823	0.16161	0.871613	0.995895	11.2216	-0.705292	0.347958	-2.02694	0.0426682	0.545955
CLMP	140.063	-0.594817	0.157775	-3.77003	0.000163226	0.00110396	140.063	0.984548	0.2535	3.88382	0.000102827	0.00108703	140.063	0.637374	0.254449	2.50492	0.0122481	0.0537482	140.063	-1.05265	0.272892	-3.85737	0.000114615	0.00281504	140.063	-0.733577	0.412449	-1.77859	0.0753076	0.271851	140.063	-0.449053	0.391227	-1.14781	0.251048	0.999968
ASAP1	1005.48	0.173104	0.081102	2.1344	0.0328101	0.0834669	1005.48	0.249504	0.130549	1.91119	0.0559803	0.160743	1005.48	0.332757	0.131023	2.53968	0.0110952	0.0498139	1005.48	-0.187654	0.140992	-1.33095	0.183205	0.412556	1005.48	0.0166839	0.211332	0.0789465	0.937075	0.995895	1005.48	0.293885	0.203001	1.4477	0.147701	0.930998
ASAP1-IT1	160.532	-0.234151	0.277179	-0.844765	0.398242	0.540133	160.532	-0.180774	0.510224	-0.354303	0.723112	0.911145	160.532	0.0344366	0.51661	0.0666587	0.946853	0.990283	160.532	-0.75695	0.53154	-1.42407	0.154426	0.372382	160.532	-0.0790516	0.808995	-0.0977158	0.922158	0.995895	160.532	0.0258576	0.774943	0.0333671	0.973382	0.999968
ASAP2	1344.52	-0.17011	0.0850925	-1.99912	0.0455955	0.108551	1344.52	0.0223206	0.137166	0.162726	0.870734	0.952464	1344.52	-0.902443	0.137588	-6.55901	5.41676e-11	4.64521e-09	1344.52	-0.1139	0.147995	-0.769617	0.441527	0.667129	1344.52	-0.11221	0.221565	-0.506445	0.612544	0.887739	1344.52	0.0833074	0.213031	0.391058	0.695754	0.999968
ASAP3	502.869	-0.403208	0.100883	-3.99679	6.4207e-05	0.000508344	502.869	0.0326496	0.161804	0.201785	0.840085	0.948716	502.869	-0.140748	0.162494	-0.866171	0.386397	0.62195	502.869	-0.398683	0.17526	-2.27481	0.0229175	0.112938	502.869	-0.358925	0.261678	-1.37163	0.170178	0.445142	502.869	-0.122155	0.251681	-0.485356	0.627424	0.999968
ASB10	171.689	-0.232294	0.307028	-0.756587	0.449298	0.571844	171.689	-0.10583	0.552402	-0.191581	0.848071	0.948716	171.689	0.0489662	0.55322	0.0885113	0.92947	0.990281	171.689	0.600518	0.528077	1.13718	0.255463	0.481386	171.689	0.284369	0.855687	0.332328	0.739641	0.961044	171.689	-0.217661	0.822319	-0.264692	0.791247	0.999968
ASB11	1.45015	0.14564	0.15162	0.960562	0.336772	0.508434	1.45015	-0.0421854	0.281069	-0.150089	0.880694	0.953941	1.45015	-0.340605	0.213476	-1.59552	0.110597	0.26986	1.45015	-0.344977	0.219025	-1.57505	0.115244	0.311912	1.45015	0.0143109	0.451655	0.0316854	0.974723	0.995895	1.45015	0.0651128	0.429991	0.151428	0.879638	0.999968
ASB12	5.73931	0.374763	0.13551	2.76558	0.00568223	0.0203464	5.73931	0.143236	0.258054	0.555061	0.578853	0.801573	5.73931	-0.613759	0.223654	-2.74423	0.00606522	0.0313633	5.73931	0.156685	0.229259	0.683441	0.494328	0.712842	5.73931	1.04413	0.336423	3.10364	0.00191156	0.0233204	5.73931	-0.231091	0.330887	-0.698397	0.484929	0.999968
ASB13	950.555	0.461144	0.0767858	6.00559	1.9064e-09	5.73889e-08	950.555	0.130447	0.123467	1.05653	0.290726	0.516605	950.555	-0.0378345	0.124366	-0.30422	0.76096	0.928183	950.555	0.155254	0.133835	1.16004	0.246032	0.481386	950.555	0.387388	0.200484	1.93226	0.0533272	0.21926	950.555	0.176772	0.192581	0.917911	0.358665	0.999968
ASB14	10.6533	-0.200271	0.0892942	-2.24282	0.0249084	0.0671698	10.6533	-0.0764846	0.13257	-0.576939	0.563981	0.789299	10.6533	0.169079	0.138161	1.22378	0.221033	0.433987	10.6533	-0.241089	0.140628	-1.71438	0.0864597	0.261864	10.6533	0.186255	0.232209	0.8021	0.422495	0.73475	10.6533	-0.00460432	0.209709	-0.0219558	0.982483	0.999968
ASB15	160.898	-0.235921	0.276092	-0.854503	0.392826	0.535899	160.898	-1.69621	0.462368	-3.66852	0.000243957	0.00223682	160.898	0.0634715	0.511251	0.124149	0.901197	0.990281	160.898	0.234083	0.538929	0.434349	0.664035	0.821081	160.898	0.152851	0.794888	0.192293	0.847513	0.995895	160.898	-0.105852	0.774144	-0.136735	0.891241	0.999968
ASB1	442.417	0.112047	0.0548611	2.04237	0.0411149	0.100269	442.417	-0.0592883	0.0886174	-0.669037	0.503472	0.738045	442.417	0.139501	0.0886571	1.57349	0.115604	0.278635	442.417	-0.305697	0.0954407	-3.203	0.00136004	0.0176805	442.417	-0.231721	0.143271	-1.61736	0.1058	0.332667	442.417	0.275754	0.137528	2.00508	0.0449548	0.559468
ASB16	26.525	0.2845	0.112828	2.52154	0.0116844	0.0364311	26.525	-0.783499	0.171089	-4.57949	4.6611e-06	7.8042e-05	26.525	0.479653	0.179181	2.67691	0.00743035	0.0367022	26.525	-0.264027	0.190453	-1.38631	0.165652	0.388841	26.525	-0.550335	0.286693	-1.9196	0.0549088	0.223825	26.525	-0.14385	0.276592	-0.520081	0.603007	0.999968
ASB17	171.681	-0.232149	0.306958	-0.756289	0.449476	0.571844	171.681	-0.0799648	0.553635	-0.144436	0.885156	0.953941	171.681	-0.0066526	0.550967	-0.0120744	0.990366	0.997688	171.681	0.601668	0.52796	1.13961	0.254449	0.481386	171.681	0.00399793	0.862016	0.00463788	0.9963	0.99956	171.681	-0.290422	0.822669	-0.353024	0.724071	0.999968
ASB18	171.577	-0.22737	0.325379	-0.698787	0.484685	0.601546	171.577	-0.136848	0.577329	-0.237037	0.812628	0.948716	171.577	-0.0470942	0.580416	-0.0811388	0.935332	0.990283	171.577	0.61252	0.558522	1.09668	0.272781	0.496606	171.577	-0.0230967	0.903381	-0.025567	0.979603	0.995895	171.577	-0.0621638	0.862371	-0.0720848	0.942534	0.999968
ASB2	98.1676	-0.142429	0.160344	-0.888274	0.374393	0.519856	98.1676	0.343579	0.263633	1.30324	0.192491	0.388946	98.1676	-0.164701	0.259172	-0.635491	0.525108	0.749787	98.1676	-0.809243	0.276925	-2.92224	0.0034752	0.0333731	98.1676	-0.313642	0.415946	-0.754045	0.450822	0.759753	98.1676	-0.683732	0.397995	-1.71794	0.0858071	0.769812
ASB3	294.251	0.0439194	0.0530635	0.827676	0.407854	0.54924	294.251	0.0151383	0.0850303	0.178035	0.858696	0.952215	294.251	0.271999	0.0849497	3.20188	0.00136535	0.00984345	294.251	-0.0676972	0.0917021	-0.73823	0.460375	0.683835	294.251	-0.0297749	0.13723	-0.216971	0.828231	0.995895	294.251	0.172287	0.132797	1.29737	0.194503	0.999968
ASB4	22.8016	-0.920815	0.233706	-3.94006	8.146e-05	0.000618066	22.8016	-0.905588	0.396203	-2.28567	0.0222736	0.0806894	22.8016	0.339233	0.372167	0.911508	0.362028	0.596753	22.8016	0.274242	0.386036	0.710406	0.477452	0.697652	22.8016	-1.56019	0.592581	-2.63288	0.00846644	0.0648369	22.8016	-0.986014	0.576157	-1.71136	0.0870141	0.774175
ASB5	10.3982	0.095884	0.206312	0.464753	0.642108	0.73742	10.3982	-0.490199	0.377414	-1.29884	0.194	0.391298	10.3982	0.957399	0.35848	2.67072	0.00756892	0.0372335	10.3982	-1.22456	0.337412	-3.62927	0.000284225	0.00559944	10.3982	0.0391322	0.624536	0.062658	0.950039	0.995895	10.3982	-0.87283	0.543891	-1.60479	0.10854	0.841494
ASB6	849.343	0.0232777	0.0488121	0.476883	0.633445	0.730296	849.343	0.0285958	0.0787521	0.363112	0.716522	0.907152	849.343	-0.204411	0.0789559	-2.58893	0.00962744	0.0447583	849.343	0.123455	0.0850685	1.45124	0.146712	0.360423	849.343	0.0807942	0.127196	0.635195	0.525302	0.823773	849.343	0.0568296	0.122427	0.464193	0.642509	0.999968
ASB7	431.884	-0.0072965	0.0512413	-0.142395	0.886768	0.926045	431.884	-0.1154	0.0822967	-1.40224	0.160843	0.342352	431.884	-0.0905804	0.0828883	-1.0928	0.274481	0.499257	431.884	-0.0310235	0.0889828	-0.348645	0.727356	0.847846	431.884	-0.0234706	0.133596	-0.175683	0.860543	0.995895	431.884	-0.0842439	0.128668	-0.654739	0.512636	0.999968
ASB8	656.938	-0.0609445	0.0457218	-1.33294	0.182551	0.321223	656.938	-0.0888972	0.0733343	-1.21222	0.225429	0.433729	656.938	-0.0616511	0.0737781	-0.835628	0.403364	0.638885	656.938	-0.0135425	0.0795914	-0.170151	0.864892	0.930987	656.938	0.063063	0.119374	0.528281	0.597304	0.8774	656.938	-0.198139	0.114636	-1.72842	0.0839129	0.762118
ASB9	137.537	0.642529	0.144503	4.44646	8.72959e-06	9.3873e-05	137.537	-0.981772	0.234435	-4.18782	2.81643e-05	0.000370621	137.537	0.10046	0.233233	0.430729	0.666666	0.864381	137.537	0.3109	0.252768	1.22998	0.218704	0.457962	137.537	0.134306	0.375729	0.357453	0.720752	0.952016	137.537	0.0432575	0.35966	0.120273	0.904267	0.999968
ASCC1	491.175	0.0849135	0.054584	1.55565	0.119792	0.230873	491.175	0.052003	0.0877171	0.592849	0.553283	0.781177	491.175	0.192231	0.0881187	2.1815	0.0291466	0.103476	491.175	0.128002	0.0948542	1.34946	0.17719	0.40457	491.175	0.0102295	0.142258	0.0719086	0.942675	0.995895	491.175	0.0480905	0.136489	0.352341	0.724583	0.999968
ASCC2	1413.02	0.0484367	0.0579217	0.836243	0.403018	0.544598	1413.02	0.00527159	0.0933249	0.0564864	0.954954	0.981112	1413.02	-0.0912824	0.0935785	-0.975464	0.32933	0.561587	1413.02	0.107167	0.100854	1.0626	0.287962	0.51375	1413.02	0.268264	0.150971	1.77692	0.0755818	0.272404	1413.02	0.030618	0.145229	0.210826	0.833023	0.999968
ASCC3	1239.45	-0.0315739	0.0687907	-0.458985	0.646245	0.740878	1239.45	-0.12565	0.110837	-1.13364	0.256944	0.474762	1239.45	0.0739631	0.111247	0.664854	0.506144	0.733589	1239.45	-0.0186378	0.11969	-0.155717	0.876256	0.936796	1239.45	-0.236673	0.179411	-1.31917	0.187112	0.470023	1239.45	-0.103104	0.172628	-0.597262	0.550333	0.999968
ASCL1	214.5	-0.101559	0.294955	-0.344322	0.730604	0.80949	214.5	-0.974684	0.438504	-2.22275	0.0262329	0.0911962	214.5	0.938319	0.439849	2.13328	0.0329022	0.112503	214.5	0.544204	0.485862	1.12008	0.262681	0.484829	214.5	-0.989312	0.719515	-1.37497	0.169141	0.443381	214.5	-0.332434	0.687356	-0.483641	0.628641	0.999968
ASCL2	1030.36	1.02906	0.183092	5.62041	1.90501e-08	4.45374e-07	1030.36	1.36094	0.296841	4.58474	4.54547e-06	7.64823e-05	1030.36	-0.354795	0.296786	-1.19546	0.231908	0.447615	1030.36	0.635245	0.317686	1.9996	0.0455432	0.175153	1030.36	-0.164068	0.472696	-0.347089	0.728524	0.95591	1030.36	0.293495	0.461271	0.636274	0.524598	0.999968
ASCL3	1.55031	-0.0611809	0.143638	-0.425939	0.670152	0.760935	1.55031	0.0406459	0.270277	0.150386	0.88046	0.953941	1.55031	-0.0584978	0.217228	-0.269292	0.787705	0.94659	1.55031	-0.227894	0.255143	-0.893201	0.37175	0.600938	1.55031	0.167411	0.36998	0.452485	0.650919	0.911886	1.55031	0.736341	0.380194	1.93675	0.0527761	0.612011
ASCL4	2.55281	-0.0196277	0.19121	-0.10265	0.918241	0.947998	2.55281	1.96424	0.263876	7.44379	9.78334e-14	7.36819e-12	2.55281	-0.138387	0.298168	-0.464125	0.642558	0.847033	2.55281	0.239925	0.335059	0.716069	0.473949	0.694222	2.55281	-0.423167	0.492574	-0.859093	0.390289	0.703701	2.55281	0.32542	0.474093	0.686405	0.492458	0.999968
ASF1A	494.06	0.0293914	0.0702175	0.418576	0.675526	0.765121	494.06	0.158611	0.113173	1.4015	0.161065	0.342584	494.06	0.206784	0.113515	1.82165	0.0685084	0.1917	494.06	0.288278	0.122312	2.35691	0.0184276	0.0978045	494.06	0.310692	0.18315	1.69638	0.0898134	0.301893	494.06	-0.0288157	0.176711	-0.163067	0.870466	0.999968
ASF1B	872.627	0.121866	0.0972655	1.25292	0.210236	0.358042	872.627	0.36952	0.156851	2.35586	0.0184797	0.0698983	872.627	0.606455	0.157677	3.8462	0.000119965	0.00137478	872.627	0.409822	0.169325	2.42033	0.0155066	0.0877187	872.627	0.148855	0.25299	0.588384	0.556275	0.848611	872.627	-0.159123	0.244214	-0.651574	0.514676	0.999968
FMR1-AS1	1.97568	0.0150802	0.125689	0.11998	0.904499	0.938861	1.97568	0.368235	0.216481	1.701	0.0889422	0.224878	1.97568	0.0642973	0.224623	0.286245	0.774691	0.938308	1.97568	-0.0352124	0.257154	-0.136931	0.891085	0.944438	1.97568	0.0375493	0.263076	0.142732	0.886502	0.995895	1.97568	-0.0772235	0.362358	-0.213114	0.831238	0.999968
ASGR1	58.7779	0.806592	0.168143	4.79707	1.61002e-06	2.19363e-05	58.7779	0.293182	0.283295	1.0349	0.300716	0.52783	58.7779	0.395204	0.271729	1.4544	0.145835	0.32537	58.7779	-0.0574923	0.291425	-0.19728	0.843609	0.920112	58.7779	-0.0739123	0.442778	-0.166928	0.867426	0.995895	58.7779	-2.52578	0.416341	-6.06661	1.30639e-09	4.4439e-07
ASGR2	10.6337	-0.310544	0.154556	-2.00926	0.0445096	0.106537	10.6337	0.669024	0.255199	2.62158	0.00875233	0.039679	10.6337	-0.464616	0.233666	-1.98838	0.0467698	0.145093	10.6337	1.21619	0.255132	4.7669	1.87081e-06	9.11296e-05	10.6337	-0.278634	0.406336	-0.685722	0.492888	0.797279	10.6337	-0.00180471	0.364962	-0.00494493	0.996055	0.999968
ASH1L	1863.5	0.0847764	0.0730702	1.1602	0.245965	0.403452	1863.5	-0.118211	0.117569	-1.00546	0.314674	0.543865	1863.5	-0.0230359	0.118063	-0.195116	0.845302	0.978538	1863.5	-0.223495	0.127095	-1.7585	0.0786631	0.248416	1863.5	-0.384387	0.190459	-2.01822	0.0435687	0.192517	1863.5	-0.0445848	0.183068	-0.243542	0.807586	0.999968
ASH2L	1231.4	-0.0620601	0.0782272	-0.793332	0.427585	0.569276	1231.4	-0.3329	0.125833	-2.64558	0.00815519	0.0375813	1231.4	0.0886221	0.126479	0.700683	0.483501	0.714366	1231.4	0.0834442	0.136146	0.6129	0.539942	0.752234	1231.4	0.487701	0.20384	2.39257	0.016731	0.102666	1231.4	0.30668	0.196085	1.56402	0.117813	0.86544
ASIP	1.72776	0.0962487	0.144699	0.665165	0.505945	0.620683	1.72776	0.267704	0.224658	1.19161	0.233415	0.444279	1.72776	-0.157698	0.212396	-0.742473	0.457801	0.691307	1.72776	-0.218594	0.224737	-0.972662	0.330721	0.559379	1.72776	-0.147394	0.32407	-0.454822	0.649238	0.910592	1.72776	-0.489163	0.280994	-1.74083	0.0817133	0.753847
ASL	1693.9	0.148982	0.0897678	1.65964	0.0969878	0.196622	1693.9	-0.0730782	0.144844	-0.50453	0.613889	0.830867	1693.9	-0.060152	0.145185	-0.414312	0.678646	0.872734	1693.9	0.292847	0.156262	1.87408	0.0609194	0.211421	1693.9	-0.162137	0.233932	-0.693093	0.488251	0.793408	1693.9	-0.326886	0.224829	-1.45394	0.145964	0.928478
ASMT	2.36088	0.300338	0.15072	1.99269	0.0462951	0.10987	2.36088	0.628035	0.238731	2.63072	0.00852043	0.0389304	2.36088	-0.120643	0.209165	-0.576781	0.564087	0.783572	2.36088	0.0280806	0.24292	0.115596	0.907973	0.953027	2.36088	0.234979	0.409339	0.574044	0.565938	0.855361	2.36088	0.160479	0.367532	0.436639	0.662373	0.999968
ASMTL	706.717	0.031504	0.0839071	0.375463	0.707316	0.791075	706.717	0.0729841	0.135144	0.540049	0.589163	0.810681	706.717	-0.00327867	0.135726	-0.0241565	0.980728	0.995351	706.717	-0.0377281	0.146157	-0.258135	0.796303	0.892702	706.717	0.425437	0.218639	1.94584	0.0516737	0.214755	706.717	0.144343	0.21021	0.686658	0.492298	0.999968
ASNA1	1521	0.0985217	0.0651108	1.51314	0.130245	0.246343	1521	0.0335778	0.104874	0.320171	0.748838	0.928034	1521	0.19175	0.105323	1.82059	0.0686688	0.191964	1521	0.3227	0.113461	2.84414	0.00445315	0.0394729	1521	0.524403	0.16983	3.08781	0.00201639	0.0241986	1521	-0.0854319	0.163306	-0.523139	0.600877	0.999968
ASNS	1109.56	0.346051	0.109812	3.15129	0.0016255	0.00733832	1109.56	-0.511416	0.176868	-2.89152	0.00383385	0.020795	1109.56	1.07689	0.177589	6.06393	1.32838e-09	7.79086e-08	1109.56	0.489362	0.191015	2.56191	0.01041	0.0679243	1109.56	0.581003	0.285658	2.03391	0.0419607	0.188265	1109.56	-0.548464	0.274632	-1.99709	0.0458158	0.565503
ASNSD1	996.507	0.157535	0.0492502	3.19866	0.00138068	0.00643665	996.507	-0.0483017	0.0793825	-0.608468	0.542877	0.772241	996.507	0.151495	0.0796991	1.90084	0.0573226	0.16863	996.507	0.184953	0.0858217	2.15508	0.0311557	0.136986	996.507	0.418014	0.128682	3.24843	0.00116044	0.016551	996.507	-0.0462788	0.123723	-0.374052	0.708366	0.999968
ASPA	8.92243	-0.0129123	0.163146	-0.0791458	0.936917	0.960832	8.92243	0.557497	0.249925	2.23066	0.0257039	0.0898469	8.92243	-0.850019	0.240572	-3.53333	0.000410356	0.00377269	8.92243	0.130515	0.255745	0.510331	0.60982	0.807058	8.92243	-0.0866041	0.399843	-0.216595	0.828524	0.995895	8.92243	-0.265026	0.359056	-0.738119	0.460442	0.999968
ASPDH	1.95237	0.0166254	0.15108	0.110044	0.912374	0.944155	1.95237	0.0090868	0.268641	0.0338251	0.973017	0.988191	1.95237	0.0938274	0.232401	0.403731	0.68641	0.878237	1.95237	-0.312426	0.27346	-1.1425	0.253248	0.481386	1.95237	-0.151591	0.403351	-0.375829	0.707044	0.944117	1.95237	0.115371	0.218399	0.528258	0.59732	0.999968
ASPG	21.5305	0.0684659	0.241939	0.282988	0.777186	0.845181	21.5305	0.329653	0.408876	0.806243	0.420103	0.65628	21.5305	-1.74459	0.383553	-4.54851	5.40275e-06	0.000104919	21.5305	-0.459889	0.415689	-1.10633	0.268584	0.49184	21.5305	0.0628011	0.621086	0.101115	0.919459	0.995895	21.5305	0.875803	0.61868	1.4156	0.156893	0.94795
ASPH	6424.45	-0.325916	0.108767	-2.99647	0.00273129	0.0112371	6424.45	-0.130609	0.175098	-0.745918	0.455717	0.692155	6424.45	0.732273	0.175719	4.1673	3.08226e-05	0.000444585	6424.45	-0.092241	0.189146	-0.487671	0.625783	0.819679	6424.45	0.0741774	0.282951	0.262156	0.793201	0.987292	6424.45	-0.325904	0.271922	-1.19852	0.230715	0.999968
ASPHD1	228.562	0.0579983	0.166451	0.348441	0.727509	0.806937	228.562	-2.33259	0.267294	-8.72669	2.62236e-18	3.66592e-16	228.562	-0.0953984	0.268293	-0.355575	0.722159	0.904115	228.562	0.909223	0.288407	3.15257	0.00161838	0.0200553	228.562	0.672273	0.429765	1.56428	0.117752	0.354336	228.562	0.338633	0.412716	0.820498	0.411932	0.999968
ASPHD2	231.014	-0.611017	0.120246	-5.08138	3.7471e-07	6.08904e-06	231.014	-0.0308964	0.194926	-0.158503	0.87406	0.952464	231.014	-0.975778	0.194311	-5.02174	5.12063e-07	1.47901e-05	231.014	-0.0231123	0.208994	-0.110589	0.911943	0.954892	231.014	0.0336974	0.312358	0.107881	0.91409	0.995895	231.014	-0.0843546	0.299951	-0.281227	0.778536	0.999968
ASPM	681.474	-0.065628	0.117212	-0.55991	0.575541	0.681275	681.474	0.456173	0.188755	2.41675	0.0156599	0.0617736	681.474	0.609134	0.189611	3.21255	0.00131561	0.00955236	681.474	0.350339	0.20373	1.71962	0.0855007	0.260211	681.474	-0.100858	0.304434	-0.331296	0.740421	0.961674	681.474	0.142055	0.293519	0.483972	0.628406	0.999968
ASPN	921.509	-0.411383	0.176882	-2.32575	0.0200319	0.0564634	921.509	1.31429	0.283924	4.62902	3.67397e-06	6.38177e-05	921.509	0.387985	0.285045	1.36113	0.173471	0.368082	921.509	-0.669294	0.306523	-2.1835	0.0289988	0.131089	921.509	0.480057	0.457632	1.049	0.294177	0.607584	921.509	0.0237094	0.438445	0.0540762	0.956874	0.999968
ASPRV1	39.8125	-0.172662	0.0975455	-1.77007	0.0767154	0.16356	39.8125	0.306031	0.156622	1.95394	0.0507082	0.149473	39.8125	-0.171423	0.158065	-1.08451	0.27814	0.502686	39.8125	-0.0266041	0.167264	-0.159054	0.873626	0.935551	39.8125	0.0676498	0.249761	0.270858	0.7865	0.984694	39.8125	-0.100959	0.240266	-0.420195	0.674343	0.999968
ASPSCR1	675.556	0.335336	0.0846955	3.95931	7.51661e-05	0.000576095	675.556	0.20983	0.136514	1.53706	0.124279	0.285491	675.556	0.213135	0.136937	1.55644	0.119603	0.284609	675.556	0.41236	0.147706	2.79177	0.00524211	0.044102	675.556	0.507141	0.220545	2.29949	0.0214772	0.120924	675.556	-0.240739	0.212318	-1.13386	0.256854	0.999968
ASRGL1	575.258	-0.984708	0.158784	-6.20156	5.59065e-10	1.90175e-08	575.258	-0.302435	0.2556	-1.18324	0.236716	0.448762	575.258	-0.161584	0.25611	-0.630918	0.528094	0.75284	575.258	-0.454845	0.275594	-1.65042	0.098858	0.284502	575.258	-0.05171	0.410591	-0.12594	0.899779	0.995895	575.258	-0.737141	0.394812	-1.86707	0.0618922	0.66068
ASS1	7015.73	-0.579108	0.147166	-3.93505	8.3179e-05	0.000629237	7015.73	-0.93824	0.236686	-3.96407	7.3682e-05	0.000826746	7015.73	-0.397209	0.237501	-1.67245	0.094436	0.240479	7015.73	-0.229925	0.255537	-0.899773	0.368241	0.597488	7015.73	0.552752	0.381368	1.44939	0.147228	0.40704	7015.73	-0.529889	0.366492	-1.44584	0.148222	0.93198
ASTE1	208.587	0.26929	0.0560118	4.80774	1.52644e-06	2.1022e-05	208.587	0.180417	0.0900237	2.0041	0.0450594	0.136977	208.587	0.112218	0.0908527	1.23517	0.216768	0.428249	208.587	0.223565	0.0973259	2.29707	0.0216147	0.10882	208.587	-0.329962	0.145053	-2.27477	0.0229198	0.125616	208.587	-0.0523535	0.14053	-0.372544	0.709488	0.999968
ASTL	4.10887	-0.563358	0.151608	-3.71588	0.000202499	0.00131961	4.10887	0.834932	0.252838	3.30224	0.000959151	0.00689305	4.10887	-0.0205728	0.277243	-0.0742049	0.940847	0.990283	4.10887	0.810246	0.300778	2.69383	0.00706355	0.0530611	4.10887	-0.18435	0.408097	-0.45173	0.651464	0.912109	4.10887	0.485278	0.440078	1.10271	0.270153	0.999968
ASTN1	12.2193	-0.146186	0.21702	-0.673607	0.500561	0.616154	12.2193	-0.967858	0.319898	-3.02552	0.00248207	0.0146789	12.2193	1.39325	0.332092	4.19536	2.72438e-05	0.00040264	12.2193	0.185952	0.358492	0.518707	0.603965	0.802952	12.2193	-0.601423	0.512626	-1.17322	0.240708	0.545447	12.2193	0.0512767	0.491884	0.104246	0.916975	0.999968
ASTN2	189.207	-0.420773	0.116738	-3.60442	0.000312847	0.00188577	189.207	-1.39345	0.185707	-7.50346	6.2157e-14	4.78726e-12	189.207	-0.110652	0.188632	-0.586606	0.557468	0.777553	189.207	-0.258943	0.20321	-1.27427	0.202569	0.437923	189.207	-0.421783	0.303276	-1.39076	0.164299	0.435442	189.207	-1.13046	0.290305	-3.89404	9.85891e-05	0.00753273
ASXL1	1755.48	0.6399	0.0586265	10.9149	9.78826e-28	8.3241e-25	1755.48	0.12043	0.0944535	1.27501	0.202304	0.40291	1755.48	0.188598	0.0947773	1.98991	0.0466007	0.144702	1755.48	0.114877	0.102008	1.12616	0.260096	0.482728	1755.48	-0.311802	0.15282	-2.04032	0.041318	0.186283	1755.48	-0.0233491	0.147009	-0.158827	0.873805	0.999968
ASXL2	665.063	0.0653021	0.0936438	0.697346	0.485586	0.602375	665.063	-0.256503	0.150762	-1.70138	0.0888721	0.224809	665.063	-0.0899932	0.151324	-0.594707	0.552039	0.773681	665.063	-0.117526	0.162896	-0.721475	0.470618	0.691527	665.063	-0.894778	0.244144	-3.66496	0.000247379	0.00549403	665.063	-0.0542148	0.234607	-0.231088	0.817247	0.999968
ASXL3	16.8241	-0.246435	0.184819	-1.33339	0.182405	0.321084	16.8241	0.624214	0.307064	2.03285	0.042068	0.130045	16.8241	0.0279406	0.298003	0.0937593	0.9253	0.990281	16.8241	-0.96069	0.319852	-3.00355	0.0026685	0.0279164	16.8241	-0.92523	0.472761	-1.95708	0.0503384	0.211313	16.8241	-0.438443	0.450937	-0.972295	0.330904	0.999968
ASZ1	1.74387	-0.113909	0.157145	-0.724866	0.468534	0.587285	1.74387	-0.0671485	0.287403	-0.233639	0.815265	0.948716	1.74387	0.985945	0.240479	4.09993	4.13272e-05	0.000571083	1.74387	-0.112022	0.200555	-0.558562	0.57646	0.782128	1.74387	0.12624	0.464533	0.271758	0.785808	0.984542	1.74387	-0.124028	0.443526	-0.279641	0.779753	0.999968
ATAD1	1111.97	0.0668833	0.0602586	1.10994	0.267026	0.428872	1111.97	-0.216119	0.0970554	-2.22676	0.0259631	0.0905824	1111.97	0.0653203	0.0974589	0.670234	0.502708	0.730479	1111.97	0.0449066	0.104908	0.428056	0.66861	0.821081	1111.97	0.209839	0.157396	1.33319	0.182468	0.463494	1111.97	-0.105296	0.151122	-0.69676	0.485953	0.999968
ATAD2	1372.78	0.0833084	0.0972471	0.856667	0.391629	0.53498	1372.78	0.330851	0.156564	2.1132	0.034584	0.112219	1372.78	1.04273	0.157333	6.62756	3.41275e-11	3.06846e-09	1372.78	0.0851996	0.169133	0.503744	0.614442	0.810789	1372.78	-0.0179849	0.253017	-0.0710817	0.943333	0.995895	1372.78	0.144686	0.24377	0.593536	0.552823	0.999968
ATAD2B	370.791	0.0982042	0.0640207	1.53394	0.125043	0.238763	370.791	0.0855344	0.102839	0.831729	0.405562	0.641225	370.791	0.182075	0.103381	1.76121	0.0782025	0.210732	370.791	0.0129852	0.111095	0.116884	0.906952	0.952586	370.791	-0.279707	0.166417	-1.68076	0.0928103	0.30826	370.791	-0.0306436	0.160486	-0.190943	0.84857	0.999968
ATAD3A	1096.57	0.05491	0.0844041	0.650561	0.51533	0.62891	1096.57	-0.0781051	0.136218	-0.573384	0.566385	0.791071	1096.57	0.202161	0.136595	1.48	0.138873	0.315233	1096.57	0.253525	0.147029	1.72432	0.0846498	0.25875	1096.57	0.076932	0.219887	0.349871	0.726435	0.954909	1096.57	0.0149108	0.211698	0.0704342	0.943848	0.999968
ATAD3B	579.677	0.0309753	0.101067	0.306484	0.759236	0.831554	579.677	0.357788	0.163522	2.188	0.0286693	0.0974987	579.677	0.515114	0.163474	3.15105	0.00162683	0.0113207	579.677	0.256316	0.175953	1.45673	0.145191	0.358672	579.677	0.023991	0.262901	0.0912549	0.92729	0.995895	579.677	0.103588	0.253154	0.40919	0.6824	0.999968
ATAD3C	135.043	0.675679	0.165388	4.08541	4.39997e-05	0.000371396	135.043	-0.0266156	0.264079	-0.100786	0.91972	0.966161	135.043	-0.117853	0.264618	-0.445371	0.656052	0.855677	135.043	-0.224358	0.286055	-0.784317	0.432854	0.658862	135.043	0.220974	0.424542	0.5205	0.602715	0.880811	135.043	0.373007	0.409097	0.911781	0.361884	0.999968
ATAD5	176.956	0.0592261	0.102193	0.579554	0.562216	0.669789	176.956	0.341884	0.16513	2.07039	0.0384155	0.121315	176.956	0.973268	0.166604	5.84182	5.1634e-09	2.69527e-07	176.956	0.0977623	0.17724	0.551581	0.581235	0.786203	176.956	-0.152932	0.265003	-0.577093	0.563876	0.854206	176.956	0.114969	0.259705	0.442692	0.657989	0.999968
ATCAY	4.65156	-0.423407	0.181457	-2.33338	0.0196285	0.0556258	4.65156	0.0314862	0.353809	0.0889921	0.929088	0.970496	4.65156	0.95997	0.322029	2.98101	0.00287303	0.0176356	4.65156	0.0237601	0.315918	0.0752095	0.940048	0.969058	4.65156	0.0393601	0.462716	0.085063	0.932211	0.995895	4.65156	0.0585517	0.404202	0.144858	0.884823	0.999968
ATE1	276.628	0.0492908	0.082145	0.600047	0.548475	0.658067	276.628	-0.251286	0.132312	-1.8992	0.0575387	0.16391	276.628	-0.154781	0.1332	-1.16202	0.245229	0.463737	276.628	-0.314013	0.142829	-2.19853	0.0279114	0.128045	276.628	-0.777884	0.215332	-3.61248	0.000303282	0.00638801	276.628	-0.127833	0.206542	-0.618919	0.53597	0.999968
ATF1	564.822	0.0742875	0.0582228	1.27592	0.201984	0.346953	564.822	0.000889852	0.094042	0.00946228	0.99245	0.996867	564.822	0.124669	0.0941919	1.32356	0.185649	0.385766	564.822	0.172345	0.10141	1.69949	0.0892266	0.266812	564.822	-0.07601	0.151991	-0.500096	0.617008	0.89054	564.822	-0.0538391	0.146473	-0.36757	0.713194	0.999968
ATF2	448.021	0.0193285	0.0667786	0.289441	0.772244	0.841346	448.021	-0.283826	0.107262	-2.6461	0.00814269	0.0375321	448.021	0.164186	0.107794	1.52314	0.127723	0.297651	448.021	-0.0270945	0.115961	-0.233652	0.815255	0.904411	448.021	-0.590981	0.174296	-3.39067	0.000697225	0.0113854	448.021	0.0762738	0.167311	0.45588	0.648477	0.999968
ATF3	1224.52	-0.556477	0.141463	-3.93374	8.36356e-05	0.000631521	1224.52	0.821151	0.227773	3.60513	0.000312001	0.00274362	1224.52	0.414576	0.228368	1.81538	0.0694651	0.19358	1224.52	0.239625	0.245689	0.975319	0.329402	0.557887	1224.52	0.629922	0.366726	1.71769	0.0858528	0.294497	1224.52	0.477229	0.352575	1.35355	0.17588	0.984229
ATF4	6742.94	0.154896	0.0601701	2.57431	0.0100441	0.0322682	6742.94	-0.244145	0.0969716	-2.51769	0.0118127	0.049958	6742.94	0.041553	0.0973176	0.426983	0.669392	0.866268	6742.94	0.0830602	0.104775	0.792747	0.427925	0.654375	6742.94	0.472164	0.15696	3.00817	0.00262822	0.0290516	6742.94	-0.189168	0.150926	-1.25338	0.210068	0.999968
ATF5	1062.11	-0.0390867	0.0800397	-0.488341	0.625308	0.722967	1062.11	-0.0643865	0.128918	-0.499436	0.617472	0.834058	1062.11	0.0904706	0.129364	0.699351	0.484333	0.714803	1062.11	0.134554	0.139282	0.966059	0.334015	0.562804	1062.11	0.301072	0.208435	1.44444	0.148615	0.409614	1062.11	0.0978111	0.200631	0.487516	0.625892	0.999968
ATF6	1547.43	-0.0391935	0.0556214	-0.704647	0.48103	0.59821	1547.43	0.00589136	0.0895004	0.065825	0.947517	0.978157	1547.43	0.0597511	0.089879	0.664795	0.506182	0.733592	1547.43	-0.0341566	0.0968126	-0.352812	0.72423	0.845819	1547.43	-0.0146363	0.145204	-0.100798	0.919711	0.995895	1547.43	-0.00184041	0.139484	-0.0131944	0.989473	0.999968
ATF6B	2735.65	0.187632	0.0549555	3.41424	0.000639595	0.00341642	2735.65	-0.108114	0.0885628	-1.22076	0.222178	0.429418	2735.65	0.0841994	0.0888914	0.947216	0.343529	0.576692	2735.65	0.164725	0.0957468	1.72043	0.0853547	0.259992	2735.65	-0.426025	0.143372	-2.97146	0.0029639	0.0314627	2735.65	0.140669	0.137921	1.01993	0.307764	0.999968
ATF7	1268.09	-0.0413847	0.0500128	-0.827483	0.407963	0.549269	1268.09	-0.0894387	0.080478	-1.11134	0.266421	0.486935	1268.09	-0.150586	0.0807847	-1.86404	0.0623166	0.179043	1268.09	-0.0489672	0.0870291	-0.562652	0.573672	0.779901	1268.09	-0.0889564	0.130693	-0.680654	0.496091	0.799717	1268.09	-0.119771	0.125359	-0.955429	0.339361	0.999968
ATF7IP2	168.694	0.191066	0.118113	1.61765	0.105738	0.210019	168.694	1.07837	0.191711	5.62497	1.85544e-08	6.05914e-07	168.694	-0.047086	0.190972	-0.24656	0.805249	0.956699	168.694	-0.0714912	0.204843	-0.349004	0.727086	0.847651	168.694	0.0297762	0.307223	0.0969204	0.92279	0.995895	168.694	-0.0320998	0.29446	-0.109012	0.913193	0.999968
ATF7IP	890.019	0.0759752	0.0703706	1.07964	0.280301	0.444517	890.019	0.112999	0.113202	0.99821	0.318178	0.547925	890.019	-0.0183908	0.113652	-0.161816	0.871451	0.990281	890.019	-0.103527	0.122321	-0.846356	0.397354	0.625613	890.019	-0.062522	0.183686	-0.340374	0.733575	0.958128	890.019	0.0839849	0.176414	0.476068	0.634026	0.999968
ATG10	105.118	0.0473826	0.0671512	0.705611	0.48043	0.597873	105.118	0.0485295	0.107574	0.451125	0.651899	0.860362	105.118	-0.0272251	0.107535	-0.253174	0.800133	0.953563	105.118	0.266227	0.11719	2.27176	0.0231013	0.113532	105.118	0.294067	0.173866	1.69134	0.0907721	0.303764	105.118	-0.0554476	0.168097	-0.329854	0.74151	0.999968
ATG12	617.751	-0.0298224	0.0558114	-0.534343	0.593105	0.696025	617.751	0.133898	0.0900184	1.48745	0.136895	0.306027	617.751	0.0753071	0.090313	0.833846	0.404368	0.63963	617.751	0.0972789	0.0972184	1.00062	0.317009	0.545314	617.751	0.0265008	0.145921	0.18161	0.855889	0.995895	617.751	0.0199434	0.140084	0.142368	0.886789	0.999968
ATG16L1	971.704	0.143678	0.0543093	2.64555	0.00815577	0.027275	971.704	0.178204	0.0874946	2.03675	0.0416755	0.12925	971.704	0.132621	0.0879228	1.50838	0.131458	0.303684	971.704	0.17819	0.0946774	1.88208	0.0598255	0.208906	971.704	-0.387097	0.14194	-2.72719	0.00638763	0.053431	971.704	0.0865177	0.136291	0.6348	0.525559	0.999968
ATG16L2	389.353	-0.155258	0.108965	-1.42484	0.154203	0.281787	389.353	0.542882	0.175359	3.09582	0.00196267	0.0121565	389.353	-0.00314794	0.175873	-0.017899	0.985719	0.997102	389.353	-0.288296	0.189445	-1.52179	0.128061	0.332843	389.353	-0.236042	0.282721	-0.834894	0.403777	0.716492	389.353	0.178729	0.272247	0.656498	0.511504	0.999968
ATG2A	993.115	0.125853	0.0643049	1.95713	0.0503319	0.117349	993.115	-0.397167	0.103687	-3.83043	0.000127918	0.00131461	993.115	-0.167684	0.103936	-1.61333	0.106672	0.262786	993.115	0.0792459	0.111984	0.707652	0.479162	0.699298	993.115	-0.337603	0.167738	-2.01268	0.044148	0.194194	993.115	0.111695	0.161338	0.692307	0.488745	0.999968
ATG2B	750.581	-0.233131	0.0660691	-3.5286	0.00041777	0.00240324	750.581	-0.164043	0.10621	-1.54451	0.122464	0.282588	750.581	0.00168894	0.106706	0.015828	0.987372	0.99733	750.581	-0.423786	0.114807	-3.69129	0.000223117	0.00466101	750.581	-0.3577	0.172264	-2.07646	0.037851	0.175338	750.581	-0.374335	0.165347	-2.26393	0.0235782	0.398241
ATG3	1002.57	0.126207	0.0514763	2.45176	0.0142161	0.0428268	1002.57	-0.0280016	0.083035	-0.337226	0.735947	0.920208	1002.57	0.214052	0.0834054	2.5664	0.0102759	0.0469489	1002.57	0.158017	0.0896143	1.7633	0.0778498	0.246879	1002.57	0.223008	0.134278	1.66079	0.0967566	0.316171	1002.57	0.0514264	0.129317	0.397676	0.690869	0.999968
ATG4A	353.073	-0.0450552	0.0640079	-0.703902	0.481494	0.598532	353.073	0.133138	0.102966	1.29304	0.195998	0.394276	353.073	0.0841968	0.103291	0.81514	0.414992	0.650587	353.073	-0.0956669	0.11119	-0.860388	0.389575	0.617179	353.073	-0.0130289	0.16656	-0.0782232	0.937651	0.995895	353.073	-0.2046	0.160283	-1.27649	0.201783	0.999968
ATG4B	1146.4	0.21989	0.0589781	3.72833	0.000192752	0.00126498	1146.4	0.0250898	0.0951114	0.263794	0.791939	0.948716	1146.4	0.145472	0.0954441	1.52416	0.12747	0.29723	1146.4	0.177455	0.102788	1.72641	0.0842742	0.258147	1146.4	-0.0368889	0.153766	-0.239903	0.810405	0.994927	1146.4	0.0912252	0.147928	0.616688	0.53744	0.999968
ATG4C	190.546	-0.141391	0.0605662	-2.33449	0.0195699	0.0554875	190.546	0.109989	0.0977681	1.12499	0.260591	0.479375	190.546	0.251771	0.0977751	2.575	0.010024	0.0460893	190.546	0.0279024	0.104963	0.265831	0.790369	0.888929	190.546	0.00371807	0.157895	0.0235477	0.981213	0.995895	190.546	-0.00822891	0.152205	-0.0540648	0.956884	0.999968
ATG4D	513.265	0.133117	0.0712987	1.86704	0.0618962	0.138353	513.265	-0.169175	0.114985	-1.47127	0.141217	0.31254	513.265	-0.0775072	0.115489	-0.671121	0.502144	0.730082	513.265	0.186886	0.124497	1.50113	0.133321	0.341159	513.265	0.40919	0.185949	2.20056	0.0277675	0.143064	513.265	-0.161719	0.178899	-0.903968	0.366013	0.999968
ATG5	1027.31	0.104443	0.0567672	1.83984	0.0657916	0.145154	1027.31	0.122605	0.091682	1.33728	0.18113	0.372405	1027.31	0.15623	0.0919665	1.69877	0.089363	0.231636	1027.31	0.257196	0.098871	2.60133	0.00928633	0.0632194	1027.31	-0.170162	0.148078	-1.14914	0.250498	0.556708	1027.31	-0.0529421	0.142695	-0.371017	0.710625	0.999968
ATG7	783.093	-0.12398	0.0500846	-2.47541	0.0133085	0.0405413	783.093	0.253059	0.0806918	3.13611	0.00171203	0.0109778	783.093	-0.0382244	0.0809153	-0.4724	0.636641	0.842444	783.093	0.0392436	0.0872445	0.449812	0.652846	0.821081	783.093	0.238128	0.130438	1.8256	0.0679103	0.255587	783.093	0.11673	0.125511	0.930038	0.352351	0.999968
ATG9A	1681.6	0.0688772	0.0529001	1.30202	0.192908	0.334658	1681.6	-0.0792253	0.0853277	-0.928484	0.353157	0.587013	1681.6	-0.117961	0.0855597	-1.37869	0.167989	0.359926	1681.6	0.130747	0.0921532	1.4188	0.155958	0.37422	1681.6	-0.0902455	0.138064	-0.653647	0.513339	0.813262	1681.6	0.0324989	0.132715	0.244876	0.806552	0.999968
ATG9B	105.618	0.779482	0.17317	4.50126	6.75504e-06	7.55041e-05	105.618	-1.35578	0.277889	-4.87887	1.06697e-06	2.19525e-05	105.618	0.88123	0.279304	3.1551	0.00160446	0.0111879	105.618	0.555435	0.301331	1.84327	0.065289	0.221021	105.618	0.645564	0.44595	1.44762	0.147724	0.40788	105.618	1.17272	0.429458	2.73069	0.00632015	0.172683
PGGHG	1984.08	0.326145	0.1676	1.94597	0.0516589	0.119877	1984.08	0.643696	0.2693	2.39026	0.0168365	0.0651954	1984.08	0.473746	0.270191	1.75338	0.0795373	0.213158	1984.08	0.394345	0.290737	1.35636	0.174983	0.401907	1984.08	-0.10334	0.433176	-0.238564	0.811444	0.995466	1984.08	0.260027	0.416225	0.624726	0.532151	0.999968
ATIC	2667.79	0.271308	0.0585115	4.63683	3.53785e-06	4.34201e-05	2667.79	0.190299	0.0943194	2.0176	0.0436329	0.133495	2667.79	0.0216918	0.094676	0.229116	0.818779	0.964298	2667.79	0.487935	0.101934	4.78678	1.69481e-06	8.33517e-05	2667.79	0.46781	0.152779	3.06201	0.0021986	0.0255497	2667.79	0.0506172	0.146876	0.344626	0.730375	0.999968
ATL1	180.568	0.0881513	0.0962168	0.916174	0.359576	0.514084	180.568	-0.352221	0.153894	-2.28873	0.0220951	0.0801565	180.568	0.269843	0.154714	1.74413	0.0811358	0.216355	180.568	-0.0564281	0.16725	-0.337388	0.735825	0.853458	180.568	-0.288514	0.251195	-1.14857	0.250735	0.556867	180.568	-0.0621481	0.23956	-0.259426	0.795307	0.999968
ATL2	1311.07	0.0764001	0.0697635	1.09513	0.27346	0.436518	1311.07	0.117744	0.112426	1.0473	0.29496	0.52127	1311.07	0.41317	0.112738	3.66488	0.000247456	0.00248674	1311.07	0.070612	0.121417	0.581568	0.560858	0.769295	1311.07	0.0756977	0.181894	0.416163	0.677291	0.926012	1311.07	-0.0918411	0.175035	-0.524703	0.59979	0.999968
ATL3	528.199	-0.304886	0.076207	-4.00076	6.31398e-05	0.000502019	528.199	0.0362971	0.12258	0.29611	0.767146	0.939936	528.199	0.269491	0.123084	2.18949	0.0285609	0.101821	528.199	-0.164169	0.132368	-1.24024	0.214885	0.452986	528.199	-0.160093	0.198658	-0.805871	0.420317	0.732343	528.199	0.177864	0.190967	0.931387	0.351654	0.999968
ATM	885.643	0.0167916	0.0773229	0.217162	0.828082	0.883326	885.643	-0.0971616	0.124378	-0.781177	0.434698	0.671373	885.643	0.0298312	0.124811	0.23901	0.811097	0.959904	885.643	-0.362047	0.134309	-2.69563	0.00702561	0.0529617	885.643	-0.305645	0.201302	-1.51834	0.128928	0.376131	885.643	0.236809	0.193519	1.2237	0.221066	0.999968
ATMIN	1400.62	-0.0374668	0.046999	-0.797183	0.425345	0.567219	1400.62	-0.305795	0.0756155	-4.04408	5.25284e-05	0.00062368	1400.62	0.164401	0.0759749	2.16388	0.0304734	0.106756	1400.62	0.215685	0.0818391	2.63548	0.00840181	0.0589008	1400.62	0.0395869	0.122797	0.322377	0.747167	0.965052	1400.62	0.0329084	0.11799	0.27891	0.780314	0.999968
ATN1	3896.49	0.0598715	0.0614542	0.974245	0.329935	0.500853	3896.49	-0.110016	0.0989942	-1.11134	0.266424	0.486935	3896.49	-0.205345	0.0993547	-2.06678	0.0387545	0.1268	3896.49	0.03097	0.10699	0.289467	0.772224	0.876346	3896.49	-0.0329127	0.160274	-0.205352	0.837297	0.995895	3896.49	-0.474408	0.154086	-3.07886	0.00207795	0.0778183
ATOH1	100.16	-1.50801	0.216123	-6.97756	3.00344e-12	1.55584e-10	100.16	-0.0929791	0.433854	-0.21431	0.830305	0.948716	100.16	-1.75154	0.383732	-4.5645	5.00694e-06	9.84505e-05	100.16	-3.03989	0.374946	-8.10754	5.16558e-16	7.86787e-14	100.16	-2.09885	0.58214	-3.60541	0.000311664	0.00649751	100.16	-5.15284	0.5391	-9.55821	1.19806e-21	2.44525e-18
ATOH7	4.54453	0.399276	0.149317	2.67401	0.00749501	0.0253813	4.54453	-0.545353	0.250155	-2.18006	0.0292532	0.0989653	4.54453	0.66636	0.246179	2.70681	0.00679325	0.0342431	4.54453	0.153047	0.262696	0.582603	0.560161	0.768855	4.54453	0.686848	0.34684	1.9803	0.0476694	0.203888	4.54453	-0.128845	0.375426	-0.343196	0.731451	0.999968
ATOH8	190.802	-0.373206	0.170888	-2.18393	0.0289674	0.0756913	190.802	0.2523	0.277179	0.910244	0.362694	0.596549	190.802	-0.86717	0.274548	-3.15854	0.00158564	0.0110794	190.802	-0.526475	0.296893	-1.77328	0.0761815	0.243717	190.802	0.208614	0.443552	0.470326	0.638122	0.903508	190.802	-0.156673	0.42398	-0.369529	0.711734	0.999968
ATOX1	830.204	0.165913	0.0744461	2.22864	0.0258382	0.0690801	830.204	0.472086	0.119723	3.94315	8.04189e-05	0.000891251	830.204	0.0804997	0.120279	0.669277	0.503319	0.730984	830.204	0.165963	0.129451	1.28205	0.199824	0.434706	830.204	0.606931	0.193744	3.13264	0.00173242	0.0216558	830.204	-0.148843	0.186305	-0.79892	0.424337	0.999968
ATP10A	248.02	-0.322455	0.136718	-2.35854	0.0183471	0.0525195	248.02	-0.0275646	0.219024	-0.125852	0.899849	0.958938	248.02	0.0256873	0.219606	0.11697	0.906884	0.990281	248.02	-0.458808	0.236699	-1.93836	0.052579	0.192428	248.02	-0.33137	0.354667	-0.934313	0.350142	0.664473	248.02	-0.097247	0.339313	-0.286599	0.774419	0.999968
ATP10B	2518.56	0.354148	0.194558	1.82027	0.0687173	0.150066	2518.56	-1.05683	0.319005	-3.31289	0.000923368	0.00666641	2518.56	-0.793975	0.3135	-2.53262	0.0113215	0.0505628	2518.56	-0.30404	0.33698	-0.902249	0.366924	0.595994	2518.56	-0.712338	0.501398	-1.4207	0.155403	0.421175	2518.56	-0.238739	0.48148	-0.495843	0.620005	0.999968
ATP10D	401.946	-0.286881	0.0929807	-3.08538	0.00203291	0.00882425	401.946	-0.0305004	0.149624	-0.203847	0.838473	0.948716	401.946	0.0286395	0.15011	0.19079	0.84869	0.980126	401.946	0.080495	0.161543	0.498289	0.61828	0.813505	401.946	-0.531618	0.242024	-2.19655	0.0280525	0.143929	401.946	-0.0835007	0.232232	-0.359558	0.719178	0.999968
ATP11A	2701.37	0.616764	0.108447	5.68723	1.29119e-08	3.15858e-07	2701.37	-0.441734	0.174836	-2.52657	0.0115184	0.0490077	2701.37	-0.160669	0.175093	-0.917618	0.358819	0.593379	2701.37	0.133239	0.188519	0.706766	0.479712	0.699952	2701.37	-0.708189	0.282022	-2.51111	0.0120353	0.0824017	2701.37	-0.0979588	0.271097	-0.361342	0.717844	0.999968
ATP11B	1566.05	0.0120823	0.0789453	0.153047	0.878361	0.920107	1566.05	0.206965	0.12742	1.62428	0.104317	0.252474	1566.05	-0.159706	0.127669	-1.25094	0.210957	0.420391	1566.05	-0.00601387	0.137387	-0.0437733	0.965085	0.981288	1566.05	-0.494538	0.205832	-2.40263	0.0162777	0.100798	1566.05	-0.0630951	0.197814	-0.318961	0.749756	0.999968
ATP11C	510.281	0.180045	0.0782869	2.29981	0.0214592	0.0595488	510.281	0.403864	0.12626	3.19867	0.00138064	0.00921176	510.281	0.387784	0.126674	3.06127	0.00220401	0.0143489	510.281	0.196324	0.136194	1.44151	0.149442	0.364584	510.281	0.485801	0.204058	2.3807	0.01728	0.105028	510.281	0.0337124	0.196321	0.171721	0.863657	0.999968
ATP12A	17.2369	-1.11951	0.279071	-4.01156	6.032e-05	0.000482229	17.2369	2.79519	0.47251	5.91563	3.30603e-09	1.26123e-07	17.2369	1.13401	0.446699	2.53866	0.0111279	0.0499086	17.2369	1.95334	0.503262	3.88136	0.000103874	0.00257603	17.2369	-1.45284	0.732881	-1.98237	0.047438	0.203486	17.2369	-0.613637	0.697131	-0.880233	0.378733	0.999968
ATP13A1	2065.5	0.0732611	0.0561192	1.30546	0.191738	0.333365	2065.5	-0.0204177	0.0904636	-0.225701	0.821434	0.948716	2065.5	-0.080834	0.0907989	-0.890253	0.37333	0.608405	2065.5	0.142183	0.0977821	1.45408	0.145924	0.359613	2065.5	-0.0679364	0.146493	-0.463752	0.642825	0.90721	2065.5	-0.214607	0.140843	-1.52374	0.127574	0.882832
ATP13A2	1806.77	0.0461167	0.0793522	0.581165	0.56113	0.668788	1806.77	-0.272851	0.127849	-2.13416	0.0328299	0.107726	1806.77	-0.102392	0.128348	-0.797766	0.425006	0.659648	1806.77	0.111793	0.138198	0.808929	0.418556	0.645513	1806.77	-0.30668	0.206932	-1.48203	0.138331	0.391057	1806.77	0.03404	0.198955	0.171094	0.86415	0.999968
ATP13A3	2783.69	0.180007	0.0712759	2.5255	0.0115534	0.0361001	2783.69	-0.111138	0.114847	-0.967702	0.333193	0.5652	2783.69	0.218164	0.115269	1.89264	0.0584053	0.170757	2783.69	0.209616	0.12406	1.68964	0.0910968	0.270167	2783.69	-0.446892	0.185781	-2.40547	0.0161515	0.100198	2783.69	-0.0032188	0.178718	-0.0180105	0.98563	0.999968
ATP13A4	158.61	-0.390798	0.226246	-1.72732	0.0841107	0.175891	158.61	-1.13323	0.356891	-3.17528	0.00149691	0.00985549	158.61	-0.0590562	0.357335	-0.165268	0.868733	0.990281	158.61	0.525211	0.385073	1.36393	0.172591	0.398887	158.61	-1.0413	0.570639	-1.82479	0.0680327	0.255723	158.61	-0.699538	0.547891	-1.27678	0.201679	0.999968
ATP13A5	7.81493	-0.148062	0.214609	-0.689912	0.490249	0.606712	7.81493	1.13746	0.298846	3.80619	0.000141127	0.00142307	7.81493	1.70315	0.307833	5.53269	3.15353e-08	1.3082e-06	7.81493	-0.0234792	0.340132	-0.0690296	0.944966	0.971527	7.81493	-1.13062	0.473686	-2.38686	0.0169928	0.103777	7.81493	0.302023	0.544543	0.554636	0.579144	0.999968
ATP1A1	25994.9	0.256368	0.0805334	3.18338	0.00145568	0.00671424	25994.9	-0.225129	0.129747	-1.73513	0.0827172	0.213352	25994.9	0.0530163	0.130201	0.407187	0.683871	0.876652	25994.9	0.100285	0.140165	0.715475	0.474316	0.69466	25994.9	-0.0914312	0.209871	-0.435655	0.663087	0.917595	25994.9	-0.316951	0.201779	-1.57078	0.116233	0.862661
ATP1A2	98.3328	0.182178	0.2558	0.712192	0.476346	0.59469	98.3328	-2.71956	0.406818	-6.68497	2.30974e-11	1.28803e-09	98.3328	-0.721153	0.409476	-1.76116	0.0782114	0.210732	98.3328	-0.438799	0.438498	-1.00069	0.316978	0.545307	98.3328	2.44364	0.653734	3.73798	0.000185503	0.00440268	98.3328	-1.36775	0.623031	-2.19531	0.0281412	0.443815
ATP1A3	89.6785	0.281389	0.229803	1.22448	0.220771	0.371471	89.6785	-1.63539	0.367233	-4.45326	8.45754e-06	0.000131469	89.6785	-0.35331	0.368939	-0.95764	0.338244	0.571062	89.6785	-0.857991	0.396335	-2.16481	0.0304021	0.135125	89.6785	-0.349827	0.590218	-0.592708	0.553377	0.845971	89.6785	0.443668	0.566272	0.783489	0.43334	0.999968
ATP1A4	8.32617	-0.350841	0.195835	-1.79151	0.0732112	0.15772	8.32617	-0.64966	0.228893	-2.83827	0.00453582	0.023823	8.32617	-0.114833	0.276374	-0.415499	0.677777	0.872033	8.32617	-0.0663854	0.301765	-0.21999	0.825879	0.91085	8.32617	0.328323	0.510587	0.643029	0.520205	0.819496	8.32617	0.212801	0.44657	0.476522	0.633702	0.999968
[truncated: 19,221 more rows]
