# Supplementary material for: The genomic landscape of carcinomas with mucinous differentiation
Source: Sci Rep. 2021 May 4;11:9478. doi: 10.1038/s41598-021-89099-2 (PMC8097060; doi:10.1038/s41598-021-89099-2)
Supplement: Supplementary file 6 — Supplementary Table 5. [file 41598_2021_89099_MOESM6_ESM.xlsx]

## Sheet: CRC
Supplementary Table 5. Comparison of the frequency of recurrent oncogenic alteration between mucinous and their control counterpart for each cancer type.
	CRC (%)	CRC-muc (%)	pval	FDR
MUT.TP53	146/189 (77.2)	12/48 (25)	3.06942e-11	2.27137e-09
MUT.SMAD4	14/189 (7.4)	17/48 (35.4)	3.93595e-06	0.00014563
MUT.SMAD2	2/189 (1.1)	8/48 (16.7)	5.52924e-05	0.00136388
MUT.BRAF	4/189 (2.1)	5/48 (10.4)	0.0185033	0.342311
EPISIL.TCF7	3/189 (1.6)	4/48 (8.3)	0.0325835	0.438501
MUT.KRAS	93/189 (49.2)	32/48 (66.7)	0.0355541	0.438501
AMP.E2F1	16/189 (8.5)	0/48 (0)	0.0473144	0.476054
EPISIL.CDKN2A	51/142 (35.9)	19/35 (54.3)	0.0547669	0.476054
DEL.APC	2/189 (1.1)	3/48 (6.2)	0.0578984	0.476054
AMP.KRAS	1/189 (0.5)	2/48 (4.2)	0.105213	0.7078
DEL.RASA1	1/189 (0.5)	2/48 (4.2)	0.105213	0.7078
MUT.PTEN	8/189 (4.2)	5/48 (10.4)	0.145867	0.899512
MUT.SMAD3	2/189 (1.1)	2/48 (4.2)	0.183401	0.993162
DEL.TCF7L2	5/189 (2.6)	3/48 (6.2)	0.20587	0.993162
MUT.ATM	12/189 (6.3)	6/48 (12.5)	0.21668	0.993162
MUT.RASA1	3/189 (1.6)	2/48 (4.2)	0.267069	0.993162
MUT.TGFBR2	3/189 (1.6)	2/48 (4.2)	0.267069	0.993162
AMP.MYC	9/189 (4.8)	4/48 (8.3)	0.304928	0.993162
MUT.TCF7L2	13/189 (6.9)	1/48 (2.1)	0.311823	0.993162
DEL.FAT1	7/189 (3.7)	0/48 (0)	0.349917	0.993162
DEL.SMAD3	4/189 (2.1)	2/48 (4.2)	0.350917	0.993162
MUT.CTNNB1	4/189 (2.1)	2/48 (4.2)	0.350917	0.993162
MUT.RNF43	4/189 (2.1)	2/48 (4.2)	0.350917	0.993162
EPISIL.TLE3	4/189 (2.1)	2/48 (4.2)	0.350917	0.993162
MUT.FBXW7	25/189 (13.2)	9/48 (18.8)	0.357616	0.993162
MUT.PIK3CA	49/189 (25.9)	16/48 (33.3)	0.364954	0.993162
AMP.CCND2	6/189 (3.2)	3/48 (6.2)	0.391673	0.993162
DEL.SMAD4	7/189 (3.7)	3/48 (6.2)	0.42764	0.993162
DEL.INPP4B	2/189 (1.1)	1/48 (2.1)	0.494486	0.993162
DEL.ACVR2A	2/189 (1.1)	1/48 (2.1)	0.494486	0.993162
DEL.SFRP1	2/189 (1.1)	1/48 (2.1)	0.494486	0.993162
DEL.AMER1	2/189 (1.1)	1/48 (2.1)	0.494486	0.993162
MUT.FAT1	2/189 (1.1)	1/48 (2.1)	0.494486	0.993162
MUT.KAT2B	2/189 (1.1)	1/48 (2.1)	0.494486	0.993162
MUT.RB1	2/189 (1.1)	1/48 (2.1)	0.494486	0.993162
MUT.TGFBR1	2/189 (1.1)	1/48 (2.1)	0.494486	0.993162
MUT.NRAS	15/189 (7.9)	2/48 (4.2)	0.535621	0.993162
DEL.MGA	4/189 (2.1)	0/48 (0)	0.585219	0.993162
DEL.FBXW7	4/189 (2.1)	0/48 (0)	0.585219	0.993162
MUT.CREBBP	4/189 (2.1)	0/48 (0)	0.585219	0.993162
MUT.EP300	4/189 (2.1)	0/48 (0)	0.585219	0.993162
MUT.ERBB3	4/189 (2.1)	0/48 (0)	0.585219	0.993162
FUSION.TCF7L2	4/189 (2.1)	0/48 (0)	0.585219	0.993162
DEL.NCOR1	6/189 (3.2)	0/48 (0)	0.60395	0.993162
DEL.TP53	6/189 (3.2)	0/48 (0)	0.60395	0.993162
AMP.KDM5A	5/189 (2.6)	2/48 (4.2)	0.631953	0.99499
MUT.ERBB2	5/189 (2.6)	2/48 (4.2)	0.631953	0.99499
AMP.FGFR1	10/189 (5.3)	1/48 (2.1)	0.699432	1
MUT.PIK3R1	10/189 (5.3)	1/48 (2.1)	0.699432	1
AMP.RPTOR	3/189 (1.6)	1/48 (2.1)	1	1
AMP.ERBB2	8/189 (4.2)	2/48 (4.2)	1	1
DEL.CDKN2A	3/189 (1.6)	0/48 (0)	1	1
DEL.CDKN2B	3/189 (1.6)	0/48 (0)	1	1
DEL.HES2	3/189 (1.6)	0/48 (0)	1	1
DEL.HES3	3/189 (1.6)	0/48 (0)	1	1
DEL.PIK3R1	3/189 (1.6)	0/48 (0)	1	1
DEL.PTEN	7/189 (3.7)	2/48 (4.2)	1	1
DEL.SMAD2	5/189 (2.6)	1/48 (2.1)	1	1
DEL.ERRFI1	3/189 (1.6)	0/48 (0)	1	1
MUT.ACVR2A	7/189 (3.7)	1/48 (2.1)	1	1
MUT.AMER1	21/189 (11.1)	5/48 (10.4)	1	1
MUT.APC	158/189 (83.6)	40/48 (83.3)	1	1
MUT.AXIN2	3/189 (1.6)	0/48 (0)	1	1
MUT.DCHS2	3/189 (1.6)	1/48 (2.1)	1	1
MUT.FAT3	3/189 (1.6)	0/48 (0)	1	1
MUT.FAT4	7/189 (3.7)	2/48 (4.2)	1	1
MUT.KIT	3/189 (1.6)	0/48 (0)	1	1
MUT.MAP2K1	3/189 (1.6)	0/48 (0)	1	1
MUT.MGA	3/189 (1.6)	1/48 (2.1)	1	1
MUT.NCOR1	3/189 (1.6)	1/48 (2.1)	1	1
MUT.NF1	3/189 (1.6)	1/48 (2.1)	1	1
MUT.PTPN11	3/189 (1.6)	1/48 (2.1)	1	1
EPISIL.NOV	3/189 (1.6)	0/48 (0)	1	1
EPISIL.MGA	19/189 (10.1)	5/48 (10.4)	1	1

## Sheet: BRCA
Supplementary Table 5. Comparison of the frequency of recurrent oncogenic alteration between mucinous and their control counterpart for each cancer type.
	BRCA (%)	BRCA-muc (%)	pval	FDR
MUT.PIK3CA	45/98 (45.9)	3/32 (9.4)	0.0001202	0.00576962
EPISIL.TCF7L2	0/98 (0)	4/32 (12.5)	0.00316581	0.0759793
EPISIL.CDKN1B	0/98 (0)	3/32 (9.4)	0.013864	0.200418
EPISIL.TCF7	6/98 (6.1)	7/32 (21.9)	0.0167015	0.200418
AMP.E2F3	1/98 (1)	3/32 (9.4)	0.0459588	0.315484
MUT.TP53	26/98 (26.5)	3/32 (9.4)	0.0509956	0.315484
AMP.RPTOR	0/98 (0)	2/32 (6.2)	0.0591532	0.315484
AMP.IGF1R	0/98 (0)	2/32 (6.2)	0.0591532	0.315484
DEL.CBL	0/98 (0)	2/32 (6.2)	0.0591532	0.315484
AMP.MDM4	13/98 (13.3)	1/32 (3.1)	0.186164	0.840738
MUT.PTEN	7/98 (7.1)	0/32 (0)	0.192669	0.840738
DEL.ATM	2/98 (2)	2/32 (6.2)	0.253505	1
DEL.PTEN	5/98 (5.1)	0/32 (0)	0.332623	1
MUT.NF1	5/98 (5.1)	0/32 (0)	0.332623	1
DEL.TP53	1/98 (1)	1/32 (3.1)	0.433154	1
MUT.RB1	1/98 (1)	1/32 (3.1)	0.433154	1
FUSION.NF1	1/98 (1)	1/32 (3.1)	0.433154	1
AMP.CCND1	20/98 (20.4)	8/32 (25)	0.623387	1
AMP.ERBB2	4/98 (4.1)	2/32 (6.2)	0.635587	1
DEL.CDKN2A	4/98 (4.1)	2/32 (6.2)	0.635587	1
DEL.CDKN2B	4/98 (4.1)	2/32 (6.2)	0.635587	1
AMP.MYC	7/98 (7.1)	1/32 (3.1)	0.678546	1
EPISIL.TLE4	6/98 (6.1)	3/32 (9.4)	0.688333	1
EPISIL.MGA	6/98 (6.1)	3/32 (9.4)	0.688333	1
EPISIL.CDKN2A	11/73 (15.1)	5/26 (19.2)	0.75687	1
AMP.CCND3	2/98 (2)	1/32 (3.1)	1	1
AMP.CCNE1	3/98 (3.1)	0/32 (0)	1	1
AMP.CDK4	2/98 (2)	0/32 (0)	1	1
AMP.AKT1	3/98 (3.1)	0/32 (0)	1	1
AMP.PIK3CA	2/98 (2)	1/32 (3.1)	1	1
AMP.EGFR	2/98 (2)	0/32 (0)	1	1
AMP.FGFR1	9/98 (9.2)	2/32 (6.2)	1	1
AMP.FGFR2	2/98 (2)	0/32 (0)	1	1
AMP.MAPK1	3/98 (3.1)	0/32 (0)	1	1
AMP.MDM2	2/98 (2)	1/32 (3.1)	1	1
DEL.CDKN1B	2/98 (2)	0/32 (0)	1	1
DEL.RB1	3/98 (3.1)	1/32 (3.1)	1	1
DEL.NCOR1	3/98 (3.1)	0/32 (0)	1	1
DEL.SMAD4	2/98 (2)	0/32 (0)	1	1
MUT.AKT1	3/98 (3.1)	1/32 (3.1)	1	1
MUT.KRAS	2/98 (2)	0/32 (0)	1	1
MUT.LATS1	2/98 (2)	0/32 (0)	1	1
MUT.MTOR	2/98 (2)	0/32 (0)	1	1
MUT.NCOR1	5/98 (5.1)	1/32 (3.1)	1	1
MUT.PIK3R1	3/98 (3.1)	0/32 (0)	1	1
MUT.SPEN	3/98 (3.1)	0/32 (0)	1	1
EPISIL.TGFBR2	3/98 (3.1)	1/32 (3.1)	1	1
EPISIL.NOV	4/98 (4.1)	1/32 (3.1)	1	1

## Sheet: LUAD
Supplementary Table 5. Comparison of the frequency of recurrent oncogenic alteration between mucinous and their control counterpart for each cancer type.
	LUAD (%)	LUAD-muc (%)	pval	FDR
MUT.TP53	49/101 (48.5)	5/35 (14.3)	0.000286238	0.0220403
MUT.KRAS	26/101 (25.7)	17/35 (48.6)	0.0194502	0.548922
AMP.MYC	13/101 (12.9)	0/35 (0)	0.0213866	0.548922
MUT.INPP4B	0/101 (0)	2/35 (5.7)	0.0648148	1
EPISIL.MGA	7/101 (6.9)	6/35 (17.1)	0.0967109	1
AMP.RICTOR	9/101 (8.9)	0/35 (0)	0.111165	1
EPISIL.CDKN2A	21/85 (24.7)	4/34 (11.8)	0.140671	1
AMP.IGF1R	1/101 (1)	2/35 (5.7)	0.162521	1
MUT.CDKN1B	1/101 (1)	2/35 (5.7)	0.162521	1
MUT.KEAP1	14/101 (13.9)	2/35 (5.7)	0.240286	1
AMP.EGFR	5/101 (5)	0/35 (0)	0.327489	1
AMP.RAC1	5/101 (5)	0/35 (0)	0.327489	1
MUT.SMAD4	6/101 (5.9)	0/35 (0)	0.33809	1
MUT.STK11	14/101 (13.9)	7/35 (20)	0.419724	1
MUT.CDKN2A	5/101 (5)	3/35 (8.6)	0.423778	1
MUT.NF1	8/101 (7.9)	1/35 (2.9)	0.446413	1
AMP.CCND2	1/101 (1)	1/35 (2.9)	0.449891	1
AMP.NFE2L2	1/101 (1)	1/35 (2.9)	0.449891	1
DEL.RB1	1/101 (1)	1/35 (2.9)	0.449891	1
DEL.NOTCH2	1/101 (1)	1/35 (2.9)	0.449891	1
MUT.HES1	1/101 (1)	1/35 (2.9)	0.449891	1
MUT.SOS1	1/101 (1)	1/35 (2.9)	0.449891	1
EPISIL.TCF7	1/101 (1)	1/35 (2.9)	0.449891	1
FUSION.STK3	1/101 (1)	1/35 (2.9)	0.449891	1
MUT.EGFR	12/101 (11.9)	2/35 (5.7)	0.518568	1
AMP.CCNE1	3/101 (3)	0/35 (0)	0.568944	1
AMP.FGFR1	3/101 (3)	0/35 (0)	0.568944	1
DEL.DKK4	3/101 (3)	0/35 (0)	0.568944	1
MUT.APC	3/101 (3)	0/35 (0)	0.568944	1
MUT.MGA	3/101 (3)	0/35 (0)	0.568944	1
MUT.PTEN	3/101 (3)	0/35 (0)	0.568944	1
MUT.RB1	3/101 (3)	0/35 (0)	0.568944	1
AMP.ERBB2	4/101 (4)	0/35 (0)	0.572186	1
AMP.MET	4/101 (4)	0/35 (0)	0.572186	1
MUT.FAT1	4/101 (4)	0/35 (0)	0.572186	1
MUT.PIK3CA	4/101 (4)	0/35 (0)	0.572186	1
EPISIL.TLE4	4/101 (4)	0/35 (0)	0.572186	1
MUT.ATM	4/101 (4)	2/35 (5.7)	0.647224	1
AMP.CDK4	7/101 (6.9)	1/35 (2.9)	0.679577	1
AMP.CCND1	6/101 (5.9)	2/35 (5.7)	1	1
AMP.CCND3	2/101 (2)	0/35 (0)	1	1
AMP.MYCN	3/101 (3)	1/35 (2.9)	1	1
AMP.AKT1	2/101 (2)	1/35 (2.9)	1	1
AMP.AKT2	2/101 (2)	0/35 (0)	1	1
AMP.RHEB	2/101 (2)	0/35 (0)	1	1
AMP.RPTOR	2/101 (2)	0/35 (0)	1	1
AMP.ERBB3	2/101 (2)	1/35 (2.9)	1	1
AMP.PDGFRA	2/101 (2)	0/35 (0)	1	1
AMP.FGFR3	2/101 (2)	0/35 (0)	1	1
AMP.KIT	2/101 (2)	0/35 (0)	1	1
AMP.KRAS	6/101 (5.9)	2/35 (5.7)	1	1
AMP.MAPK1	2/101 (2)	0/35 (0)	1	1
AMP.JAK2	2/101 (2)	0/35 (0)	1	1
AMP.MDM2	6/101 (5.9)	2/35 (5.7)	1	1
AMP.MDM4	4/101 (4)	1/35 (2.9)	1	1
DEL.CDKN2A	16/101 (15.8)	6/35 (17.1)	1	1
DEL.CDKN2B	16/101 (15.8)	6/35 (17.1)	1	1
DEL.LATS1	2/101 (2)	0/35 (0)	1	1
DEL.FAT1	2/101 (2)	1/35 (2.9)	1	1
DEL.MGA	2/101 (2)	1/35 (2.9)	1	1
DEL.PTEN	2/101 (2)	0/35 (0)	1	1
DEL.ACVR2A	2/101 (2)	0/35 (0)	1	1
DEL.TP53	2/101 (2)	0/35 (0)	1	1
DEL.SFRP1	2/101 (2)	0/35 (0)	1	1
MUT.BRAF	7/101 (6.9)	2/35 (5.7)	1	1
MUT.CRB1	2/101 (2)	1/35 (2.9)	1	1
MUT.DCHS1	2/101 (2)	0/35 (0)	1	1
MUT.ERBB2	2/101 (2)	0/35 (0)	1	1
MUT.FAT3	2/101 (2)	1/35 (2.9)	1	1
MUT.MAP2K1	2/101 (2)	0/35 (0)	1	1
MUT.NOTCH1	2/101 (2)	0/35 (0)	1	1
MUT.NOTCH4	2/101 (2)	1/35 (2.9)	1	1
MUT.PPP2R1A	2/101 (2)	0/35 (0)	1	1
MUT.PTPN14	2/101 (2)	1/35 (2.9)	1	1
MUT.RNF43	2/101 (2)	0/35 (0)	1	1
FUSION.ALK	2/101 (2)	1/35 (2.9)	1	1
FUSION.ROS1	2/101 (2)	1/35 (2.9)	1	1

## Sheet: STAD
Supplementary Table 5. Comparison of the frequency of recurrent oncogenic alteration between mucinous and their control counterpart for each cancer type.
	STAD (%)	STAD-muc (%)	pval	FDR
AMP.CDK4	0/69 (0)	2/22 (9.1)	0.0564103	1
AMP.ERBB3	0/69 (0)	2/22 (9.1)	0.0564103	1
EPISIL.NOV	9/69 (13)	0/22 (0)	0.106881	1
MUT.ATM	3/69 (4.3)	3/22 (13.6)	0.149632	1
EPISIL.HES4	12/69 (17.4)	1/22 (4.5)	0.176075	1
MUT.TP53	36/69 (52.2)	8/22 (36.4)	0.227634	1
AMP.ARRDC1	0/69 (0)	1/22 (4.5)	0.241758	1
AMP.KDM5A	0/69 (0)	1/22 (4.5)	0.241758	1
AMP.FGFR3	0/69 (0)	1/22 (4.5)	0.241758	1
DEL.SAV1	0/69 (0)	1/22 (4.5)	0.241758	1
DEL.NF2	0/69 (0)	1/22 (4.5)	0.241758	1
DEL.NCOR2	0/69 (0)	1/22 (4.5)	0.241758	1
DEL.TSC2	0/69 (0)	1/22 (4.5)	0.241758	1
DEL.RASA1	0/69 (0)	1/22 (4.5)	0.241758	1
MUT.CREBBP	0/69 (0)	1/22 (4.5)	0.241758	1
MUT.DKK1	0/69 (0)	1/22 (4.5)	0.241758	1
MUT.EGFR	0/69 (0)	1/22 (4.5)	0.241758	1
MUT.FAT1	0/69 (0)	1/22 (4.5)	0.241758	1
MUT.FAT2	0/69 (0)	1/22 (4.5)	0.241758	1
MUT.TAOK1	0/69 (0)	1/22 (4.5)	0.241758	1
FUSION.FGFR2	0/69 (0)	1/22 (4.5)	0.241758	1
FUSION.NF1	0/69 (0)	1/22 (4.5)	0.241758	1
FUSION.NF2	0/69 (0)	1/22 (4.5)	0.241758	1
AMP.IGF1R	2/69 (2.9)	2/22 (9.1)	0.245261	1
AMP.RAC1	2/69 (2.9)	2/22 (9.1)	0.245261	1
AMP.PIK3CA	6/69 (8.7)	0/22 (0)	0.329476	1
DEL.PTEN	6/69 (8.7)	0/22 (0)	0.329476	1
MUT.CTNNB1	5/69 (7.2)	0/22 (0)	0.330773	1
EPISIL.TCF7	5/69 (7.2)	0/22 (0)	0.330773	1
AMP.KRAS	5/69 (7.2)	3/22 (13.6)	0.394878	1
AMP.CCND2	1/69 (1.4)	1/22 (4.5)	0.427106	1
AMP.E2F1	1/69 (1.4)	1/22 (4.5)	0.427106	1
AMP.YAP1	1/69 (1.4)	1/22 (4.5)	0.427106	1
AMP.AKT2	1/69 (1.4)	1/22 (4.5)	0.427106	1
AMP.HRAS	1/69 (1.4)	1/22 (4.5)	0.427106	1
DEL.CDKN1B	1/69 (1.4)	1/22 (4.5)	0.427106	1
DEL.CREBBP	1/69 (1.4)	1/22 (4.5)	0.427106	1
DEL.TGFBR2	1/69 (1.4)	1/22 (4.5)	0.427106	1
MUT.DKK2	1/69 (1.4)	1/22 (4.5)	0.427106	1
MUT.ERBB4	1/69 (1.4)	1/22 (4.5)	0.427106	1
MUT.RASA1	1/69 (1.4)	1/22 (4.5)	0.427106	1
MUT.TGFBR1	1/69 (1.4)	1/22 (4.5)	0.427106	1
AMP.CDK6	9/69 (13)	1/22 (4.5)	0.440944	1
MUT.PIK3CA	9/69 (13)	1/22 (4.5)	0.440944	1
DEL.CNTN6	2/69 (2.9)	1/22 (4.5)	0.56872	1
DEL.AXIN1	2/69 (2.9)	1/22 (4.5)	0.56872	1
MUT.KRAS	2/69 (2.9)	1/22 (4.5)	0.56872	1
DEL.SMAD4	3/69 (4.3)	2/22 (9.1)	0.591028	1
AMP.FGFR2	4/69 (5.8)	2/22 (9.1)	0.629072	1
AMP.CCNE1	7/69 (10.1)	1/22 (4.5)	0.674165	1
AMP.CCND1	7/69 (10.1)	3/22 (13.6)	0.699467	1
AMP.MYC	10/69 (14.5)	4/22 (18.2)	0.737065	1
AMP.ERBB2	10/69 (14.5)	4/22 (18.2)	0.737065	1
AMP.CCND3	4/69 (5.8)	1/22 (4.5)	1	1
AMP.MYCN	1/69 (1.4)	0/22 (0)	1	1
AMP.PIK3CB	2/69 (2.9)	0/22 (0)	1	1
AMP.RICTOR	6/69 (8.7)	1/22 (4.5)	1	1
AMP.RPTOR	2/69 (2.9)	0/22 (0)	1	1
AMP.EGFR	7/69 (10.1)	2/22 (9.1)	1	1
AMP.PDGFRA	2/69 (2.9)	0/22 (0)	1	1
AMP.MET	1/69 (1.4)	0/22 (0)	1	1
AMP.FGFR4	1/69 (1.4)	0/22 (0)	1	1
AMP.KIT	2/69 (2.9)	0/22 (0)	1	1
AMP.JAK2	1/69 (1.4)	0/22 (0)	1	1
AMP.MDM2	3/69 (4.3)	1/22 (4.5)	1	1
AMP.MDM4	1/69 (1.4)	0/22 (0)	1	1
DEL.CDKN2A	6/69 (8.7)	2/22 (9.1)	1	1
DEL.CDKN2B	6/69 (8.7)	2/22 (9.1)	1	1
DEL.LATS2	1/69 (1.4)	0/22 (0)	1	1
DEL.FAT1	3/69 (4.3)	1/22 (4.5)	1	1
DEL.HES3	1/69 (1.4)	0/22 (0)	1	1
DEL.HES4	1/69 (1.4)	0/22 (0)	1	1
DEL.HES5	1/69 (1.4)	0/22 (0)	1	1
DEL.NOTCH2	1/69 (1.4)	0/22 (0)	1	1
DEL.FBXW7	1/69 (1.4)	0/22 (0)	1	1
DEL.NCOR1	2/69 (2.9)	0/22 (0)	1	1
DEL.INPP4B	1/69 (1.4)	0/22 (0)	1	1
DEL.PIK3R1	2/69 (2.9)	0/22 (0)	1	1
DEL.SMAD3	1/69 (1.4)	0/22 (0)	1	1
DEL.CBL	1/69 (1.4)	0/22 (0)	1	1
DEL.ERRFI1	1/69 (1.4)	0/22 (0)	1	1
DEL.ATM	1/69 (1.4)	0/22 (0)	1	1
DEL.AMER1	2/69 (2.9)	0/22 (0)	1	1
DEL.APC	1/69 (1.4)	0/22 (0)	1	1
DEL.TCF7L2	1/69 (1.4)	0/22 (0)	1	1
MUT.ACVR2A	2/69 (2.9)	0/22 (0)	1	1
MUT.APC	1/69 (1.4)	0/22 (0)	1	1
MUT.BRAF	1/69 (1.4)	0/22 (0)	1	1
MUT.CDKN1B	1/69 (1.4)	0/22 (0)	1	1
MUT.CDKN2A	4/69 (5.8)	1/22 (4.5)	1	1
MUT.ERBB2	2/69 (2.9)	0/22 (0)	1	1
MUT.ERBB3	2/69 (2.9)	0/22 (0)	1	1
MUT.FAT4	1/69 (1.4)	0/22 (0)	1	1
MUT.FBXW7	1/69 (1.4)	0/22 (0)	1	1
MUT.MAP2K1	1/69 (1.4)	0/22 (0)	1	1
MUT.MAP2K2	1/69 (1.4)	0/22 (0)	1	1
MUT.MAX	1/69 (1.4)	0/22 (0)	1	1
MUT.MGA	1/69 (1.4)	0/22 (0)	1	1
MUT.NCOR1	2/69 (2.9)	0/22 (0)	1	1
MUT.NF1	2/69 (2.9)	0/22 (0)	1	1
MUT.NRAS	1/69 (1.4)	0/22 (0)	1	1
MUT.PTEN	2/69 (2.9)	0/22 (0)	1	1
MUT.RNF43	2/69 (2.9)	0/22 (0)	1	1
MUT.SMAD4	7/69 (10.1)	2/22 (9.1)	1	1
MUT.TEAD2	1/69 (1.4)	0/22 (0)	1	1
MUT.TGFBR2	2/69 (2.9)	0/22 (0)	1	1
EPISIL.LATS2	2/69 (2.9)	0/22 (0)	1	1
EPISIL.TLE4	6/69 (8.7)	1/22 (4.5)	1	1
EPISIL.CDKN1A	1/69 (1.4)	0/22 (0)	1	1
FUSION.CBL	1/69 (1.4)	0/22 (0)	1	1
FUSION.EGFR	1/69 (1.4)	0/22 (0)	1	1
FUSION.TAOK1	1/69 (1.4)	0/22 (0)	1	1
FUSION.TCF7L2	1/69 (1.4)	0/22 (0)	1	1
EPISIL.CDKN2A	24/64 (37.5)	7/20 (35)	1	1

## Sheet: CEAD
Supplementary Table 5. Comparison of the frequency of recurrent oncogenic alteration between mucinous and their control counterpart for each cancer type.
	CEAD (%)	CEAD-muc (%)	pval	FDR
AMP.CCNE1	0/20 (0)	3/18 (16.7)	0.0967283	0.889716
MUT.ERBB2	4/20 (20)	0/18 (0)	0.107092	0.889716
MUT.TP53	2/20 (10)	5/18 (27.8)	0.222359	0.889716
AMP.MYC	3/20 (15)	0/18 (0)	0.231863	0.889716
AMP.PIK3CA	1/20 (5)	3/18 (16.7)	0.328185	0.889716
MUT.FBXW7	1/20 (5)	3/18 (16.7)	0.328185	0.889716
AMP.ERBB2	2/20 (10)	4/18 (22.2)	0.394524	0.889716
AMP.YAP1	0/20 (0)	1/18 (5.6)	0.473684	0.889716
AMP.MYCN	0/20 (0)	1/18 (5.6)	0.473684	0.889716
AMP.IGF1R	0/20 (0)	1/18 (5.6)	0.473684	0.889716
DEL.RB1	0/20 (0)	1/18 (5.6)	0.473684	0.889716
DEL.CNTN6	0/20 (0)	1/18 (5.6)	0.473684	0.889716
DEL.NOTCH3	0/20 (0)	1/18 (5.6)	0.473684	0.889716
DEL.KEAP1	0/20 (0)	1/18 (5.6)	0.473684	0.889716
DEL.STK11	0/20 (0)	1/18 (5.6)	0.473684	0.889716
DEL.NF1	0/20 (0)	1/18 (5.6)	0.473684	0.889716
DEL.RNF43	0/20 (0)	1/18 (5.6)	0.473684	0.889716
MUT.ACVR2A	0/20 (0)	1/18 (5.6)	0.473684	0.889716
MUT.AKT1	0/20 (0)	1/18 (5.6)	0.473684	0.889716
MUT.APC	0/20 (0)	1/18 (5.6)	0.473684	0.889716
MUT.DCHS1	0/20 (0)	1/18 (5.6)	0.473684	0.889716
MUT.MAP2K1	0/20 (0)	1/18 (5.6)	0.473684	0.889716
MUT.NF2	0/20 (0)	1/18 (5.6)	0.473684	0.889716
MUT.PPP2R1A	0/20 (0)	1/18 (5.6)	0.473684	0.889716
MUT.TGFBR2	0/20 (0)	1/18 (5.6)	0.473684	0.889716
EPISIL.TLE4	0/20 (0)	1/18 (5.6)	0.473684	0.889716
FUSION.PIK3R3	0/20 (0)	1/18 (5.6)	0.473684	0.889716
FUSION.PPP2R1A	0/20 (0)	1/18 (5.6)	0.473684	0.889716
DEL.HES2	2/20 (10)	0/18 (0)	0.487909	0.889716
DEL.HES3	2/20 (10)	0/18 (0)	0.487909	0.889716
DEL.HES4	2/20 (10)	0/18 (0)	0.487909	0.889716
DEL.HES5	2/20 (10)	0/18 (0)	0.487909	0.889716
DEL.ERRFI1	2/20 (10)	0/18 (0)	0.487909	0.889716
MUT.EP300	2/20 (10)	0/18 (0)	0.487909	0.889716
MUT.PIK3CA	6/20 (30)	8/18 (44.4)	0.503027	0.891077
AMP.E2F1	1/20 (5)	2/18 (11.1)	0.594595	0.996348
AMP.RICTOR	1/20 (5)	2/18 (11.1)	0.594595	0.996348
MUT.KRAS	5/20 (25)	3/18 (16.7)	0.696838	1
AMP.CCND1	1/20 (5)	0/18 (0)	1	1
DEL.MGA	1/20 (5)	0/18 (0)	1	1
DEL.NCOR1	1/20 (5)	0/18 (0)	1	1
DEL.CUL3	1/20 (5)	0/18 (0)	1	1
DEL.PTEN	1/20 (5)	1/18 (5.6)	1	1
DEL.SMAD4	1/20 (5)	1/18 (5.6)	1	1
DEL.TP53	1/20 (5)	0/18 (0)	1	1
DEL.TCF7L2	1/20 (5)	0/18 (0)	1	1
MUT.CREBBP	1/20 (5)	0/18 (0)	1	1
MUT.CTNNB1	1/20 (5)	0/18 (0)	1	1
MUT.ERBB3	1/20 (5)	0/18 (0)	1	1
MUT.FAT2	1/20 (5)	0/18 (0)	1	1
MUT.KIT	1/20 (5)	0/18 (0)	1	1
MUT.MAPK1	1/20 (5)	0/18 (0)	1	1
MUT.MTOR	1/20 (5)	0/18 (0)	1	1
MUT.MXI1	1/20 (5)	0/18 (0)	1	1
MUT.PTEN	1/20 (5)	1/18 (5.6)	1	1
MUT.SMAD4	2/20 (10)	1/18 (5.6)	1	1
MUT.ZNRF3	1/20 (5)	0/18 (0)	1	1
EPISIL.LATS2	1/20 (5)	0/18 (0)	1	1
EPISIL.ACVR2A	1/20 (5)	0/18 (0)	1	1
EPISIL.NOV	2/20 (10)	1/18 (5.6)	1	1
FUSION.FGFR3	1/20 (5)	0/18 (0)	1	1
EPISIL.CDKN2A	1/20 (5)	0/18 (0)	1	1

## Sheet: PAAD
Supplementary Table 5. Comparison of the frequency of recurrent oncogenic alteration between mucinous and their control counterpart for each cancer type.
	PAAD (%)	PAAD-muc (%)	pval	FDR
MUT.TP53	30/38 (78.9)	4/12 (33.3)	0.0100356	0.622204
MUT.ATM	0/38 (0)	2/12 (16.7)	0.0538776	1
EPISIL.TCF7	0/38 (0)	2/12 (16.7)	0.0538776	1
AMP.PIK3CA	0/38 (0)	1/12 (8.3)	0.24	1
AMP.PIK3CB	0/38 (0)	1/12 (8.3)	0.24	1
AMP.HRAS	0/38 (0)	1/12 (8.3)	0.24	1
AMP.JAK2	0/38 (0)	1/12 (8.3)	0.24	1
DEL.MGA	0/38 (0)	1/12 (8.3)	0.24	1
MUT.ERBB2	0/38 (0)	1/12 (8.3)	0.24	1
FUSION.NF2	0/38 (0)	1/12 (8.3)	0.24	1
AMP.MYC	10/38 (26.3)	1/12 (8.3)	0.256713	1
DEL.CDKN2A	13/38 (34.2)	2/12 (16.7)	0.304392	1
DEL.CDKN2B	13/38 (34.2)	2/12 (16.7)	0.304392	1
MUT.KRAS	31/38 (81.6)	8/12 (66.7)	0.423952	1
AMP.CCND2	1/38 (2.6)	1/12 (8.3)	0.426122	1
AMP.KDM5A	1/38 (2.6)	1/12 (8.3)	0.426122	1
AMP.FGFR3	1/38 (2.6)	1/12 (8.3)	0.426122	1
MUT.STK11	1/38 (2.6)	1/12 (8.3)	0.426122	1
MUT.SMAD4	10/38 (26.3)	2/12 (16.7)	0.704591	1
AMP.CCND1	1/38 (2.6)	0/12 (0)	1	1
AMP.CCND3	3/38 (7.9)	0/12 (0)	1	1
AMP.CCNE1	2/38 (5.3)	1/12 (8.3)	1	1
AMP.CDK6	1/38 (2.6)	0/12 (0)	1	1
AMP.E2F3	1/38 (2.6)	0/12 (0)	1	1
AMP.AKT2	6/38 (15.8)	2/12 (16.7)	1	1
AMP.EGFR	1/38 (2.6)	0/12 (0)	1	1
AMP.ERBB2	2/38 (5.3)	1/12 (8.3)	1	1
AMP.ERBB3	1/38 (2.6)	0/12 (0)	1	1
AMP.FGFR1	2/38 (5.3)	0/12 (0)	1	1
AMP.KRAS	3/38 (7.9)	0/12 (0)	1	1
AMP.BRAF	1/38 (2.6)	0/12 (0)	1	1
AMP.MDM2	1/38 (2.6)	0/12 (0)	1	1
AMP.MDM4	1/38 (2.6)	0/12 (0)	1	1
DEL.LATS1	1/38 (2.6)	0/12 (0)	1	1
DEL.FAT1	1/38 (2.6)	0/12 (0)	1	1
DEL.CNTN6	1/38 (2.6)	0/12 (0)	1	1
DEL.HES2	1/38 (2.6)	0/12 (0)	1	1
DEL.HES3	1/38 (2.6)	0/12 (0)	1	1
DEL.HES4	1/38 (2.6)	0/12 (0)	1	1
DEL.HES5	1/38 (2.6)	0/12 (0)	1	1
DEL.FBXW7	1/38 (2.6)	0/12 (0)	1	1
DEL.PTEN	1/38 (2.6)	0/12 (0)	1	1
DEL.TGFBR2	1/38 (2.6)	0/12 (0)	1	1
DEL.SMAD2	3/38 (7.9)	1/12 (8.3)	1	1
DEL.SMAD4	6/38 (15.8)	2/12 (16.7)	1	1
DEL.ERRFI1	1/38 (2.6)	0/12 (0)	1	1
DEL.AMER1	2/38 (5.3)	0/12 (0)	1	1
DEL.AXIN1	1/38 (2.6)	0/12 (0)	1	1
MUT.CDKN2A	9/38 (23.7)	3/12 (25)	1	1
MUT.FAT1	1/38 (2.6)	0/12 (0)	1	1
MUT.FBXW7	1/38 (2.6)	0/12 (0)	1	1
MUT.NF1	1/38 (2.6)	0/12 (0)	1	1
MUT.PIK3CA	1/38 (2.6)	0/12 (0)	1	1
MUT.RNF43	1/38 (2.6)	0/12 (0)	1	1
MUT.TCF7L1	1/38 (2.6)	0/12 (0)	1	1
EPISIL.HES4	2/38 (5.3)	0/12 (0)	1	1
EPISIL.TLE4	1/38 (2.6)	0/12 (0)	1	1
FUSION.AKT2	1/38 (2.6)	0/12 (0)	1	1
FUSION.AXIN2	1/38 (2.6)	0/12 (0)	1	1
FUSION.BRAF	1/38 (2.6)	0/12 (0)	1	1
FUSION.CSNK1E	1/38 (2.6)	0/12 (0)	1	1
EPISIL.CDKN2A	3/38 (7.9)	1/12 (8.3)	1	1
